# Supplementary material for: Colletotrichum gloeosporioides Swiftly Manipulates the Transcriptional Regulation in Citrus sinensis During the Early Infection Stage
Source: J Fungi (Basel). 2024 Nov 20;10(11):805. doi: 10.3390/jof10110805 (PMC11595579; doi:10.3390/jof10110805)
Supplement: Supplementary file 1 [file jof-10-00805-s001.zip]

Archive with 8 entries (8 files):
- Figure S1.tif
- Figure S2.tif
- Table S1. GO enrichment analysis of DEGs in cluster 1.xls
- Table S2. GO enrichment analysis of DEGs in cluster 6.xls
- Table S3. KEGG enrichment analysis of DEGs in cluster 1.xls
- Table S4. KEGG enrichment analysis of DEGs in cluster 6.xls
- Table S5. The raw count matrix of all genes and selected 13,805 genes in Citrus sinensis used for WGCNA.xls
- Table S6. Co-expression networks of each significant module.xls
