# Supplementary material for: Colletotrichum gloeosporioides Swiftly Manipulates the Transcriptional Regulation in Citrus sinensis During the Early Infection Stage
Source: J Fungi (Basel). 2024 Nov 20;10(11):805. doi: 10.3390/jof10110805 (PMC11595579; doi:10.3390/jof10110805)
Supplement: Supplementary file 1 [file jof-10-00805-s001.zip › Table S1. GO enrichment analysis of DEGs in cluster 1.xls]

Table S1. GO enrichment analysis of DEGs in cluster 1
ID	Descrption	Pvalue	Qvalue	Up	Down	fg_num	bg_num
GO:0042493	response to drug	2.82E-12	5.80E-09	0	0	64	577
GO:0031668	cellular response to extracellular stimulus	2.79E-09	2.07E-06	0	0	32	224
GO:0009605	response to external stimulus	3.03E-09	2.07E-06	0	0	101	1306
GO:0009991	response to extracellular stimulus	5.05E-09	2.60E-06	0	0	35	267
GO:0071496	cellular response to external stimulus	6.75E-09	2.77E-06	0	0	32	232
GO:0042221	response to chemical	9.34E-09	3.20E-06	0	0	162	2508
GO:0009267	cellular response to starvation	3.37E-08	9.17E-06	0	0	25	162
GO:0031669	cellular response to nutrient levels	3.57E-08	9.17E-06	0	0	27	186
GO:0016036	cellular response to phosphate starvation	5.86E-08	1.24E-05	0	0	15	63
GO:0031667	response to nutrient levels	6.04E-08	1.24E-05	0	0	30	228
GO:0050896	response to stimulus	1.05E-07	1.96E-05	0	0	246	4410
GO:0042594	response to starvation	1.27E-07	2.17E-05	0	0	25	173
GO:0044281	small molecule metabolic process	1.81E-07	2.86E-05	0	0	88	1174
GO:0042430	indole-containing compound metabolic process	6.14E-07	9.02E-05	0	0	14	65
GO:0009636	response to toxic substance	7.43E-07	0.000101749	0	0	44	460
GO:0046482	para-aminobenzoic acid metabolic process	1.40E-06	0.000180453	0	0	7	15
GO:0046677	response to antibiotic	2.02E-06	0.000243669	0	0	34	325
GO:0042445	hormone metabolic process	2.60E-06	0.000271161	0	0	29	257
GO:0006082	organic acid metabolic process	2.77E-06	0.000271161	0	0	61	765
GO:0043436	oxoacid metabolic process	2.77E-06	0.000271161	0	0	61	765
GO:0009072	aromatic amino acid family metabolic process	2.77E-06	0.000271161	0	0	12	54
GO:0009719	response to endogenous stimulus	3.20E-06	0.000299247	0	0	105	1577
GO:0009725	response to hormone	4.39E-06	0.000392404	0	0	96	1415
GO:0010200	response to chitin	6.24E-06	0.000534724	0	0	18	123
GO:0018874	benzoate metabolic process	9.05E-06	0.000743727	0	0	6	13
GO:1901657	glycosyl compound metabolic process	1.34E-05	0.001029874	0	0	25	222
GO:0097237	cellular response to toxic substance	1.35E-05	0.001029874	0	0	21	168
GO:0017144	drug metabolic process	1.43E-05	0.001030442	0	0	30	295
GO:0042537	benzene-containing compound metabolic process	1.45E-05	0.001030442	0	0	11	53
GO:0010030	positive regulation of seed germination	1.80E-05	0.001232536	0	0	9	36
GO:0035690	cellular response to drug	2.09E-05	0.001387529	0	0	18	134
GO:0055114	oxidation-reduction process	2.23E-05	0.001429457	0	0	65	889
GO:0016999	antibiotic metabolic process	2.47E-05	0.001502877	0	0	12	66
GO:0009751	response to salicylic acid	2.49E-05	0.001502877	0	0	24	216
GO:0052639	salicylic acid glucosyltransferase (ester-forming) activity	1.22E-05	0.001919227	0	0	6	13
GO:0052640	salicylic acid glucosyltransferase (glucoside-forming) activity	1.22E-05	0.001919227	0	0	6	13
GO:0052641	benzoic acid glucosyltransferase activity	1.22E-05	0.001919227	0	0	6	13
GO:0080002	UDP-glucose:4-aminobenzoate acylglucosyltransferase activity	1.22E-05	0.001919227	0	0	6	13
GO:0010817	regulation of hormone levels	4.31E-05	0.002531084	0	0	33	359
GO:0071236	cellular response to antibiotic	4.54E-05	0.002591335	0	0	13	81
GO:0019748	secondary metabolic process	4.73E-05	0.002629241	0	0	32	345
GO:0016103	diterpenoid catabolic process	5.09E-05	0.002684221	0	0	4	6
GO:0045487	gibberellin catabolic process	5.09E-05	0.002684221	0	0	4	6
GO:0009723	response to ethylene	5.40E-05	0.002698	0	0	22	198
GO:0009696	salicylic acid metabolic process	5.51E-05	0.002698	0	0	9	41
GO:0071369	cellular response to ethylene stimulus	5.51E-05	0.002698	0	0	15	106
GO:0006790	sulfur compound metabolic process	5.77E-05	0.0027579	0	0	25	242
GO:0044272	sulfur compound biosynthetic process	6.71E-05	0.003136131	0	0	13	84
GO:0010033	response to organic substance	7.13E-05	0.003257773	0	0	110	1792
GO:1901700	response to oxygen-containing compound	9.02E-05	0.004005518	0	0	94	1484
GO:0070887	cellular response to chemical stimulus	9.16E-05	0.004005518	0	0	78	1175
GO:0032870	cellular response to hormone stimulus	9.67E-05	0.004142023	0	0	52	697
GO:0010150	leaf senescence	0.000128257	0.005271373	0	0	17	140
GO:0010260	organ senescence	0.000128257	0.005271373	0	0	17	140
GO:0022857	transmembrane transporter activity	4.27E-05	0.005368034	0	0	57	727
GO:0009617	response to bacterium	0.000133547	0.005373232	0	0	38	463
GO:0000160	phosphorelay signal transduction system	0.000135965	0.005373232	0	0	14	102
GO:0051707	response to other organism	0.000147067	0.005702312	0	0	63	909
GO:1901135	carbohydrate derivative metabolic process	0.000152618	0.005807956	0	0	38	466
GO:0042447	hormone catabolic process	0.000157195	0.005873359	0	0	6	20
GO:0055085	transmembrane transport	0.000165632	0.006078094	0	0	59	839
GO:0043207	response to external biotic stimulus	0.000171773	0.006192871	0	0	63	914
GO:0016491	oxidoreductase activity	7.47E-05	0.006849064	0	0	59	776
GO:0030744	luteolin O-methyltransferase activity	9.80E-05	0.006849064	0	0	3	3
GO:0030755	quercetin 3-O-methyltransferase activity	9.80E-05	0.006849064	0	0	3	3
GO:0047763	caffeate O-methyltransferase activity	9.80E-05	0.006849064	0	0	3	3
GO:0009607	response to biotic stimulus	0.000194203	0.006880799	0	0	63	918
GO:0015893	drug transport	0.000206048	0.007176741	0	0	14	106
GO:0044550	secondary metabolite biosynthetic process	0.000236693	0.008106727	0	0	24	249
GO:0009873	ethylene-activated signaling pathway	0.000247193	0.008327568	0	0	12	83
GO:0034614	cellular response to reactive oxygen species	0.000272285	0.009024934	0	0	11	72
GO:1901607	alpha-amino acid biosynthetic process	0.000277256	0.009043842	0	0	14	109
GO:0009850	auxin metabolic process	0.000285618	0.009171015	0	0	10	61
GO:0048046	apoplast	4.77E-05	0.009732043	0	0	23	241
GO:0005618	cell wall	0.000138156	0.009732043	0	0	36	494
GO:0030312	external encapsulating structure	0.000138156	0.009732043	0	0	36	494
GO:0005576	extracellular region	0.000146347	0.009732043	0	0	32	420
GO:0019752	carboxylic acid metabolic process	0.000318661	0.010074594	0	0	51	713
GO:0009970	cellular response to sulfate starvation	0.000385	0.011634927	0	0	4	9
GO:0071474	cellular hyperosmotic response	0.000385	0.011634927	0	0	4	9
GO:0071475	cellular hyperosmotic salinity response	0.000385	0.011634927	0	0	4	9
GO:0015238	drug transmembrane transporter activity	0.000218608	0.012500393	0	0	12	78
GO:0090484	drug transporter activity	0.000218608	0.012500393	0	0	12	78
GO:0009123	nucleoside monophosphate metabolic process	0.000445295	0.013121125	0	0	13	101
GO:0055062	phosphate ion homeostasis	0.00046245	0.013121125	0	0	5	16
GO:0072506	trivalent inorganic anion homeostasis	0.00046245	0.013121125	0	0	5	16
GO:0010035	response to inorganic substance	0.000467165	0.013121125	0	0	58	854
GO:1900055	regulation of leaf senescence	0.000470164	0.013121125	0	0	6	24
GO:0051094	positive regulation of developmental process	0.000472488	0.013121125	0	0	17	156
GO:0044710	single-organism metabolic process	0.000490688	0.01344484	0	0	163	2995
GO:0052638	indole-3-butyrate beta-glucosyltransferase activity	0.000271189	0.014214811	0	0	4	8
GO:0006855	drug transmembrane transport	0.000539487	0.014587434	0	0	13	103
GO:0071495	cellular response to endogenous stimulus	0.000582776	0.015553312	0	0	52	750
GO:0005215	transporter activity	0.000326071	0.015776842	0	0	59	819
GO:0033799	myricetin 3'-O-methyltransferase activity	0.00037851	0.015872168	0	0	3	4
GO:0052634	C-19 gibberellin 2-beta-dioxygenase activity	0.00037851	0.015872168	0	0	3	4
GO:0008652	cellular amino acid biosynthetic process	0.000630334	0.016606864	0	0	14	118
GO:0044283	small molecule biosynthetic process	0.000738546	0.01921155	0	0	40	540
GO:0009620	response to fungus	0.000785822	0.020185807	0	0	29	352
GO:0010038	response to metal ion	0.000816209	0.020635812	0	0	35	455
GO:0001101	response to acid chemical	0.000841714	0.020635812	0	0	69	1085
GO:0006950	response to stress	0.000842949	0.020635812	0	0	139	2513
GO:0055083	monovalent inorganic anion homeostasis	0.000843508	0.020635812	0	0	5	18
GO:0044711	single-organism biosynthetic process	0.000941042	0.022751062	0	0	81	1325
GO:0042435	indole-containing compound biosynthetic process	0.001029318	0.024353841	0	0	8	48
GO:1901698	response to nitrogen compound	0.001031039	0.024353841	0	0	31	392
GO:0032104	regulation of response to extracellular stimulus	0.001103964	0.02493018	0	0	5	19
GO:0032107	regulation of response to nutrient levels	0.001103964	0.02493018	0	0	5	19
GO:0042773	ATP synthesis coupled electron transport	0.001103964	0.02493018	0	0	5	19
GO:0072505	divalent inorganic anion homeostasis	0.001103964	0.02493018	0	0	5	19
GO:0048582	positive regulation of post-embryonic development	0.001153396	0.025763346	0	0	11	85
GO:0015698	inorganic anion transport	0.001231978	0.026865653	0	0	10	73
GO:1900140	regulation of seedling development	0.001254149	0.026865653	0	0	12	99
GO:0007568	aging	0.001254368	0.026865653	0	0	17	170
GO:0018958	phenol-containing compound metabolic process	0.001255038	0.026865653	0	0	9	61
GO:0051240	positive regulation of multicellular organismal process	0.001324047	0.0277827	0	0	16	156
GO:0046686	response to cadmium ion	0.001346172	0.0277827	0	0	24	281
GO:0071462	cellular response to water stimulus	0.001347657	0.0277827	0	0	7	39
GO:0006520	cellular amino acid metabolic process	0.00136263	0.0277827	0	0	23	265
GO:0070301	cellular response to hydrogen peroxide	0.00137782	0.0277827	0	0	6	29
GO:0071446	cellular response to salicylic acid stimulus	0.001412547	0.0277827	0	0	9	62
GO:0006119	oxidative phosphorylation	0.001419554	0.0277827	0	0	5	20
GO:0006568	tryptophan metabolic process	0.001419554	0.0277827	0	0	5	20
GO:0006586	indolalkylamine metabolic process	0.001419554	0.0277827	0	0	5	20
GO:0009161	ribonucleoside monophosphate metabolic process	0.001538401	0.029824668	0	0	11	88
GO:0055081	anion homeostasis	0.001573044	0.030211263	0	0	7	40
GO:0006952	defense response	0.001632534	0.031063502	0	0	57	880
GO:0098542	defense response to other organism	0.001657462	0.031248476	0	0	47	692
GO:0010055	atrichoblast differentiation	0.001917822	0.035505629	0	0	2	2
GO:0019419	sulfate reduction	0.001917822	0.035505629	0	0	2	2
GO:0009753	response to jasmonic acid	0.001967859	0.036106704	0	0	21	240
GO:0009126	purine nucleoside monophosphate metabolic process	0.002054079	0.037027474	0	0	10	78
GO:0009167	purine ribonucleoside monophosphate metabolic process	0.002054079	0.037027474	0	0	10	78
GO:0065008	regulation of biological quality	0.002283629	0.04080745	0	0	66	1068
GO:0045333	cellular respiration	0.002542097	0.045034566	0	0	8	55
GO:0080024	indolebutyric acid metabolic process	0.00256745	0.045094948	0	0	4	14
GO:0016053	organic acid biosynthetic process	0.002737083	0.047266429	0	0	29	382
GO:0046394	carboxylic acid biosynthetic process	0.002737083	0.047266429	0	0	29	382
GO:1901615	organic hydroxy compound metabolic process	0.002782793	0.04765533	0	0	23	280
GO:1901701	cellular response to oxygen-containing compound	0.003097347	0.052603708	0	0	43	639
GO:0016143	S-glycoside metabolic process	0.003196939	0.052981534	0	0	8	57
GO:0019757	glycosinolate metabolic process	0.003196939	0.052981534	0	0	8	57
GO:0019760	glucosinolate metabolic process	0.003196939	0.052981534	0	0	8	57
GO:0010029	regulation of seed germination	0.00336307	0.054927963	0	0	11	97
GO:0022904	respiratory electron transport chain	0.003367846	0.054927963	0	0	5	24
GO:0042742	defense response to bacterium	0.003429632	0.055495233	0	0	29	388
GO:0009627	systemic acquired resistance	0.003571024	0.057331676	0	0	10	84
GO:0098656	anion transmembrane transport	0.003683934	0.058621428	0	0	18	204
GO:0007154	cell communication	0.003708412	0.058621428	0	0	88	1533
GO:0050832	defense response to fungus	0.0037587	0.058962809	0	0	22	270
GO:0008194	UDP-glycosyltransferase activity	0.001572194	0.061806886	0	0	17	165
GO:0009611	response to wounding	0.00424429	0.065579067	0	0	21	256
GO:0010243	response to organonitrogen compound	0.00424429	0.065579067	0	0	21	256
GO:0000162	tryptophan biosynthetic process	0.004354075	0.06627869	0	0	4	16
GO:0046219	indolalkylamine biosynthetic process	0.004354075	0.06627869	0	0	4	16
GO:0016101	diterpenoid metabolic process	0.004426184	0.066880941	0	0	9	73
GO:0015603	iron chelate transmembrane transporter activity	0.002130851	0.074461395	0	0	2	2
GO:0051980	iron-nicotianamine transmembrane transporter activity	0.002130851	0.074461395	0	0	2	2
GO:1901605	alpha-amino acid metabolic process	0.005030984	0.075464757	0	0	16	178
GO:0071229	cellular response to acid chemical	0.00507388	0.075556684	0	0	33	471
GO:0071395	cellular response to jasmonic acid stimulus	0.005127295	0.075802815	0	0	12	117
GO:0010928	regulation of auxin mediated signaling pathway	0.005167581	0.075852705	0	0	7	49
GO:0014070	response to organic cyclic compound	0.005237833	0.076338625	0	0	33	472
GO:0004601	peroxidase activity	0.002441116	0.076773105	0	0	8	52
GO:0016684	oxidoreductase activity, acting on peroxide as acceptor	0.002441116	0.076773105	0	0	8	52
GO:0042578	phosphoric ester hydrolase activity	0.002629001	0.078744845	0	0	19	203
GO:0015688	iron chelate transport	0.005586062	0.079717754	0	0	2	3
GO:0080040	positive regulation of cellular response to phosphate starvation	0.005586062	0.079717754	0	0	2	3
GO:1901678	iron coordination entity transport	0.005586062	0.079717754	0	0	2	3
GO:0042631	cellular response to water deprivation	0.005742241	0.08062541	0	0	6	38
GO:0019374	galactolipid metabolic process	0.005767365	0.08062541	0	0	3	9
GO:1900056	negative regulation of leaf senescence	0.005767365	0.08062541	0	0	3	9
GO:0006970	response to osmotic stress	0.00634799	0.087598016	0	0	35	515
GO:0048878	chemical homeostasis	0.006351389	0.087598016	0	0	26	352
GO:0009755	hormone-mediated signaling pathway	0.006421258	0.087971233	0	0	39	590
GO:0006820	anion transport	0.006557868	0.089247806	0	0	21	266
GO:0003824	catalytic activity	0.003129534	0.08947621	0	0	257	4996
GO:0032787	monocarboxylic acid metabolic process	0.006673261	0.090220732	0	0	28	389
GO:0034599	cellular response to oxidative stress	0.007140947	0.09591272	0	0	12	122
GO:0051716	cellular response to stimulus	0.007553763	0.100798596	0	0	123	2310
GO:0042446	hormone biosynthetic process	0.007681122	0.101836814	0	0	15	170
GO:0009073	aromatic amino acid family biosynthetic process	0.00786161	0.103561591	0	0	5	29
GO:0022891	substrate-specific transmembrane transporter activity	0.004152347	0.103568718	0	0	40	564
GO:0010290	chlorophyll catabolite transmembrane transporter activity	0.004610372	0.103568718	0	0	3	8
GO:0015431	glutathione S-conjugate-exporting ATPase activity	0.004610372	0.103568718	0	0	3	8
GO:0016881	acid-amino acid ligase activity	0.004610372	0.103568718	0	0	3	8
GO:0046912	transferase activity, transferring acyl groups, acyl groups converted into alkyl on transfer	0.004610372	0.103568718	0	0	3	8
GO:0071997	glutathione S-conjugate-transporting ATPase activity	0.004610372	0.103568718	0	0	3	8
GO:0009395	phospholipid catabolic process	0.007973582	0.104367592	0	0	3	10
GO:0016682	oxidoreductase activity, acting on diphenols and related substances as donors, oxygen as acceptor	0.005073986	0.105341409	0	0	5	25
GO:0004497	monooxygenase activity	0.005270539	0.105341409	0	0	16	170
GO:0016829	lyase activity	0.005498652	0.105341409	0	0	17	186
GO:0016679	oxidoreductase activity, acting on diphenols and related substances as donors	0.006048462	0.105341409	0	0	5	26
GO:0080043	quercetin 3-O-glucosyltransferase activity	0.006193359	0.105341409	0	0	9	73
GO:0080044	quercetin 7-O-glucosyltransferase activity	0.006193359	0.105341409	0	0	9	73
GO:0004427	inorganic diphosphatase activity	0.006196553	0.105341409	0	0	2	3
GO:0004834	tryptophan synthase activity	0.006196553	0.105341409	0	0	2	3
GO:0010279	indole-3-acetic acid amido synthetase activity	0.006196553	0.105341409	0	0	2	3
GO:0080167	response to karrikin	0.008131767	0.105764431	0	0	11	109
GO:0015112	nitrate transmembrane transporter activity	0.00661904	0.107549177	0	0	4	17
GO:0046593	mandelonitrile lyase activity	0.00668037	0.107549177	0	0	3	9
GO:0004620	phospholipase activity	0.006839375	0.107549177	0	0	7	49
GO:0010315	auxin efflux	0.00835652	0.108004081	0	0	4	19
GO:0003993	acid phosphatase activity	0.00714741	0.109651726	0	0	5	27
GO:0009867	jasmonic acid mediated signaling pathway	0.00869127	0.111628495	0	0	11	110
GO:0009863	salicylic acid mediated signaling pathway	0.008837437	0.112800821	0	0	7	54
GO:0010015	root morphogenesis	0.00905046	0.114752414	0	0	17	206
GO:0030104	water homeostasis	0.009102016	0.114752414	0	0	5	30
GO:0098754	detoxification	0.009161987	0.114804172	0	0	12	126
GO:0005507	copper ion binding	0.007792439	0.116701048	0	0	11	103
GO:0033554	cellular response to stress	0.009440567	0.117577966	0	0	53	876
GO:0071310	cellular response to organic substance	0.009941903	0.123075972	0	0	55	918
GO:0016115	terpenoid catabolic process	0.010090762	0.123431639	0	0	4	20
GO:0016137	glycoside metabolic process	0.010090762	0.123431639	0	0	4	20
GO:0022892	substrate-specific transporter activity	0.00872997	0.127701194	0	0	42	626
GO:1900057	positive regulation of leaf senescence	0.010611178	0.128862128	0	0	3	11
GO:0006166	purine ribonucleoside salvage	0.010848247	0.128862128	0	0	2	4
GO:0030643	cellular phosphate ion homeostasis	0.010848247	0.128862128	0	0	2	4
GO:0046622	positive regulation of organ growth	0.010848247	0.128862128	0	0	2	4
GO:0072502	cellular trivalent inorganic anion homeostasis	0.010848247	0.128862128	0	0	2	4
GO:0019693	ribose phosphate metabolic process	0.011098822	0.13108091	0	0	14	161
GO:0045543	gibberellin 2-beta-dioxygenase activity	0.00921961	0.131798522	0	0	3	10
GO:0009685	gibberellin metabolic process	0.011797518	0.138250471	0	0	7	57
GO:0008300	isoprenoid catabolic process	0.012042255	0.138250471	0	0	4	21
GO:0009070	serine family amino acid biosynthetic process	0.012042255	0.138250471	0	0	4	21
GO:0015706	nitrate transport	0.012042255	0.138250471	0	0	4	21
GO:0051262	protein tetramerization	0.012042255	0.138250471	0	0	4	21
GO:0006163	purine nucleotide metabolic process	0.012376469	0.141298025	0	0	13	147
GO:0071944	cell periphery	0.002973288	0.142711322	0	0	117	2447
GO:0005773	vacuole	0.003219052	0.142711322	0	0	44	757
GO:0008081	phosphoric diester hydrolase activity	0.011265832	0.15105772	0	0	5	30
GO:0004353	glutamate dehydrogenase [NAD(P)+] activity	0.012014597	0.15105772	0	0	2	4
GO:0016629	12-oxophytodienoate reductase activity	0.012014597	0.15105772	0	0	2	4
GO:0016661	oxidoreductase activity, acting on other nitrogenous compounds as donors	0.012014597	0.15105772	0	0	2	4
GO:0051740	ethylene binding	0.012014597	0.15105772	0	0	2	4
GO:0072328	alkene binding	0.012014597	0.15105772	0	0	2	4
GO:0016840	carbon-nitrogen lyase activity	0.012247923	0.15105772	0	0	3	11
GO:0009812	flavonoid metabolic process	0.013692243	0.152693843	0	0	9	87
GO:0044242	cellular lipid catabolic process	0.013692243	0.152693843	0	0	9	87
GO:0051554	flavonol metabolic process	0.01369441	0.152693843	0	0	3	12
GO:0051555	flavonol biosynthetic process	0.01369441	0.152693843	0	0	3	12
GO:0009259	ribonucleotide metabolic process	0.013746161	0.152693843	0	0	13	149
GO:0009651	response to salt stress	0.01385898	0.153119371	0	0	30	449
GO:0006811	ion transport	0.014178223	0.154613264	0	0	40	640
GO:0052542	defense response by callose deposition	0.014219906	0.154613264	0	0	4	22
GO:0072348	sulfur compound transport	0.014219906	0.154613264	0	0	4	22
GO:2000024	regulation of leaf development	0.014532177	0.157176966	0	0	6	46
GO:0016791	phosphatase activity	0.013268173	0.160493857	0	0	15	172
GO:0016298	lipase activity	0.013751749	0.163204717	0	0	8	69
GO:0009150	purine ribonucleotide metabolic process	0.015324992	0.1640253	0	0	12	135
GO:0071365	cellular response to auxin stimulus	0.015324992	0.1640253	0	0	12	135
GO:0009851	auxin biosynthetic process	0.015407252	0.164051306	0	0	5	34
GO:0032352	positive regulation of hormone metabolic process	0.017233025	0.172641729	0	0	3	13
GO:0046940	nucleoside monophosphate phosphorylation	0.017233025	0.172641729	0	0	3	13
GO:0051552	flavone metabolic process	0.017233025	0.172641729	0	0	3	13
GO:0051553	flavone biosynthetic process	0.017233025	0.172641729	0	0	3	13
GO:0052033	pathogen-associated molecular pattern dependent induction by symbiont of host innate immune response	0.017233025	0.172641729	0	0	3	13
GO:0052166	positive regulation by symbiont of host innate immune response	0.017233025	0.172641729	0	0	3	13
GO:0052257	pathogen-associated molecular pattern dependent induction by organism of innate immune response of other organism involved in symbiotic interaction	0.017233025	0.172641729	0	0	3	13
GO:0052305	positive regulation by organism of innate immune response in other organism involved in symbiotic interaction	0.017233025	0.172641729	0	0	3	13
GO:0052509	positive regulation by symbiont of host defense response	0.017233025	0.172641729	0	0	3	13
GO:0052510	positive regulation by organism of defense response of other organism involved in symbiotic interaction	0.017233025	0.172641729	0	0	3	13
GO:0009809	lignin biosynthetic process	0.017346664	0.172641729	0	0	5	35
GO:0015691	cadmium ion transport	0.01755821	0.172641729	0	0	2	5
GO:0030002	cellular anion homeostasis	0.01755821	0.172641729	0	0	2	5
GO:0030320	cellular monovalent inorganic anion homeostasis	0.01755821	0.172641729	0	0	2	5
GO:0072501	cellular divalent inorganic anion homeostasis	0.01755821	0.172641729	0	0	2	5
GO:1901071	glucosamine-containing compound metabolic process	0.01755821	0.172641729	0	0	2	5
GO:0009699	phenylpropanoid biosynthetic process	0.017645422	0.172673062	0	0	10	106
GO:0015980	energy derivation by oxidation of organic compounds	0.017779593	0.173161435	0	0	8	76
GO:0045088	regulation of innate immune response	0.017978359	0.174271353	0	0	11	122
GO:0016830	carbon-carbon lyase activity	0.01537359	0.176780333	0	0	7	57
GO:0016757	transferase activity, transferring glycosyl groups	0.016733752	0.176780333	0	0	22	293
GO:0016705	oxidoreductase activity, acting on paired donors, with incorporation or reduction of molecular oxygen	0.016789609	0.176780333	0	0	16	193
GO:0035251	UDP-glucosyltransferase activity	0.017033044	0.176780333	0	0	11	115
GO:0015103	inorganic anion transmembrane transporter activity	0.017144039	0.176780333	0	0	29	416
GO:0015114	phosphate ion transmembrane transporter activity	0.017144039	0.176780333	0	0	29	416
GO:0015318	inorganic solute uptake transmembrane transporter activity	0.017144039	0.176780333	0	0	29	416
GO:0015563	uptake transmembrane transporter activity	0.017144039	0.176780333	0	0	29	416
GO:0032101	regulation of response to external stimulus	0.018732892	0.180732833	0	0	10	107
GO:0016042	lipid catabolic process	0.019176525	0.181786439	0	0	9	92
GO:0010167	response to nitrate	0.019284401	0.181786439	0	0	4	24
GO:0016144	S-glycoside biosynthetic process	0.019284401	0.181786439	0	0	4	24
GO:0019758	glycosinolate biosynthetic process	0.019284401	0.181786439	0	0	4	24
GO:0019761	glucosinolate biosynthetic process	0.019284401	0.181786439	0	0	4	24
GO:0009733	response to auxin	0.019498931	0.182969418	0	0	22	313
GO:0016832	aldehyde-lyase activity	0.01982218	0.194814867	0	0	3	13
GO:0019201	nucleotide kinase activity	0.01982218	0.194814867	0	0	3	13
GO:0050145	nucleoside phosphate kinase activity	0.01982218	0.194814867	0	0	3	13
GO:0009410	response to xenobiotic stimulus	0.021232727	0.197435538	0	0	3	14
GO:0043174	nucleoside salvage	0.021232727	0.197435538	0	0	3	14
GO:0009682	induced systemic resistance	0.022184134	0.201956806	0	0	4	25
GO:0010252	auxin homeostasis	0.022184134	0.201956806	0	0	4	25
GO:0043562	cellular response to nitrogen levels	0.022184134	0.201956806	0	0	4	25
GO:0097468	programmed cell death in response to reactive oxygen species	0.022184134	0.201956806	0	0	4	25
GO:0046128	purine ribonucleoside metabolic process	0.02229071	0.201956806	0	0	10	110
GO:0009119	ribonucleoside metabolic process	0.022308611	0.201956806	0	0	11	126
GO:0019205	nucleobase-containing compound kinase activity	0.021270994	0.205837773	0	0	5	35
GO:0006720	isoprenoid metabolic process	0.023425319	0.207891701	0	0	15	194
GO:0042278	purine nucleoside metabolic process	0.023578886	0.207891701	0	0	10	111
GO:0044763	single-organism cellular process	0.024079126	0.207891701	0	0	262	5517
GO:0046885	regulation of hormone biosynthetic process	0.024111964	0.207891701	0	0	5	38
GO:1990748	cellular detoxification	0.024592532	0.207891701	0	0	9	96
GO:0009116	nucleoside metabolic process	0.02473997	0.207891701	0	0	11	128
GO:0009698	phenylpropanoid metabolic process	0.02473997	0.207891701	0	0	11	128
GO:0045087	innate immune response	0.024820364	0.207891701	0	0	23	339
GO:1901659	glycosyl compound biosynthetic process	0.024920016	0.207891701	0	0	10	112
GO:0009309	amine biosynthetic process	0.02533581	0.207891701	0	0	4	26
GO:0036473	cell death in response to oxidative stress	0.02533581	0.207891701	0	0	4	26
GO:0042401	cellular biogenic amine biosynthetic process	0.02533581	0.207891701	0	0	4	26
GO:0006167	AMP biosynthetic process	0.025579482	0.207891701	0	0	2	6
GO:0006751	glutathione catabolic process	0.025579482	0.207891701	0	0	2	6
GO:0009720	detection of hormone stimulus	0.025579482	0.207891701	0	0	2	6
GO:0009726	detection of endogenous stimulus	0.025579482	0.207891701	0	0	2	6
GO:0009835	fruit ripening	0.025579482	0.207891701	0	0	2	6
GO:0046033	AMP metabolic process	0.025579482	0.207891701	0	0	2	6
GO:0046244	salicylic acid catabolic process	0.025579482	0.207891701	0	0	2	6
GO:0072337	modified amino acid transport	0.025579482	0.207891701	0	0	2	6
GO:0009683	indoleacetic acid metabolic process	0.025695617	0.207891701	0	0	3	15
GO:0009684	indoleacetic acid biosynthetic process	0.025695617	0.207891701	0	0	3	15
GO:0019344	cysteine biosynthetic process	0.025695617	0.207891701	0	0	3	15
GO:0052167	modulation by symbiont of host innate immune response	0.025695617	0.207891701	0	0	3	15
GO:0052169	pathogen-associated molecular pattern dependent modulation by symbiont of host innate immune response	0.025695617	0.207891701	0	0	3	15
GO:0052306	modulation by organism of innate immune response in other organism involved in symbiotic interaction	0.025695617	0.207891701	0	0	3	15
GO:0052308	pathogen-associated molecular pattern dependent modulation by organism of innate immune response in other organism involved in symbiotic interaction	0.025695617	0.207891701	0	0	3	15
GO:0006955	immune response	0.026152576	0.210758995	0	0	25	378
GO:0051187	cofactor catabolic process	0.026695892	0.213756011	0	0	5	39
GO:0046034	ATP metabolic process	0.026788026	0.213756011	0	0	7	67
GO:0045089	positive regulation of innate immune response	0.026836521	0.213756011	0	0	8	82
GO:0000302	response to reactive oxygen species	0.027505247	0.21739724	0	0	15	198
GO:0016311	dephosphorylation	0.027505247	0.21739724	0	0	15	198
GO:0015075	ion transmembrane transporter activity	0.023358887	0.222617267	0	0	31	463
GO:0099402	plant organ development	0.028643016	0.22544942	0	0	50	872
GO:1902170	cellular response to reactive nitrogen species	0.02874343	0.22544942	0	0	4	27
GO:0010053	root epidermal cell differentiation	0.029311737	0.227304222	0	0	9	99
GO:0016054	organic acid catabolic process	0.029311737	0.227304222	0	0	9	99
GO:0046395	carboxylic acid catabolic process	0.029311737	0.227304222	0	0	9	99
GO:0009814	defense response, incompatible interaction	0.030243719	0.233649785	0	0	14	183
GO:0042542	response to hydrogen peroxide	0.030460677	0.234444539	0	0	8	84
GO:0042775	mitochondrial ATP synthesis coupled electron transport	0.030620588	0.234795926	0	0	3	16
GO:0016758	transferase activity, transferring hexosyl groups	0.025058129	0.235247216	0	0	19	253
GO:0009540	zeaxanthin epoxidase [overall] activity	0.028240213	0.238287818	0	0	2	6
GO:0016639	oxidoreductase activity, acting on the CH-NH2 group of donors, NAD or NADP as acceptor	0.028240213	0.238287818	0	0	2	6
GO:0016841	ammonia-lyase activity	0.028240213	0.238287818	0	0	2	6
GO:0052662	zeaxanthin epoxidase activity	0.028240213	0.238287818	0	0	2	6
GO:0008810	cellulase activity	0.029454772	0.238287818	0	0	3	15
GO:0016638	oxidoreductase activity, acting on the CH-NH2 group of donors	0.029454772	0.238287818	0	0	3	15
GO:0015171	amino acid transmembrane transporter activity	0.031744352	0.238287818	0	0	6	52
GO:0008509	anion transmembrane transporter activity	0.034078654	0.238287818	0	0	29	441
GO:1901682	sulfur compound transmembrane transporter activity	0.035040435	0.238287818	0	0	3	16
GO:0046527	glucosyltransferase activity	0.035334801	0.238287818	0	0	13	161
GO:0046982	protein heterodimerization activity	0.035781879	0.238287818	0	0	5	40
GO:0016746	transferase activity, transferring acyl groups	0.037704283	0.238287818	0	0	15	196
GO:0004017	adenylate kinase activity	0.038343027	0.238287818	0	0	2	7
GO:0046915	transition metal ion transmembrane transporter activity	0.039266483	0.238287818	0	0	5	41
GO:0010329	auxin efflux transmembrane transporter activity	0.041130734	0.238287818	0	0	3	17
GO:0000099	sulfur amino acid transmembrane transporter activity	0.046217987	0.238287818	0	0	1	1
GO:0000249	C-22 sterol desaturase activity	0.046217987	0.238287818	0	0	1	1
GO:0003852	2-isopropylmalate synthase activity	0.046217987	0.238287818	0	0	1	1
GO:0004363	glutathione synthase activity	0.046217987	0.238287818	0	0	1	1
GO:0004516	nicotinate phosphoribosyltransferase activity	0.046217987	0.238287818	0	0	1	1
GO:0004648	O-phospho-L-serine:2-oxoglutarate aminotransferase activity	0.046217987	0.238287818	0	0	1	1
GO:0004657	proline dehydrogenase activity	0.046217987	0.238287818	0	0	1	1
GO:0004751	ribose-5-phosphate isomerase activity	0.046217987	0.238287818	0	0	1	1
GO:0004794	L-threonine ammonia-lyase activity	0.046217987	0.238287818	0	0	1	1
GO:0005287	high-affinity basic amino acid transmembrane transporter activity	0.046217987	0.238287818	0	0	1	1
GO:0005289	high-affinity arginine transmembrane transporter activity	0.046217987	0.238287818	0	0	1	1
GO:0005292	high-affinity lysine transmembrane transporter activity	0.046217987	0.238287818	0	0	1	1
GO:0005344	oxygen transporter activity	0.046217987	0.238287818	0	0	1	1
GO:0009703	nitrate reductase (NADH) activity	0.046217987	0.238287818	0	0	1	1
GO:0010176	homogentisate phytyltransferase activity	0.046217987	0.238287818	0	0	1	1
GO:0010354	homogentisate prenyltransferase activity	0.046217987	0.238287818	0	0	1	1
GO:0015086	cadmium ion transmembrane transporter activity	0.046217987	0.238287818	0	0	1	1
GO:0015184	L-cystine transmembrane transporter activity	0.046217987	0.238287818	0	0	1	1
GO:0015227	acyl carnitine transmembrane transporter activity	0.046217987	0.238287818	0	0	1	1
GO:0016002	sulfite reductase activity	0.046217987	0.238287818	0	0	1	1
GO:0016662	oxidoreductase activity, acting on other nitrogenous compounds as donors, cytochrome as acceptor	0.046217987	0.238287818	0	0	1	1
GO:0016673	oxidoreductase activity, acting on a sulfur group of donors, iron-sulfur protein as acceptor	0.046217987	0.238287818	0	0	1	1
GO:0019140	inositol 3-kinase activity	0.046217987	0.238287818	0	0	1	1
GO:0035885	exochitinase activity	0.046217987	0.238287818	0	0	1	1
GO:0046857	oxidoreductase activity, acting on other nitrogenous compounds as donors, with NAD or NADP as acceptor	0.046217987	0.238287818	0	0	1	1
GO:0050017	L-3-cyanoalanine synthase activity	0.046217987	0.238287818	0	0	1	1
GO:0050183	phosphatidylcholine 12-monooxygenase activity	0.046217987	0.238287818	0	0	1	1
GO:0050311	sulfite reductase (ferredoxin) activity	0.046217987	0.238287818	0	0	1	1
GO:0050421	nitrite reductase (NO-forming) activity	0.046217987	0.238287818	0	0	1	1
GO:0050508	glucuronosyl-N-acetylglucosaminyl-proteoglycan 4-alpha-N-acetylglucosaminyltransferase activity	0.046217987	0.238287818	0	0	1	1
GO:0050509	N-acetylglucosaminyl-proteoglycan 4-beta-glucuronosyltransferase activity	0.046217987	0.238287818	0	0	1	1
GO:0050518	2-C-methyl-D-erythritol 4-phosphate cytidylyltransferase activity	0.046217987	0.238287818	0	0	1	1
GO:0052615	ent-kaurene oxidase activity	0.046217987	0.238287818	0	0	1	1
GO:0052642	lysophosphatidic acid phosphatase activity	0.046217987	0.238287818	0	0	1	1
GO:0052731	phosphocholine phosphatase activity	0.046217987	0.238287818	0	0	1	1
GO:0052732	phosphoethanolamine phosphatase activity	0.046217987	0.238287818	0	0	1	1
GO:0080131	hydroxyjasmonate sulfotransferase activity	0.046217987	0.238287818	0	0	1	1
GO:0097007	4,8,12-trimethyltrideca-1,3,7,11-tetraene synthase activity	0.046217987	0.238287818	0	0	1	1
GO:0097008	(3E)-4,8-dimethyl-1,3,7-nonatriene synthase activity	0.046217987	0.238287818	0	0	1	1
GO:0098809	nitrite reductase activity	0.046217987	0.238287818	0	0	1	1
GO:0000978	RNA polymerase II core promoter proximal region sequence-specific DNA binding	0.047715885	0.241785868	0	0	3	18
GO:0004629	phospholipase C activity	0.049587245	0.241785868	0	0	2	8
GO:0008061	chitin binding	0.049587245	0.241785868	0	0	2	8
GO:0008137	NADH dehydrogenase (ubiquinone) activity	0.049587245	0.241785868	0	0	2	8
GO:0016755	transferase activity, transferring amino-acyl groups	0.049587245	0.241785868	0	0	2	8
GO:0050136	NADH dehydrogenase (quinone) activity	0.049587245	0.241785868	0	0	2	8
GO:0070403	NAD+ binding	0.049587245	0.241785868	0	0	2	8
GO:0003333	amino acid transmembrane transport	0.032433619	0.242193989	0	0	6	55
GO:0044699	single-organism process	0.032912876	0.242193989	0	0	318	6862
GO:0034220	ion transmembrane transport	0.033301848	0.242193989	0	0	31	502
GO:0000103	sulfate assimilation	0.034784732	0.242193989	0	0	2	7
GO:0006120	mitochondrial electron transport, NADH to ubiquinone	0.034784732	0.242193989	0	0	2	7
GO:0006268	DNA unwinding involved in DNA replication	0.034784732	0.242193989	0	0	2	7
GO:0009082	branched-chain amino acid biosynthetic process	0.034784732	0.242193989	0	0	2	7
GO:0032106	positive regulation of response to extracellular stimulus	0.034784732	0.242193989	0	0	2	7
GO:0032109	positive regulation of response to nutrient levels	0.034784732	0.242193989	0	0	2	7
GO:0042219	cellular modified amino acid catabolic process	0.034784732	0.242193989	0	0	2	7
GO:0042343	indole glucosinolate metabolic process	0.034784732	0.242193989	0	0	2	7
GO:0043101	purine-containing compound salvage	0.034784732	0.242193989	0	0	2	7
GO:0090355	positive regulation of auxin metabolic process	0.034784732	0.242193989	0	0	2	7
GO:0006865	amino acid transport	0.035036697	0.242193989	0	0	6	56
GO:0032350	regulation of hormone metabolic process	0.035036697	0.242193989	0	0	6	56
GO:0009205	purine ribonucleoside triphosphate metabolic process	0.03535345	0.242193989	0	0	7	71
GO:0006576	cellular biogenic amine metabolic process	0.035478894	0.242193989	0	0	5	42
GO:0006749	glutathione metabolic process	0.035478894	0.242193989	0	0	5	42
GO:0009808	lignin metabolic process	0.035478894	0.242193989	0	0	5	42
GO:0017001	antibiotic catabolic process	0.036003698	0.242193989	0	0	3	17
GO:0044273	sulfur compound catabolic process	0.036003698	0.242193989	0	0	3	17
GO:0052482	defense response by cell wall thickening	0.036003698	0.242193989	0	0	3	17
GO:0052544	defense response by callose deposition in cell wall	0.036003698	0.242193989	0	0	3	17
GO:0080027	response to herbivore	0.036003698	0.242193989	0	0	3	17
GO:0090354	regulation of auxin metabolic process	0.036003698	0.242193989	0	0	3	17
GO:1901617	organic hydroxy compound biosynthetic process	0.036051648	0.242193989	0	0	13	170
GO:0009144	purine nucleoside triphosphate metabolic process	0.037747901	0.242193989	0	0	7	72
GO:0071470	cellular response to osmotic stress	0.037770718	0.242193989	0	0	6	57
GO:0009199	ribonucleoside triphosphate metabolic process	0.040246552	0.242193989	0	0	7	73
GO:0000097	sulfur amino acid biosynthetic process	0.04052792	0.242193989	0	0	4	30
GO:0000041	transition metal ion transport	0.040637325	0.242193989	0	0	6	58
GO:0009628	response to abiotic stimulus	0.041031256	0.242193989	0	0	87	1667
GO:0006995	cellular response to nitrogen starvation	0.041838504	0.242193989	0	0	3	18
GO:0009785	blue light signaling pathway	0.041838504	0.242193989	0	0	3	18
GO:0071732	cellular response to nitric oxide	0.041838504	0.242193989	0	0	3	18
GO:0071472	cellular response to salt stress	0.042216905	0.242193989	0	0	5	44
GO:0009117	nucleotide metabolic process	0.042794321	0.242193989	0	0	16	228
GO:0009739	response to gibberellin	0.043455408	0.242193989	0	0	10	123
GO:0048580	regulation of post-embryonic development	0.043507663	0.242193989	0	0	22	340
GO:0002376	immune system process	0.043694364	0.242193989	0	0	27	436
GO:0000066	mitochondrial ornithine transport	0.043842415	0.242193989	0	0	1	1
GO:0000101	sulfur amino acid transport	0.043842415	0.242193989	0	0	1	1
GO:0001935	endothelial cell proliferation	0.043842415	0.242193989	0	0	1	1
GO:0006750	glutathione biosynthetic process	0.043842415	0.242193989	0	0	1	1
GO:0006791	sulfur utilization	0.043842415	0.242193989	0	0	1	1
GO:0006792	regulation of sulfur utilization	0.043842415	0.242193989	0	0	1	1
GO:0006844	acyl carnitine transport	0.043842415	0.242193989	0	0	1	1
GO:0010241	ent-kaurene oxidation to kaurenoic acid	0.043842415	0.242193989	0	0	1	1
GO:0010426	DNA methylation on cytosine within a CHH sequence	0.043842415	0.242193989	0	0	1	1
GO:0010499	proteasomal ubiquitin-independent protein catabolic process	0.043842415	0.242193989	0	0	1	1
GO:0015014	heparan sulfate proteoglycan biosynthetic process, polysaccharide chain biosynthetic process	0.043842415	0.242193989	0	0	1	1
GO:0015669	gas transport	0.043842415	0.242193989	0	0	1	1
GO:0015671	oxygen transport	0.043842415	0.242193989	0	0	1	1
GO:0015811	L-cystine transport	0.043842415	0.242193989	0	0	1	1
GO:0019379	sulfate assimilation, phosphoadenylyl sulfate reduction by phosphoadenylyl-sulfate reductase (thioredoxin)	0.043842415	0.242193989	0	0	1	1
GO:0019418	sulfide oxidation	0.043842415	0.242193989	0	0	1	1
GO:0019424	sulfide oxidation, using siroheme sulfite reductase	0.043842415	0.242193989	0	0	1	1
GO:0019499	cyanide metabolic process	0.043842415	0.242193989	0	0	1	1
GO:0019500	cyanide catabolic process	0.043842415	0.242193989	0	0	1	1
GO:0030177	positive regulation of Wnt signaling pathway	0.043842415	0.242193989	0	0	1	1
GO:0030202	heparin metabolic process	0.043842415	0.242193989	0	0	1	1
GO:0030204	chondroitin sulfate metabolic process	0.043842415	0.242193989	0	0	1	1
GO:0030206	chondroitin sulfate biosynthetic process	0.043842415	0.242193989	0	0	1	1
GO:0030210	heparin biosynthetic process	0.043842415	0.242193989	0	0	1	1
GO:0033331	ent-kaurene metabolic process	0.043842415	0.242193989	0	0	1	1
GO:0034486	vacuolar transmembrane transport	0.043842415	0.242193989	0	0	1	1
GO:0034775	glutathione transmembrane transport	0.043842415	0.242193989	0	0	1	1
GO:0035443	tripeptide transmembrane transport	0.043842415	0.242193989	0	0	1	1
GO:0036385	nucleoid DNA packaging	0.043842415	0.242193989	0	0	1	1
GO:0042178	xenobiotic catabolic process	0.043842415	0.242193989	0	0	1	1
GO:0046655	folic acid metabolic process	0.043842415	0.242193989	0	0	1	1
GO:0046656	folic acid biosynthetic process	0.043842415	0.242193989	0	0	1	1
GO:0051410	detoxification of nitrogen compound	0.043842415	0.242193989	0	0	1	1
GO:0051501	diterpene phytoalexin metabolic process	0.043842415	0.242193989	0	0	1	1
GO:0051502	diterpene phytoalexin biosynthetic process	0.043842415	0.242193989	0	0	1	1
GO:0052318	regulation of phytoalexin metabolic process	0.043842415	0.242193989	0	0	1	1
GO:0052319	regulation of phytoalexin biosynthetic process	0.043842415	0.242193989	0	0	1	1
GO:0052320	positive regulation of phytoalexin metabolic process	0.043842415	0.242193989	0	0	1	1
GO:0052322	positive regulation of phytoalexin biosynthetic process	0.043842415	0.242193989	0	0	1	1
GO:0060867	fruit abscission	0.043842415	0.242193989	0	0	1	1
GO:0070574	cadmium ion transmembrane transport	0.043842415	0.242193989	0	0	1	1
GO:0080094	response to trehalose-6-phosphate	0.043842415	0.242193989	0	0	1	1
GO:0080172	petal epidermis patterning	0.043842415	0.242193989	0	0	1	1
GO:0090059	protoxylem development	0.043842415	0.242193989	0	0	1	1
GO:0090098	positive regulation of decapentaplegic signaling pathway	0.043842415	0.242193989	0	0	1	1
GO:0090263	positive regulation of canonical Wnt signaling pathway	0.043842415	0.242193989	0	0	1	1
GO:0090358	positive regulation of tryptophan metabolic process	0.043842415	0.242193989	0	0	1	1
GO:0090400	stress-induced premature senescence	0.043842415	0.242193989	0	0	1	1
GO:0090414	molybdate ion export from vacuole	0.043842415	0.242193989	0	0	1	1
GO:0090644	age-related resistance	0.043842415	0.242193989	0	0	1	1
GO:1900160	plastid DNA packaging	0.043842415	0.242193989	0	0	1	1
GO:1901182	regulation of camalexin biosynthetic process	0.043842415	0.242193989	0	0	1	1
GO:1901183	positive regulation of camalexin biosynthetic process	0.043842415	0.242193989	0	0	1	1
GO:1901406	positive regulation of tetrapyrrole catabolic process	0.043842415	0.242193989	0	0	1	1
GO:1902023	L-arginine transport	0.043842415	0.242193989	0	0	1	1
GO:1902395	regulation of 1-deoxy-D-xylulose-5-phosphate synthase activity	0.043842415	0.242193989	0	0	1	1
GO:1902457	negative regulation of stomatal opening	0.043842415	0.242193989	0	0	1	1
GO:1902616	acyl carnitine transmembrane transport	0.043842415	0.242193989	0	0	1	1
GO:1903400	L-arginine transmembrane transport	0.043842415	0.242193989	0	0	1	1
GO:1903510	mucopolysaccharide metabolic process	0.043842415	0.242193989	0	0	1	1
GO:1903648	positive regulation of chlorophyll catabolic process	0.043842415	0.242193989	0	0	1	1
GO:1904248	regulation of age-related resistance	0.043842415	0.242193989	0	0	1	1
GO:1904250	positive regulation of age-related resistance	0.043842415	0.242193989	0	0	1	1
GO:1990575	mitochondrial L-ornithine transmembrane transport	0.043842415	0.242193989	0	0	1	1
GO:0010584	pollen exine formation	0.044980789	0.244296821	0	0	4	31
GO:0098661	inorganic anion transmembrane transport	0.044980789	0.244296821	0	0	4	31
GO:0010371	regulation of gibberellin biosynthetic process	0.045055229	0.244296821	0	0	2	8
GO:0016139	glycoside catabolic process	0.045055229	0.244296821	0	0	2	8
GO:0019321	pentose metabolic process	0.045055229	0.244296821	0	0	2	8
GO:0051131	chaperone-mediated protein complex assembly	0.045055229	0.244296821	0	0	2	8
GO:0080086	stamen filament development	0.045055229	0.244296821	0	0	2	8
GO:0006753	nucleoside phosphate metabolic process	0.045718716	0.247242001	0	0	16	230
GO:0008171	O-methyltransferase activity	0.052791478	0.251559392	0	0	4	31
GO:0008483	transaminase activity	0.052791478	0.251559392	0	0	4	31
GO:0016769	transferase activity, transferring nitrogenous groups	0.052791478	0.251559392	0	0	4	31
GO:0005385	zinc ion transmembrane transporter activity	0.054783701	0.253374616	0	0	3	19
GO:0015562	efflux transmembrane transporter activity	0.054783701	0.253374616	0	0	3	19
GO:0016846	carbon-sulfur lyase activity	0.054783701	0.253374616	0	0	3	19
GO:0080161	auxin transmembrane transporter activity	0.054783701	0.253374616	0	0	3	19
GO:0031349	positive regulation of defense response	0.047188193	0.254518995	0	0	9	108
GO:0009862	systemic acquired resistance, salicylic acid mediated signaling pathway	0.048116376	0.258170111	0	0	3	19
GO:0071577	zinc II ion transmembrane transport	0.048116376	0.258170111	0	0	3	19
GO:0010043	response to zinc ion	0.049675623	0.265277755	0	0	5	46
GO:0048366	leaf development	0.049699239	0.265277755	0	0	21	326
GO:0050662	coenzyme binding	0.058782618	0.269885157	0	0	8	91
GO:0072521	purine-containing compound metabolic process	0.050977337	0.271394891	0	0	13	179
GO:0004049	anthranilate synthase activity	0.061846352	0.274275269	0	0	2	9
GO:0004568	chitinase activity	0.061846352	0.274275269	0	0	2	9
GO:0001134	transcription factor activity, transcription factor recruiting	0.061919059	0.274275269	0	0	8	92
GO:0001135	transcription factor activity, RNA polymerase II transcription factor recruiting	0.061919059	0.274275269	0	0	8	92
GO:0016209	antioxidant activity	0.061919059	0.274275269	0	0	8	92
GO:0016709	oxidoreductase activity, acting on paired donors, with incorporation or reduction of molecular oxygen, NAD(P)H as one donor, and incorporation of one atom of oxygen	0.063347441	0.278640144	0	0	10	125
GO:0098869	cellular oxidant detoxification	0.053614898	0.284699263	0	0	8	94
GO:0009734	auxin-activated signaling pathway	0.054473369	0.2885123	0	0	9	111
GO:0071731	response to nitric oxide	0.054826778	0.289637608	0	0	3	20
GO:0042592	homeostatic process	0.056203568	0.289864871	0	0	27	447
GO:0010067	procambium histogenesis	0.056280333	0.289864871	0	0	2	9
GO:0019756	cyanogenic glycoside biosynthetic process	0.056280333	0.289864871	0	0	2	9
GO:0032776	DNA methylation on cytosine	0.056280333	0.289864871	0	0	2	9
GO:0042341	cyanogenic glycoside metabolic process	0.056280333	0.289864871	0	0	2	9
GO:0050898	nitrile metabolic process	0.056280333	0.289864871	0	0	2	9
GO:0052314	phytoalexin metabolic process	0.056280333	0.289864871	0	0	2	9
GO:0052315	phytoalexin biosynthetic process	0.056280333	0.289864871	0	0	2	9
GO:0080028	nitrile biosynthetic process	0.056280333	0.289864871	0	0	2	9
GO:2000067	regulation of root morphogenesis	0.056280333	0.289864871	0	0	2	9
GO:0016628	oxidoreductase activity, acting on the CH-CH group of donors, NAD or NADP as acceptor	0.069944642	0.295843346	0	0	4	34
GO:0016879	ligase activity, forming carbon-nitrogen bonds	0.069944642	0.295843346	0	0	4	34
GO:0000987	core promoter proximal region sequence-specific DNA binding	0.070308592	0.295843346	0	0	3	21
GO:0001159	core promoter proximal region DNA binding	0.070308592	0.295843346	0	0	3	21
GO:0016759	cellulose synthase activity	0.070308592	0.295843346	0	0	3	21
GO:0061134	peptidase regulator activity	0.070308592	0.295843346	0	0	3	21
GO:0015116	sulfate transmembrane transporter activity	0.075003037	0.295843346	0	0	2	10
GO:0050664	oxidoreductase activity, acting on NAD(P)H, oxygen as acceptor	0.075003037	0.295843346	0	0	2	10
GO:0016413	O-acetyltransferase activity	0.082778851	0.295843346	0	0	4	36
GO:0016776	phosphotransferase activity, phosphate group as acceptor	0.087572142	0.295843346	0	0	3	23
GO:0005381	iron ion transmembrane transporter activity	0.088948618	0.295843346	0	0	2	11
GO:0000064	L-ornithine transmembrane transporter activity	0.090305123	0.295843346	0	0	1	2
GO:0003839	gamma-glutamylcyclotransferase activity	0.090305123	0.295843346	0	0	1	2
GO:0003886	DNA (cytosine-5-)-methyltransferase activity	0.090305123	0.295843346	0	0	1	2
GO:0003978	UDP-glucose 4-epimerase activity	0.090305123	0.295843346	0	0	1	2
GO:0004001	adenosine kinase activity	0.090305123	0.295843346	0	0	1	2
GO:0004108	citrate (Si)-synthase activity	0.090305123	0.295843346	0	0	1	2
GO:0004352	glutamate dehydrogenase (NAD+) activity	0.090305123	0.295843346	0	0	1	2
GO:0004604	phosphoadenylyl-sulfate reductase (thioredoxin) activity	0.090305123	0.295843346	0	0	1	2
GO:0004779	sulfate adenylyltransferase activity	0.090305123	0.295843346	0	0	1	2
GO:0004781	sulfate adenylyltransferase (ATP) activity	0.090305123	0.295843346	0	0	1	2
GO:0005290	L-histidine transmembrane transporter activity	0.090305123	0.295843346	0	0	1	2
GO:0008093	cytoskeletal adaptor activity	0.090305123	0.295843346	0	0	1	2
GO:0008115	sarcosine oxidase activity	0.090305123	0.295843346	0	0	1	2
GO:0008252	nucleotidase activity	0.090305123	0.295843346	0	0	1	2
GO:0008441	3'(2'),5'-bisphosphate nucleotidase activity	0.090305123	0.295843346	0	0	1	2
GO:0008843	endochitinase activity	0.090305123	0.295843346	0	0	1	2
GO:0008940	nitrate reductase activity	0.090305123	0.295843346	0	0	1	2
GO:0009001	serine O-acetyltransferase activity	0.090305123	0.295843346	0	0	1	2
GO:0009815	1-aminocyclopropane-1-carboxylate oxidase activity	0.090305123	0.295843346	0	0	1	2
GO:0009973	adenylyl-sulfate reductase activity	0.090305123	0.295843346	0	0	1	2
GO:0010179	IAA-Ala conjugate hydrolase activity	0.090305123	0.295843346	0	0	1	2
GO:0015098	molybdate ion transmembrane transporter activity	0.090305123	0.295843346	0	0	1	2
GO:0015651	quaternary ammonium group transmembrane transporter activity	0.090305123	0.295843346	0	0	1	2
GO:0016210	naringenin-chalcone synthase activity	0.090305123	0.295843346	0	0	1	2
GO:0016412	serine O-acyltransferase activity	0.090305123	0.295843346	0	0	1	2
GO:0018826	methionine gamma-lyase activity	0.090305123	0.295843346	0	0	1	2
GO:0036440	citrate synthase activity	0.090305123	0.295843346	0	0	1	2
GO:0045552	dihydrokaempferol 4-reductase activity	0.090305123	0.295843346	0	0	1	2
GO:0046522	S-methyl-5-thioribose kinase activity	0.090305123	0.295843346	0	0	1	2
GO:0046820	4-amino-4-deoxychorismate synthase activity	0.090305123	0.295843346	0	0	1	2
GO:0047251	thiohydroximate beta-D-glucosyltransferase activity	0.090305123	0.295843346	0	0	1	2
GO:0047389	glycerophosphocholine phosphodiesterase activity	0.090305123	0.295843346	0	0	1	2
GO:0050347	trans-octaprenyltranstransferase activity	0.090305123	0.295843346	0	0	1	2
GO:0050486	intramolecular transferase activity, transferring hydroxy groups	0.090305123	0.295843346	0	0	1	2
GO:0052691	UDP-arabinopyranose mutase activity	0.090305123	0.295843346	0	0	1	2
GO:0052716	hydroquinone:oxygen oxidoreductase activity	0.090305123	0.295843346	0	0	1	2
GO:0070704	sterol desaturase activity	0.090305123	0.295843346	0	0	1	2
GO:0080054	low-affinity nitrate transmembrane transporter activity	0.090305123	0.295843346	0	0	1	2
GO:0090351	seedling development	0.058807437	0.302123208	0	0	13	183
GO:0009069	serine family amino acid metabolic process	0.059907526	0.307007398	0	0	4	34
GO:0006829	zinc II ion transport	0.061957532	0.315155269	0	0	3	21
GO:0048639	positive regulation of developmental growth	0.061957532	0.315155269	0	0	3	21
GO:0097366	response to bronchodilator	0.061957532	0.315155269	0	0	3	21
GO:0004185	serine-type carboxypeptidase activity	0.096808731	0.315506174	0	0	3	24
GO:0006629	lipid metabolic process	0.06266953	0.317989838	0	0	36	632
GO:0001076	transcription factor activity, RNA polymerase II transcription factor binding	0.098975129	0.320903897	0	0	8	102
GO:0009141	nucleoside triphosphate metabolic process	0.064114936	0.324522643	0	0	7	81
GO:0006643	membrane lipid metabolic process	0.06451127	0.325726439	0	0	6	65
GO:0071214	cellular response to abiotic stimulus	0.06518606	0.327793804	0	0	13	186
GO:0033037	polysaccharide localization	0.065399251	0.327793804	0	0	4	35
GO:0052545	callose localization	0.065399251	0.327793804	0	0	4	35
GO:0022622	root system development	0.066459569	0.330643916	0	0	26	435
GO:0048364	root development	0.066459569	0.330643916	0	0	26	435
GO:0031347	regulation of defense response	0.066643131	0.330643916	0	0	17	261
GO:0051704	multi-organism process	0.067209498	0.330643916	0	0	68	1302
GO:0006022	aminoglycan metabolic process	0.06835702	0.330643916	0	0	2	10
GO:0006805	xenobiotic metabolic process	0.06835702	0.330643916	0	0	2	10
GO:0009403	toxin biosynthetic process	0.06835702	0.330643916	0	0	2	10
GO:0009647	skotomorphogenesis	0.06835702	0.330643916	0	0	2	10
GO:0010264	myo-inositol hexakisphosphate biosynthetic process	0.06835702	0.330643916	0	0	2	10
GO:0033517	myo-inositol hexakisphosphate metabolic process	0.06835702	0.330643916	0	0	2	10
GO:0050891	multicellular organismal water homeostasis	0.06835702	0.330643916	0	0	2	10
GO:0055071	manganese ion homeostasis	0.06835702	0.330643916	0	0	2	10
GO:0071466	cellular response to xenobiotic stimulus	0.06835702	0.330643916	0	0	2	10
GO:1902358	sulfate transmembrane transport	0.06835702	0.330643916	0	0	2	10
GO:0009813	flavonoid biosynthetic process	0.068473259	0.330643916	0	0	6	66
GO:0048527	lateral root development	0.068542242	0.330643916	0	0	8	99
GO:0016833	oxo-acid-lyase activity	0.103582496	0.332415255	0	0	2	12
GO:0035250	UDP-galactosyltransferase activity	0.103582496	0.332415255	0	0	2	12
GO:0006534	cysteine metabolic process	0.069495052	0.332895879	0	0	3	22
GO:0019747	regulation of isoprenoid metabolic process	0.069495052	0.332895879	0	0	3	22
GO:0071483	cellular response to blue light	0.069495052	0.332895879	0	0	3	22
GO:0030170	pyridoxal phosphate binding	0.10642158	0.336377759	0	0	3	25
GO:0070008	serine-type exopeptidase activity	0.10642158	0.336377759	0	0	3	25
GO:0070279	vitamin B6 binding	0.10642158	0.336377759	0	0	3	25
GO:0080050	regulation of seed development	0.071144018	0.340002226	0	0	4	36
GO:2000022	regulation of jasmonic acid mediated signaling pathway	0.071497935	0.340900829	0	0	5	51
GO:0030246	carbohydrate binding	0.109128998	0.341205195	0	0	6	71
GO:0016765	transferase activity, transferring alkyl or aryl (other than methyl) groups	0.111712251	0.341205195	0	0	7	88
GO:0005384	manganese ion transmembrane transporter activity	0.118811644	0.341205195	0	0	2	13
GO:0008381	mechanically-gated ion channel activity	0.118811644	0.341205195	0	0	2	13
GO:0016838	carbon-oxygen lyase activity, acting on phosphates	0.118811644	0.341205195	0	0	2	13
GO:0019206	nucleoside kinase activity	0.118811644	0.341205195	0	0	2	13
GO:0022833	mechanically gated channel activity	0.118811644	0.341205195	0	0	2	13
GO:0001071	nucleic acid binding transcription factor activity	0.120909112	0.341205195	0	0	54	999
GO:0003700	transcription factor activity, sequence-specific DNA binding	0.120909112	0.341205195	0	0	54	999
GO:0004180	carboxypeptidase activity	0.126691743	0.341205195	0	0	3	27
GO:0000977	RNA polymerase II regulatory region sequence-specific DNA binding	0.128858437	0.341205195	0	0	5	58
GO:0001012	RNA polymerase II regulatory region DNA binding	0.128858437	0.341205195	0	0	5	58
GO:0003878	ATP citrate synthase activity	0.132359408	0.341205195	0	0	1	3
GO:0003999	adenine phosphoribosyltransferase activity	0.132359408	0.341205195	0	0	1	3
GO:0004123	cystathionine gamma-lyase activity	0.132359408	0.341205195	0	0	1	3
GO:0004385	guanylate kinase activity	0.132359408	0.341205195	0	0	1	3
GO:0004666	prostaglandin-endoperoxide synthase activity	0.132359408	0.341205195	0	0	1	3
GO:0004774	succinate-CoA ligase activity	0.132359408	0.341205195	0	0	1	3
GO:0004775	succinate-CoA ligase (ADP-forming) activity	0.132359408	0.341205195	0	0	1	3
GO:0008114	phosphogluconate 2-dehydrogenase activity	0.132359408	0.341205195	0	0	1	3
GO:0008199	ferric iron binding	0.132359408	0.341205195	0	0	1	3
GO:0008490	arsenite secondary active transmembrane transporter activity	0.132359408	0.341205195	0	0	1	3
GO:0008889	glycerophosphodiester phosphodiesterase activity	0.132359408	0.341205195	0	0	1	3
GO:0008964	phosphoenolpyruvate carboxylase activity	0.132359408	0.341205195	0	0	1	3
GO:0009008	DNA-methyltransferase activity	0.132359408	0.341205195	0	0	1	3
GO:0009916	alternative oxidase activity	0.132359408	0.341205195	0	0	1	3
GO:0010178	IAA-amino acid conjugate hydrolase activity	0.132359408	0.341205195	0	0	1	3
GO:0010285	L,L-diaminopimelate aminotransferase activity	0.132359408	0.341205195	0	0	1	3
GO:0015181	arginine transmembrane transporter activity	0.132359408	0.341205195	0	0	1	3
GO:0015189	L-lysine transmembrane transporter activity	0.132359408	0.341205195	0	0	1	3
GO:0015446	arsenite-transmembrane transporting ATPase activity	0.132359408	0.341205195	0	0	1	3
GO:0016207	4-coumarate-CoA ligase activity	0.132359408	0.341205195	0	0	1	3
GO:0016504	peptidase activator activity	0.132359408	0.341205195	0	0	1	3
GO:0016842	amidine-lyase activity	0.132359408	0.341205195	0	0	1	3
GO:0016847	1-aminocyclopropane-1-carboxylate synthase activity	0.132359408	0.341205195	0	0	1	3
GO:0034432	bis(5'-adenosyl)-pentaphosphatase activity	0.132359408	0.341205195	0	0	1	3
GO:0035174	histone serine kinase activity	0.132359408	0.341205195	0	0	1	3
GO:0035175	histone kinase activity (H3-S10 specific)	0.132359408	0.341205195	0	0	1	3
GO:0036374	glutathione hydrolase activity	0.132359408	0.341205195	0	0	1	3
GO:0045118	azole transporter activity	0.132359408	0.341205195	0	0	1	3
GO:0045548	phenylalanine ammonia-lyase activity	0.132359408	0.341205195	0	0	1	3
GO:0047461	(+)-delta-cadinene synthase activity	0.132359408	0.341205195	0	0	1	3
GO:0050291	sphingosine N-acyltransferase activity	0.132359408	0.341205195	0	0	1	3
GO:0072349	modified amino acid transmembrane transporter activity	0.132359408	0.341205195	0	0	1	3
GO:1901474	azole transmembrane transporter activity	0.132359408	0.341205195	0	0	1	3
GO:0098660	inorganic ion transmembrane transport	0.07200205	0.342509751	0	0	19	302
GO:0035671	enone reductase activity	0.134550127	0.344032641	0	0	2	14
GO:0051287	NAD binding	0.134550127	0.344032641	0	0	2	14
GO:0008299	isoprenoid biosynthetic process	0.072909619	0.346026022	0	0	11	153
GO:0072330	monocarboxylic acid biosynthetic process	0.073214709	0.346673336	0	0	14	208
GO:0008422	beta-glucosidase activity	0.137306036	0.349657881	0	0	3	28
GO:0042440	pigment metabolic process	0.075594914	0.350400005	0	0	11	154
GO:0050801	ion homeostasis	0.076155669	0.350400005	0	0	15	228
GO:0006979	response to oxidative stress	0.076977121	0.350400005	0	0	22	363
GO:0009404	toxin metabolic process	0.077137851	0.350400005	0	0	4	37
GO:0002684	positive regulation of immune system process	0.077335646	0.350400005	0	0	9	119
GO:0009845	seed germination	0.080428679	0.350400005	0	0	12	174
GO:0050776	regulation of immune response	0.080428679	0.350400005	0	0	12	174
GO:0016138	glycoside biosynthetic process	0.08118943	0.350400005	0	0	2	11
GO:0019336	phenol-containing compound catabolic process	0.08118943	0.350400005	0	0	2	11
GO:0034755	iron ion transmembrane transport	0.08118943	0.350400005	0	0	2	11
GO:0043171	peptide catabolic process	0.08118943	0.350400005	0	0	2	11
GO:0051091	positive regulation of sequence-specific DNA binding transcription factor activity	0.08118943	0.350400005	0	0	2	11
GO:0071265	L-methionine biosynthetic process	0.08118943	0.350400005	0	0	2	11
GO:0016102	diterpenoid biosynthetic process	0.081485281	0.350400005	0	0	5	53
GO:0044106	cellular amine metabolic process	0.081485281	0.350400005	0	0	5	53
GO:0006664	glycolipid metabolic process	0.083376191	0.350400005	0	0	4	38
GO:0043455	regulation of secondary metabolic process	0.083376191	0.350400005	0	0	4	38
GO:1903509	liposaccharide metabolic process	0.083376191	0.350400005	0	0	4	38
GO:0090627	plant epidermal cell differentiation	0.083846472	0.350400005	0	0	9	121
GO:0098771	inorganic ion homeostasis	0.084379371	0.350400005	0	0	13	194
GO:0010105	negative regulation of ethylene-activated signaling pathway	0.085730301	0.350400005	0	0	3	24
GO:0052543	callose deposition in cell wall	0.085730301	0.350400005	0	0	3	24
GO:0055075	potassium ion homeostasis	0.085730301	0.350400005	0	0	3	24
GO:0070298	negative regulation of phosphorelay signal transduction system	0.085730301	0.350400005	0	0	3	24
GO:0000461	endonucleolytic cleavage to generate mature 3'-end of SSU-rRNA from (SSU-rRNA, 5.8S rRNA, LSU-rRNA)	0.085767009	0.350400005	0	0	1	2
GO:0006044	N-acetylglucosamine metabolic process	0.085767009	0.350400005	0	0	1	2
GO:0006123	mitochondrial electron transport, cytochrome c to oxygen	0.085767009	0.350400005	0	0	1	2
GO:0006169	adenosine salvage	0.085767009	0.350400005	0	0	1	2
GO:0006562	proline catabolic process	0.085767009	0.350400005	0	0	1	2
GO:0007263	nitric oxide mediated signal transduction	0.085767009	0.350400005	0	0	1	2
GO:0008153	para-aminobenzoic acid biosynthetic process	0.085767009	0.350400005	0	0	1	2
GO:0009087	methionine catabolic process	0.085767009	0.350400005	0	0	1	2
GO:0009098	leucine biosynthetic process	0.085767009	0.350400005	0	0	1	2
GO:0009413	response to flooding	0.085767009	0.350400005	0	0	1	2
GO:0009729	detection of brassinosteroid stimulus	0.085767009	0.350400005	0	0	1	2
GO:0009915	phloem sucrose loading	0.085767009	0.350400005	0	0	1	2
GO:0010098	suspensor development	0.085767009	0.350400005	0	0	1	2
GO:0010133	proline catabolic process to glutamate	0.085767009	0.350400005	0	0	1	2
GO:0010336	gibberellic acid homeostasis	0.085767009	0.350400005	0	0	1	2
GO:0010372	positive regulation of gibberellin biosynthetic process	0.085767009	0.350400005	0	0	1	2
GO:0010438	cellular response to sulfur starvation	0.085767009	0.350400005	0	0	1	2
GO:0010470	regulation of gastrulation	0.085767009	0.350400005	0	0	1	2
GO:0015689	molybdate ion transport	0.085767009	0.350400005	0	0	1	2
GO:0015697	quaternary ammonium group transport	0.085767009	0.350400005	0	0	1	2
GO:0015817	histidine transport	0.085767009	0.350400005	0	0	1	2
GO:0015822	ornithine transport	0.085767009	0.350400005	0	0	1	2
GO:0019458	methionine catabolic process via 2-oxobutanoate	0.085767009	0.350400005	0	0	1	2
GO:0019646	aerobic electron transport chain	0.085767009	0.350400005	0	0	1	2
GO:0032261	purine nucleotide salvage	0.085767009	0.350400005	0	0	1	2
GO:0034286	response to maltose	0.085767009	0.350400005	0	0	1	2
GO:0042549	photosystem II stabilization	0.085767009	0.350400005	0	0	1	2
GO:0044209	AMP salvage	0.085767009	0.350400005	0	0	1	2
GO:0046086	adenosine biosynthetic process	0.085767009	0.350400005	0	0	1	2
GO:0048821	erythrocyte development	0.085767009	0.350400005	0	0	1	2
GO:0060860	regulation of floral organ abscission	0.085767009	0.350400005	0	0	1	2
GO:0060862	negative regulation of floral organ abscission	0.085767009	0.350400005	0	0	1	2
GO:0070542	response to fatty acid	0.085767009	0.350400005	0	0	1	2
GO:0071398	cellular response to fatty acid	0.085767009	0.350400005	0	0	1	2
GO:0080169	cellular response to boron-containing substance deprivation	0.085767009	0.350400005	0	0	1	2
GO:0089709	L-histidine transmembrane transport	0.085767009	0.350400005	0	0	1	2
GO:0090116	C-5 methylation of cytosine	0.085767009	0.350400005	0	0	1	2
GO:0090357	regulation of tryptophan metabolic process	0.085767009	0.350400005	0	0	1	2
GO:0090398	cellular senescence	0.085767009	0.350400005	0	0	1	2
GO:1902024	L-histidine transport	0.085767009	0.350400005	0	0	1	2
GO:1903224	regulation of endodermal cell differentiation	0.085767009	0.350400005	0	0	1	2
GO:1903352	L-ornithine transmembrane transport	0.085767009	0.350400005	0	0	1	2
GO:1904961	quiescent center organization	0.085767009	0.350400005	0	0	1	2
GO:2000692	negative regulation of seed maturation	0.085767009	0.350400005	0	0	1	2
GO:2000693	positive regulation of seed maturation	0.085767009	0.350400005	0	0	1	2
GO:0071396	cellular response to lipid	0.086644269	0.35328169	0	0	20	329
GO:0009735	response to cytokinin	0.089682324	0.364944904	0	0	13	196
GO:0019637	organophosphate metabolic process	0.090270527	0.366612514	0	0	23	390
GO:2000026	regulation of multicellular organismal development	0.091965696	0.372760364	0	0	31	552
GO:0052386	cell wall thickening	0.094395688	0.377834428	0	0	3	25
GO:0006560	proline metabolic process	0.094688433	0.377834428	0	0	2	12
GO:0010262	somatic embryogenesis	0.094688433	0.377834428	0	0	2	12
GO:0032958	inositol phosphate biosynthetic process	0.094688433	0.377834428	0	0	2	12
GO:0046886	positive regulation of hormone biosynthetic process	0.094688433	0.377834428	0	0	2	12
GO:0046898	response to cycloheximide	0.094688433	0.377834428	0	0	2	12
GO:0048587	regulation of short-day photoperiodism, flowering	0.094688433	0.377834428	0	0	2	12
GO:2000034	regulation of seed maturation	0.094688433	0.377834428	0	0	2	12
GO:0019203	carbohydrate phosphatase activity	0.150718643	0.380731029	0	0	2	15
GO:0047372	acylglycerol lipase activity	0.150718643	0.380731029	0	0	2	15
GO:0048583	regulation of response to stimulus	0.095623652	0.380826752	0	0	43	802
GO:0006833	water transport	0.096565502	0.383092868	0	0	4	40
GO:0042044	fluid transport	0.096565502	0.383092868	0	0	4	40
GO:0019842	vitamin binding	0.159384391	0.397385944	0	0	3	30
GO:0051213	dioxygenase activity	0.164148901	0.397385944	0	0	6	80
GO:0008320	protein transmembrane transporter activity	0.167244101	0.397385944	0	0	2	16
GO:0022884	macromolecule transmembrane transporter activity	0.167244101	0.397385944	0	0	2	16
GO:0003962	cystathionine gamma-synthase activity	0.172474345	0.397385944	0	0	1	4
GO:0004020	adenylylsulfate kinase activity	0.172474345	0.397385944	0	0	1	4
GO:0004067	asparaginase activity	0.172474345	0.397385944	0	0	1	4
GO:0004478	methionine adenosyltransferase activity	0.172474345	0.397385944	0	0	1	4
GO:0004647	phosphoserine phosphatase activity	0.172474345	0.397385944	0	0	1	4
GO:0008146	sulfotransferase activity	0.172474345	0.397385944	0	0	1	4
GO:0015174	basic amino acid transmembrane transporter activity	0.172474345	0.397385944	0	0	1	4
GO:0016174	NAD(P)H oxidase activity	0.172474345	0.397385944	0	0	1	4
GO:0016688	L-ascorbate peroxidase activity	0.172474345	0.397385944	0	0	1	4
GO:0016717	oxidoreductase activity, acting on paired donors, with oxidation of a pair of donors resulting in the reduction of molecular oxygen to two molecules of water	0.172474345	0.397385944	0	0	1	4
GO:0016756	glutathione gamma-glutamylcysteinyltransferase activity	0.172474345	0.397385944	0	0	1	4
GO:0016760	cellulose synthase (UDP-forming) activity	0.172474345	0.397385944	0	0	1	4
GO:0017151	DEAD/H-box RNA helicase binding	0.172474345	0.397385944	0	0	1	4
GO:0034480	phosphatidylcholine phospholipase C activity	0.172474345	0.397385944	0	0	1	4
GO:0035173	histone kinase activity	0.172474345	0.397385944	0	0	1	4
GO:0043225	anion transmembrane-transporting ATPase activity	0.172474345	0.397385944	0	0	1	4
GO:0047714	galactolipase activity	0.172474345	0.397385944	0	0	1	4
GO:0047746	chlorophyllase activity	0.172474345	0.397385944	0	0	1	4
GO:0048040	UDP-glucuronate decarboxylase activity	0.172474345	0.397385944	0	0	1	4
GO:0090440	abscisic acid transporter activity	0.172474345	0.397385944	0	0	1	4
GO:0033993	response to lipid	0.101086331	0.400255125	0	0	37	681
GO:0044712	single-organism catabolic process	0.102100547	0.403493508	0	0	22	376
GO:0010268	brassinosteroid homeostasis	0.103403498	0.406855936	0	0	3	26
GO:0042737	drug catabolic process	0.103504828	0.406855936	0	0	4	41
GO:2000028	regulation of photoperiodism, flowering	0.103545331	0.406855936	0	0	5	57
GO:0006575	cellular modified amino acid metabolic process	0.103900043	0.407470588	0	0	7	91
GO:0005342	organic acid transmembrane transporter activity	0.179307224	0.410124523	0	0	7	100
GO:0046943	carboxylic acid transmembrane transporter activity	0.179307224	0.410124523	0	0	7	100
GO:0006721	terpenoid metabolic process	0.105863083	0.414378354	0	0	11	164
GO:0016655	oxidoreductase activity, acting on NAD(P)H, quinone or similar compound as acceptor	0.184059216	0.414957875	0	0	2	17
GO:0016899	oxidoreductase activity, acting on the CH-OH group of donors, oxygen as acceptor	0.184059216	0.414957875	0	0	2	17
GO:0047262	polygalacturonate 4-alpha-galacturonosyltransferase activity	0.184059216	0.414957875	0	0	2	17
GO:0047634	agmatine N4-coumaroyltransferase activity	0.184059216	0.414957875	0	0	2	17
GO:0048827	phyllome development	0.107319013	0.415473769	0	0	26	459
GO:0008272	sulfate transport	0.108771235	0.415473769	0	0	2	13
GO:0009804	coumarin metabolic process	0.108771235	0.415473769	0	0	2	13
GO:0009805	coumarin biosynthetic process	0.108771235	0.415473769	0	0	2	13
GO:0010065	primary meristem tissue development	0.108771235	0.415473769	0	0	2	13
GO:0010112	regulation of systemic acquired resistance	0.108771235	0.415473769	0	0	2	13
GO:0010421	hydrogen peroxide-mediated programmed cell death	0.108771235	0.415473769	0	0	2	13
GO:0016123	xanthophyll biosynthetic process	0.108771235	0.415473769	0	0	2	13
GO:0036474	cell death in response to hydrogen peroxide	0.108771235	0.415473769	0	0	2	13
GO:0050878	regulation of body fluid levels	0.108771235	0.415473769	0	0	2	13
GO:0050982	detection of mechanical stimulus	0.108771235	0.415473769	0	0	2	13
GO:0060992	response to fungicide	0.108771235	0.415473769	0	0	2	13
GO:0071421	manganese ion transmembrane transport	0.108771235	0.415473769	0	0	2	13
GO:0043094	cellular metabolic compound salvage	0.109480048	0.416484905	0	0	5	58
GO:0097306	cellular response to alcohol	0.11016209	0.416484905	0	0	16	261
GO:1902679	negative regulation of RNA biosynthetic process	0.111372551	0.416484905	0	0	15	242
GO:1903507	negative regulation of nucleic acid-templated transcription	0.111372551	0.416484905	0	0	15	242
GO:0010104	regulation of ethylene-activated signaling pathway	0.112736007	0.416484905	0	0	3	27
GO:0048871	multicellular organismal homeostasis	0.112736007	0.416484905	0	0	3	27
GO:0070297	regulation of phosphorelay signal transduction system	0.112736007	0.416484905	0	0	3	27
GO:0071456	cellular response to hypoxia	0.112736007	0.416484905	0	0	3	27
GO:0006793	phosphorus metabolic process	0.113538436	0.416484905	0	0	65	1282
GO:0006796	phosphate-containing compound metabolic process	0.115421332	0.416484905	0	0	64	1262
GO:0010208	pollen wall assembly	0.118040535	0.416484905	0	0	4	43
GO:0055088	lipid homeostasis	0.118040535	0.416484905	0	0	4	43
GO:0085029	extracellular matrix assembly	0.118040535	0.416484905	0	0	4	43
GO:0045892	negative regulation of transcription, DNA-templated	0.118326802	0.416484905	0	0	14	225
GO:0006972	hyperosmotic response	0.121831327	0.416484905	0	0	5	60
GO:0050778	positive regulation of immune response	0.122638299	0.416484905	0	0	8	113
GO:0006040	amino sugar metabolic process	0.123360986	0.416484905	0	0	2	14
GO:0006563	L-serine metabolic process	0.123360986	0.416484905	0	0	2	14
GO:0009864	induced systemic resistance, jasmonic acid mediated signaling pathway	0.123360986	0.416484905	0	0	2	14
GO:0019288	isopentenyl diphosphate biosynthetic process, methylerythritol 4-phosphate pathway	0.123360986	0.416484905	0	0	2	14
GO:0001561	fatty acid alpha-oxidation	0.125857482	0.416484905	0	0	1	3
GO:0002276	basophil activation involved in immune response	0.125857482	0.416484905	0	0	1	3
GO:0002679	respiratory burst involved in defense response	0.125857482	0.416484905	0	0	1	3
GO:0002695	negative regulation of leukocyte activation	0.125857482	0.416484905	0	0	1	3
GO:0006030	chitin metabolic process	0.125857482	0.416484905	0	0	1	3
GO:0006032	chitin catabolic process	0.125857482	0.416484905	0	0	1	3
GO:0006122	mitochondrial electron transport, ubiquinol to cytochrome c	0.125857482	0.416484905	0	0	1	3
GO:0006549	isoleucine metabolic process	0.125857482	0.416484905	0	0	1	3
GO:0006564	L-serine biosynthetic process	0.125857482	0.416484905	0	0	1	3
GO:0008101	decapentaplegic signaling pathway	0.125857482	0.416484905	0	0	1	3
GO:0009068	aspartate family amino acid catabolic process	0.125857482	0.416484905	0	0	1	3
GO:0009097	isoleucine biosynthetic process	0.125857482	0.416484905	0	0	1	3
GO:0009800	cinnamic acid biosynthetic process	0.125857482	0.416484905	0	0	1	3
GO:0009871	jasmonic acid and ethylene-dependent systemic resistance, ethylene mediated signaling pathway	0.125857482	0.416484905	0	0	1	3
GO:0010288	response to lead ion	0.125857482	0.416484905	0	0	1	3
GO:0010322	regulation of isopentenyl diphosphate biosynthetic process, methylerythritol 4-phosphate pathway	0.125857482	0.416484905	0	0	1	3
GO:0010373	negative regulation of gibberellin biosynthetic process	0.125857482	0.416484905	0	0	1	3
GO:0010430	fatty acid omega-oxidation	0.125857482	0.416484905	0	0	1	3
GO:0010446	response to alkaline pH	0.125857482	0.416484905	0	0	1	3
GO:0010930	negative regulation of auxin mediated signaling pathway	0.125857482	0.416484905	0	0	1	3
GO:0015819	lysine transport	0.125857482	0.416484905	0	0	1	3
GO:0018871	1-aminocyclopropane-1-carboxylate metabolic process	0.125857482	0.416484905	0	0	1	3
GO:0019322	pentose biosynthetic process	0.125857482	0.416484905	0	0	1	3
GO:0019343	cysteine biosynthetic process via cystathionine	0.125857482	0.416484905	0	0	1	3
GO:0019346	transsulfuration	0.125857482	0.416484905	0	0	1	3
GO:0019371	cyclooxygenase pathway	0.125857482	0.416484905	0	0	1	3
GO:0019566	arabinose metabolic process	0.125857482	0.416484905	0	0	1	3
GO:0019567	arabinose biosynthetic process	0.125857482	0.416484905	0	0	1	3
GO:0030149	sphingolipid catabolic process	0.125857482	0.416484905	0	0	1	3
GO:0033004	negative regulation of mast cell activation	0.125857482	0.416484905	0	0	1	3
GO:0033007	negative regulation of mast cell activation involved in immune response	0.125857482	0.416484905	0	0	1	3
GO:0034635	glutathione transport	0.125857482	0.416484905	0	0	1	3
GO:0035404	histone-serine phosphorylation	0.125857482	0.416484905	0	0	1	3
GO:0042218	1-aminocyclopropane-1-carboxylate biosynthetic process	0.125857482	0.416484905	0	0	1	3
GO:0042732	D-xylose metabolic process	0.125857482	0.416484905	0	0	1	3
GO:0043987	histone H3-S10 phosphorylation	0.125857482	0.416484905	0	0	1	3
GO:0045575	basophil activation	0.125857482	0.416484905	0	0	1	3
GO:0046348	amino sugar catabolic process	0.125857482	0.416484905	0	0	1	3
GO:0046466	membrane lipid catabolic process	0.125857482	0.416484905	0	0	1	3
GO:0046475	glycerophospholipid catabolic process	0.125857482	0.416484905	0	0	1	3
GO:0046505	sulfolipid metabolic process	0.125857482	0.416484905	0	0	1	3
GO:0046506	sulfolipid biosynthetic process	0.125857482	0.416484905	0	0	1	3
GO:0050650	chondroitin sulfate proteoglycan biosynthetic process	0.125857482	0.416484905	0	0	1	3
GO:0050654	chondroitin sulfate proteoglycan metabolic process	0.125857482	0.416484905	0	0	1	3
GO:0050866	negative regulation of cell activation	0.125857482	0.416484905	0	0	1	3
GO:0061515	myeloid cell development	0.125857482	0.416484905	0	0	1	3
GO:0070662	mast cell proliferation	0.125857482	0.416484905	0	0	1	3
GO:0070664	negative regulation of leukocyte proliferation	0.125857482	0.416484905	0	0	1	3
GO:0070666	regulation of mast cell proliferation	0.125857482	0.416484905	0	0	1	3
GO:0070667	negative regulation of mast cell proliferation	0.125857482	0.416484905	0	0	1	3
GO:0071266	'de novo' L-methionine biosynthetic process	0.125857482	0.416484905	0	0	1	3
GO:0090097	regulation of decapentaplegic signaling pathway	0.125857482	0.416484905	0	0	1	3
GO:0090308	regulation of methylation-dependent chromatin silencing	0.125857482	0.416484905	0	0	1	3
GO:0090309	positive regulation of methylation-dependent chromatin silencing	0.125857482	0.416484905	0	0	1	3
GO:0090548	response to nitrate starvation	0.125857482	0.416484905	0	0	1	3
GO:1900378	positive regulation of secondary metabolite biosynthetic process	0.125857482	0.416484905	0	0	1	3
GO:1901072	glucosamine-containing compound catabolic process	0.125857482	0.416484905	0	0	1	3
GO:1901926	cadinene metabolic process	0.125857482	0.416484905	0	0	1	3
GO:1901928	cadinene biosynthetic process	0.125857482	0.416484905	0	0	1	3
GO:1902022	L-lysine transport	0.125857482	0.416484905	0	0	1	3
GO:1902609	(R)-2-hydroxy-alpha-linolenic acid biosynthetic process	0.125857482	0.416484905	0	0	1	3
GO:1903401	L-lysine transmembrane transport	0.125857482	0.416484905	0	0	1	3
GO:1903826	arginine transmembrane transport	0.125857482	0.416484905	0	0	1	3
GO:0009308	amine metabolic process	0.126554078	0.418116769	0	0	6	78
GO:0002682	regulation of immune system process	0.130158012	0.428645375	0	0	12	190
GO:0045229	external encapsulating structure organization	0.130158012	0.428645375	0	0	12	190
GO:1990267	response to transition metal nanoparticle	0.130610433	0.429447105	0	0	10	152
GO:0009060	aerobic respiration	0.132302505	0.433623042	0	0	3	29
GO:0036294	cellular response to decreased oxygen levels	0.132302505	0.433623042	0	0	3	29
GO:0005355	glucose transmembrane transporter activity	0.19430228	0.434932861	0	0	3	33
GO:0015149	hexose transmembrane transporter activity	0.19430228	0.434932861	0	0	3	33
GO:0001871	pattern binding	0.199007566	0.44231717	0	0	4	50
GO:0030247	polysaccharide binding	0.199007566	0.44231717	0	0	4	50
GO:0030414	peptidase inhibitor activity	0.201102133	0.445398738	0	0	2	18
GO:0006828	manganese ion transport	0.138386428	0.449974856	0	0	2	15
GO:0010600	regulation of auxin biosynthetic process	0.138386428	0.449974856	0	0	2	15
GO:0010929	positive regulation of auxin mediated signaling pathway	0.138386428	0.449974856	0	0	2	15
GO:0048572	short-day photoperiodism	0.138386428	0.449974856	0	0	2	15
GO:0048575	short-day photoperiodism, flowering	0.138386428	0.449974856	0	0	2	15
GO:0005351	sugar:proton symporter activity	0.20633689	0.452215693	0	0	3	34
GO:0005402	cation:sugar symporter activity	0.20633689	0.452215693	0	0	3	34
GO:0015145	monosaccharide transmembrane transporter activity	0.20633689	0.452215693	0	0	3	34
GO:0004553	hydrolase activity, hydrolyzing O-glycosyl compounds	0.210681487	0.452405882	0	0	11	180
GO:0004143	diacylglycerol kinase activity	0.210739147	0.452405882	0	0	1	5
GO:0004611	phosphoenolpyruvate carboxykinase activity	0.210739147	0.452405882	0	0	1	5
GO:0015105	arsenite transmembrane transporter activity	0.210739147	0.452405882	0	0	1	5
GO:0031492	nucleosomal DNA binding	0.210739147	0.452405882	0	0	1	5
GO:0080013	(E,E)-geranyllinalool synthase activity	0.210739147	0.452405882	0	0	1	5
GO:0008144	drug binding	0.213238799	0.456214982	0	0	13	219
GO:0034754	cellular hormone metabolic process	0.141379298	0.457229756	0	0	4	46
GO:0045926	negative regulation of growth	0.141379298	0.457229756	0	0	4	46
GO:0046283	anthocyanin-containing compound metabolic process	0.141379298	0.457229756	0	0	4	46
GO:0010565	regulation of cellular ketone metabolic process	0.141507603	0.457229756	0	0	5	63
GO:0055086	nucleobase-containing small molecule metabolic process	0.142246049	0.45755757	0	0	17	292
GO:0019682	glyceraldehyde-3-phosphate metabolic process	0.142499681	0.45755757	0	0	3	30
GO:0048586	regulation of long-day photoperiodism, flowering	0.142499681	0.45755757	0	0	3	30
GO:0071453	cellular response to oxygen levels	0.142499681	0.45755757	0	0	3	30
GO:0009416	response to light stimulus	0.14318449	0.459039199	0	0	33	621
GO:2000280	regulation of root development	0.143939496	0.460740912	0	0	6	81
GO:0000156	phosphorelay response regulator activity	0.218316066	0.465494256	0	0	2	19
GO:0008610	lipid biosynthetic process	0.14571343	0.465693777	0	0	21	374
GO:0009686	gibberellin biosynthetic process	0.149537629	0.470597562	0	0	4	47
GO:0010039	response to iron ion	0.149966752	0.470597562	0	0	6	82
GO:0009415	response to water	0.150966999	0.470597562	0	0	18	315
GO:1902578	single-organism localization	0.152429042	0.470597562	0	0	77	1571
GO:0042214	terpene metabolic process	0.152948134	0.470597562	0	0	3	31
GO:0006636	unsaturated fatty acid biosynthetic process	0.153781548	0.470597562	0	0	2	16
GO:0009593	detection of chemical stimulus	0.153781548	0.470597562	0	0	2	16
GO:0043620	regulation of DNA-templated transcription in response to stress	0.153781548	0.470597562	0	0	2	16
GO:0046620	regulation of organ growth	0.153781548	0.470597562	0	0	2	16
GO:0046683	response to organophosphorus	0.153781548	0.470597562	0	0	2	16
GO:0080113	regulation of seed growth	0.153781548	0.470597562	0	0	2	16
GO:1901654	response to ketone	0.153781548	0.470597562	0	0	2	16
GO:0051259	protein oligomerization	0.155343874	0.470597562	0	0	5	65
GO:0009058	biosynthetic process	0.15746475	0.470597562	0	0	157	3350
GO:0071407	cellular response to organic cyclic compound	0.157528879	0.470597562	0	0	13	217
GO:0009626	plant-type hypersensitive response	0.157871898	0.470597562	0	0	4	48
GO:0034050	host programmed cell death induced by symbiont	0.157871898	0.470597562	0	0	4	48
GO:0071367	cellular response to brassinosteroid stimulus	0.157871898	0.470597562	0	0	4	48
GO:0050793	regulation of developmental process	0.159983915	0.470597562	0	0	35	671
GO:0040008	regulation of growth	0.160250019	0.470597562	0	0	12	198
GO:0001516	prostaglandin biosynthetic process	0.164193894	0.470597562	0	0	1	4
GO:0002262	myeloid cell homeostasis	0.164193894	0.470597562	0	0	1	4
GO:0002279	mast cell activation involved in immune response	0.164193894	0.470597562	0	0	1	4
GO:0006971	hypotonic response	0.164193894	0.470597562	0	0	1	4
GO:0009727	detection of ethylene stimulus	0.164193894	0.470597562	0	0	1	4
GO:0009803	cinnamic acid metabolic process	0.164193894	0.470597562	0	0	1	4
GO:0010161	red light signaling pathway	0.164193894	0.470597562	0	0	1	4
GO:0010236	plastoquinone biosynthetic process	0.164193894	0.470597562	0	0	1	4
GO:0010424	DNA methylation on cytosine within a CG sequence	0.164193894	0.470597562	0	0	1	4
GO:0010439	regulation of glucosinolate biosynthetic process	0.164193894	0.470597562	0	0	1	4
GO:0015802	basic amino acid transport	0.164193894	0.470597562	0	0	1	4
GO:0015809	arginine transport	0.164193894	0.470597562	0	0	1	4
GO:0016598	protein arginylation	0.164193894	0.470597562	0	0	1	4
GO:0019509	L-methionine biosynthetic process from methylthioadenosine	0.164193894	0.470597562	0	0	1	4
GO:0030218	erythrocyte differentiation	0.164193894	0.470597562	0	0	1	4
GO:0031937	positive regulation of chromatin silencing	0.164193894	0.470597562	0	0	1	4
GO:0033003	regulation of mast cell activation	0.164193894	0.470597562	0	0	1	4
GO:0033006	regulation of mast cell activation involved in immune response	0.164193894	0.470597562	0	0	1	4
GO:0033240	positive regulation of cellular amine metabolic process	0.164193894	0.470597562	0	0	1	4
GO:0033356	UDP-L-arabinose metabolic process	0.164193894	0.470597562	0	0	1	4
GO:0034101	erythrocyte homeostasis	0.164193894	0.470597562	0	0	1	4
GO:0035088	establishment or maintenance of apical/basal cell polarity	0.164193894	0.470597562	0	0	1	4
GO:0035090	maintenance of apical/basal cell polarity	0.164193894	0.470597562	0	0	1	4
GO:0035987	endodermal cell differentiation	0.164193894	0.470597562	0	0	1	4
GO:0040009	regulation of growth rate	0.164193894	0.470597562	0	0	1	4
GO:0043446	cellular alkane metabolic process	0.164193894	0.470597562	0	0	1	4
GO:0043447	alkane biosynthetic process	0.164193894	0.470597562	0	0	1	4
GO:0045117	azole transport	0.164193894	0.470597562	0	0	1	4
GO:0045197	establishment or maintenance of epithelial cell apical/basal polarity	0.164193894	0.470597562	0	0	1	4
GO:0045199	maintenance of epithelial cell apical/basal polarity	0.164193894	0.470597562	0	0	1	4
GO:0045576	mast cell activation	0.164193894	0.470597562	0	0	1	4
GO:0045730	respiratory burst	0.164193894	0.470597562	0	0	1	4
GO:0045764	positive regulation of cellular amino acid metabolic process	0.164193894	0.470597562	0	0	1	4
GO:0045880	positive regulation of smoothened signaling pathway	0.164193894	0.470597562	0	0	1	4
GO:0046037	GMP metabolic process	0.164193894	0.470597562	0	0	1	4
GO:0046085	adenosine metabolic process	0.164193894	0.470597562	0	0	1	4
GO:0046456	icosanoid biosynthetic process	0.164193894	0.470597562	0	0	1	4
GO:0046457	prostanoid biosynthetic process	0.164193894	0.470597562	0	0	1	4
GO:0046710	GDP metabolic process	0.164193894	0.470597562	0	0	1	4
GO:0050673	epithelial cell proliferation	0.164193894	0.470597562	0	0	1	4
GO:0050728	negative regulation of inflammatory response	0.164193894	0.470597562	0	0	1	4
GO:0052008	disruption by symbiont of host cellular component	0.164193894	0.470597562	0	0	1	4
GO:0052043	modification by symbiont of host cellular component	0.164193894	0.470597562	0	0	1	4
GO:0052111	modification by symbiont of host structure	0.164193894	0.470597562	0	0	1	4
GO:0052185	modification of structure of other organism involved in symbiotic interaction	0.164193894	0.470597562	0	0	1	4
GO:0052188	modification of cellular component in other organism involved in symbiotic interaction	0.164193894	0.470597562	0	0	1	4
GO:0052368	disruption by organism of cellular component in other organism involved in symbiotic interaction	0.164193894	0.470597562	0	0	1	4
GO:0052746	inositol phosphorylation	0.164193894	0.470597562	0	0	1	4
GO:0061245	establishment or maintenance of bipolar cell polarity	0.164193894	0.470597562	0	0	1	4
GO:0071071	regulation of phospholipid biosynthetic process	0.164193894	0.470597562	0	0	1	4
GO:0071289	cellular response to nickel ion	0.164193894	0.470597562	0	0	1	4
GO:0080029	cellular response to boron-containing substance levels	0.164193894	0.470597562	0	0	1	4
GO:0090506	axillary shoot meristem initiation	0.164193894	0.470597562	0	0	1	4
GO:1990822	basic amino acid transmembrane transport	0.164193894	0.470597562	0	0	1	4
GO:0008374	O-acyltransferase activity	0.221747349	0.471213116	0	0	5	70
GO:0046165	alcohol biosynthetic process	0.165571307	0.473225364	0	0	7	103
GO:1903825	organic acid transmembrane transport	0.165571307	0.473225364	0	0	7	103
GO:0016740	transferase activity	0.224920919	0.476347669	0	0	99	1998
GO:0000975	regulatory region DNA binding	0.228800867	0.47971915	0	0	17	301
GO:0001067	regulatory region nucleic acid binding	0.228800867	0.47971915	0	0	17	301
GO:0044212	transcription regulatory region DNA binding	0.228800867	0.47971915	0	0	17	301
GO:0006099	tricarboxylic acid cycle	0.169485261	0.480387917	0	0	2	17
GO:0042398	cellular modified amino acid biosynthetic process	0.169485261	0.480387917	0	0	2	17
GO:0042762	regulation of sulfur metabolic process	0.169485261	0.480387917	0	0	2	17
GO:0048579	negative regulation of long-day photoperiodism, flowering	0.169485261	0.480387917	0	0	2	17
GO:1900376	regulation of secondary metabolite biosynthetic process	0.169485261	0.480387917	0	0	2	17
GO:1901658	glycosyl compound catabolic process	0.169485261	0.480387917	0	0	2	17
GO:0044003	modification by symbiont of host morphology or physiology	0.169713688	0.480387917	0	0	5	67
GO:0015926	glucosidase activity	0.230876325	0.482462487	0	0	3	36
GO:1901576	organic substance biosynthetic process	0.170756747	0.482675538	0	0	149	3182
GO:0008645	hexose transport	0.174525113	0.487957968	0	0	3	33
GO:0015758	glucose transport	0.174525113	0.487957968	0	0	3	33
GO:0035428	hexose transmembrane transport	0.174525113	0.487957968	0	0	3	33
GO:0046323	glucose import	0.174525113	0.487957968	0	0	3	33
GO:0052547	regulation of peptidase activity	0.174525113	0.487957968	0	0	3	33
GO:0052555	positive regulation by organism of immune response of other organism involved in symbiotic interaction	0.174525113	0.487957968	0	0	3	33
GO:0052556	positive regulation by symbiont of host immune response	0.174525113	0.487957968	0	0	3	33
GO:1904659	glucose transmembrane transport	0.174525113	0.487957968	0	0	3	33
GO:0002218	activation of innate immune response	0.175034826	0.488055045	0	0	4	50
GO:0042538	hyperosmotic salinity response	0.175034826	0.488055045	0	0	4	50
GO:0000062	fatty-acyl-CoA binding	0.247238934	0.491849664	0	0	1	6
GO:0004130	cytochrome-c peroxidase activity	0.247238934	0.491849664	0	0	1	6
GO:0004805	trehalose-phosphatase activity	0.247238934	0.491849664	0	0	1	6
GO:0005496	steroid binding	0.247238934	0.491849664	0	0	1	6
GO:0008375	acetylglucosaminyltransferase activity	0.247238934	0.491849664	0	0	1	6
GO:0008891	glycolate oxidase activity	0.247238934	0.491849664	0	0	1	6
GO:0016647	oxidoreductase activity, acting on the CH-NH group of donors, oxygen as acceptor	0.247238934	0.491849664	0	0	1	6
GO:0016713	oxidoreductase activity, acting on paired donors, with incorporation or reduction of molecular oxygen, reduced iron-sulfur protein as one donor, and incorporation of one atom of oxygen	0.247238934	0.491849664	0	0	1	6
GO:0018685	alkane 1-monooxygenase activity	0.247238934	0.491849664	0	0	1	6
GO:0042973	glucan endo-1,3-beta-D-glucosidase activity	0.247238934	0.491849664	0	0	1	6
GO:0052726	inositol-1,3,4-trisphosphate 5-kinase activity	0.247238934	0.491849664	0	0	1	6
GO:0070567	cytidylyltransferase activity	0.247238934	0.491849664	0	0	1	6
GO:0070577	lysine-acetylated histone binding	0.247238934	0.491849664	0	0	1	6
GO:0071949	FAD binding	0.247238934	0.491849664	0	0	1	6
GO:1901567	fatty acid derivative binding	0.247238934	0.491849664	0	0	1	6
GO:0046914	transition metal ion binding	0.248590912	0.491849664	0	0	15	266
GO:0022836	gated channel activity	0.248661674	0.491849664	0	0	4	55
GO:0097305	response to alcohol	0.176970442	0.492783548	0	0	31	594
GO:0003954	NADH dehydrogenase activity	0.25305322	0.498967007	0	0	2	21
GO:0015197	peptide transporter activity	0.255912748	0.501461428	0	0	3	38
GO:1904680	peptide transmembrane transporter activity	0.255912748	0.501461428	0	0	3	38
GO:0008236	serine-type peptidase activity	0.25890667	0.504186674	0	0	4	56
GO:0017171	serine hydrolase activity	0.25890667	0.504186674	0	0	4	56
GO:0000096	sulfur amino acid metabolic process	0.183846477	0.50723832	0	0	4	51
GO:0090558	plant epidermis development	0.18494547	0.50723832	0	0	12	204
GO:0000266	mitochondrial fission	0.185441106	0.50723832	0	0	2	18
GO:0009086	methionine biosynthetic process	0.185441106	0.50723832	0	0	2	18
GO:0009240	isopentenyl diphosphate biosynthetic process	0.185441106	0.50723832	0	0	2	18
GO:0015996	chlorophyll catabolic process	0.185441106	0.50723832	0	0	2	18
GO:0043647	inositol phosphate metabolic process	0.185441106	0.50723832	0	0	2	18
GO:0046149	pigment catabolic process	0.185441106	0.50723832	0	0	2	18
GO:0046490	isopentenyl diphosphate metabolic process	0.185441106	0.50723832	0	0	2	18
GO:0080112	seed growth	0.185441106	0.50723832	0	0	2	18
GO:1903409	reactive oxygen species biosynthetic process	0.185441106	0.50723832	0	0	2	18
GO:2000031	regulation of salicylic acid mediated signaling pathway	0.185441106	0.50723832	0	0	2	18
GO:0015749	monosaccharide transport	0.185617137	0.50723832	0	0	3	34
GO:1901136	carbohydrate derivative catabolic process	0.185617137	0.50723832	0	0	3	34
GO:0015672	monovalent inorganic cation transport	0.188930164	0.511563305	0	0	13	225
GO:0044765	single-organism transport	0.190148713	0.511563305	0	0	74	1530
GO:0008202	steroid metabolic process	0.195115435	0.511563305	0	0	6	89
GO:0052031	modulation by symbiont of host defense response	0.196887564	0.511563305	0	0	3	35
GO:0052173	response to defenses of other organism involved in symbiotic interaction	0.196887564	0.511563305	0	0	3	35
GO:0052200	response to host defenses	0.196887564	0.511563305	0	0	3	35
GO:0052255	modulation by organism of defense response of other organism involved in symbiotic interaction	0.196887564	0.511563305	0	0	3	35
GO:0052552	modulation by organism of immune response of other organism involved in symbiotic interaction	0.196887564	0.511563305	0	0	3	35
GO:0052553	modulation by symbiont of host immune response	0.196887564	0.511563305	0	0	3	35
GO:0052564	response to immune response of other organism involved in symbiotic interaction	0.196887564	0.511563305	0	0	3	35
GO:0052572	response to host immune response	0.196887564	0.511563305	0	0	3	35
GO:0075136	response to host	0.196887564	0.511563305	0	0	3	35
GO:0051239	regulation of multicellular organismal process	0.198074615	0.511563305	0	0	33	645
GO:0048513	animal organ development	0.198911453	0.511563305	0	0	27	518
GO:0048528	post-embryonic root development	0.199283758	0.511563305	0	0	8	128
GO:0051817	modification of morphology or physiology of other organism involved in symbiotic interaction	0.199900418	0.511563305	0	0	5	71
GO:0006013	mannose metabolic process	0.200852815	0.511563305	0	0	1	5
GO:0006023	aminoglycan biosynthetic process	0.200852815	0.511563305	0	0	1	5
GO:0006024	glycosaminoglycan biosynthetic process	0.200852815	0.511563305	0	0	1	5
GO:0006026	aminoglycan catabolic process	0.200852815	0.511563305	0	0	1	5
GO:0006085	acetyl-CoA biosynthetic process	0.200852815	0.511563305	0	0	1	5
GO:0006105	succinate metabolic process	0.200852815	0.511563305	0	0	1	5
GO:0006692	prostanoid metabolic process	0.200852815	0.511563305	0	0	1	5
GO:0006693	prostaglandin metabolic process	0.200852815	0.511563305	0	0	1	5
GO:0009092	homoserine metabolic process	0.200852815	0.511563305	0	0	1	5
GO:0009759	indole glucosinolate biosynthetic process	0.200852815	0.511563305	0	0	1	5
GO:0009866	induced systemic resistance, ethylene mediated signaling pathway	0.200852815	0.511563305	0	0	1	5
GO:0010036	response to boron-containing substance	0.200852815	0.511563305	0	0	1	5
GO:0010271	regulation of chlorophyll catabolic process	0.200852815	0.511563305	0	0	1	5
GO:0010541	acropetal auxin transport	0.200852815	0.511563305	0	0	1	5
GO:0015012	heparan sulfate proteoglycan biosynthetic process	0.200852815	0.511563305	0	0	1	5
GO:0015700	arsenite transport	0.200852815	0.511563305	0	0	1	5
GO:0030011	maintenance of cell polarity	0.200852815	0.511563305	0	0	1	5
GO:0030201	heparan sulfate proteoglycan metabolic process	0.200852815	0.511563305	0	0	1	5
GO:0032973	amino acid export	0.200852815	0.511563305	0	0	1	5
GO:0034051	negative regulation of plant-type hypersensitive response	0.200852815	0.511563305	0	0	1	5
GO:0042126	nitrate metabolic process	0.200852815	0.511563305	0	0	1	5
GO:0042128	nitrate assimilation	0.200852815	0.511563305	0	0	1	5
GO:0046417	chorismate metabolic process	0.200852815	0.511563305	0	0	1	5
GO:0050665	hydrogen peroxide biosynthetic process	0.200852815	0.511563305	0	0	1	5
GO:0070661	leukocyte proliferation	0.200852815	0.511563305	0	0	1	5
GO:0070663	regulation of leukocyte proliferation	0.200852815	0.511563305	0	0	1	5
GO:0071318	cellular response to ATP	0.200852815	0.511563305	0	0	1	5
GO:0080051	cutin transport	0.200852815	0.511563305	0	0	1	5
GO:0080110	sporopollenin biosynthetic process	0.200852815	0.511563305	0	0	1	5
GO:0080142	regulation of salicylic acid biosynthetic process	0.200852815	0.511563305	0	0	1	5
GO:0090100	positive regulation of transmembrane receptor protein serine/threonine kinase signaling pathway	0.200852815	0.511563305	0	0	1	5
GO:1901404	regulation of tetrapyrrole catabolic process	0.200852815	0.511563305	0	0	1	5
GO:0006101	citrate metabolic process	0.201596956	0.511563305	0	0	2	19
GO:0006787	porphyrin-containing compound catabolic process	0.201596956	0.511563305	0	0	2	19
GO:0016122	xanthophyll metabolic process	0.201596956	0.511563305	0	0	2	19
GO:0017062	respiratory chain complex III assembly	0.201596956	0.511563305	0	0	2	19
GO:0033015	tetrapyrrole catabolic process	0.201596956	0.511563305	0	0	2	19
GO:0034551	mitochondrial respiratory chain complex III assembly	0.201596956	0.511563305	0	0	2	19
GO:0051090	regulation of sequence-specific DNA binding transcription factor activity	0.201596956	0.511563305	0	0	2	19
GO:0051181	cofactor transport	0.201596956	0.511563305	0	0	2	19
GO:0097033	mitochondrial respiratory chain complex III biogenesis	0.201596956	0.511563305	0	0	2	19
GO:0002229	defense response to oomycetes	0.201887027	0.511563305	0	0	4	53
GO:0009788	negative regulation of abscisic acid-activated signaling pathway	0.201887027	0.511563305	0	0	4	53
GO:0051253	negative regulation of RNA metabolic process	0.202454772	0.512370145	0	0	15	269
GO:1901362	organic cyclic compound biosynthetic process	0.202947048	0.512984236	0	0	98	2068
GO:0015295	solute:proton symporter activity	0.268570685	0.521391855	0	0	3	39
GO:0015179	L-amino acid transmembrane transporter activity	0.27048532	0.523493127	0	0	2	22
GO:0022900	electron transport chain	0.207719313	0.523758513	0	0	5	72
GO:0051606	detection of stimulus	0.207719313	0.523758513	0	0	5	72
GO:0002237	response to molecule of bacterial origin	0.208318795	0.524626378	0	0	3	36
GO:0003973	(S)-2-hydroxy-acid oxidase activity	0.282054918	0.524889182	0	0	1	7
GO:0004012	phospholipid-translocating ATPase activity	0.282054918	0.524889182	0	0	1	7
GO:0004528	phosphodiesterase I activity	0.282054918	0.524889182	0	0	1	7
GO:0004551	nucleotide diphosphatase activity	0.282054918	0.524889182	0	0	1	7
GO:0005242	inward rectifier potassium channel activity	0.282054918	0.524889182	0	0	1	7
GO:0010326	methionine-oxo-acid transaminase activity	0.282054918	0.524889182	0	0	1	7
GO:0010334	sesquiterpene synthase activity	0.282054918	0.524889182	0	0	1	7
GO:0046556	alpha-L-arabinofuranosidase activity	0.282054918	0.524889182	0	0	1	7
GO:0047429	nucleoside-triphosphate diphosphatase activity	0.282054918	0.524889182	0	0	1	7
GO:0050308	sugar-phosphatase activity	0.282054918	0.524889182	0	0	1	7
GO:0051766	inositol trisphosphate kinase activity	0.282054918	0.524889182	0	0	1	7
GO:0052725	inositol-1,3,4-trisphosphate 6-kinase activity	0.282054918	0.524889182	0	0	1	7
GO:1901683	arsenate ion transmembrane transporter activity	0.282054918	0.524889182	0	0	1	7
GO:0010114	response to red light	0.211098549	0.530461114	0	0	4	54
GO:0009737	response to abscisic acid	0.211151918	0.530461114	0	0	25	480
GO:0044282	small molecule catabolic process	0.212256743	0.532585601	0	0	9	150
GO:1901681	sulfur compound binding	0.287905623	0.534196569	0	0	2	23
GO:0071241	cellular response to inorganic substance	0.213917184	0.536097332	0	0	7	111
GO:0001666	response to hypoxia	0.215636769	0.539091922	0	0	5	73
GO:0035821	modification of morphology or physiology of other organism	0.215636769	0.539091922	0	0	5	73
GO:0043492	ATPase activity, coupled to movement of substances	0.292800471	0.541680871	0	0	8	136
GO:0009081	branched-chain amino acid metabolic process	0.217904754	0.542780933	0	0	2	20
GO:0010082	regulation of root meristem growth	0.217904754	0.542780933	0	0	2	20
GO:0072350	tricarboxylic acid metabolic process	0.217904754	0.542780933	0	0	2	20
GO:0046890	regulation of lipid biosynthetic process	0.219893584	0.5470717	0	0	3	37
GO:0009741	response to brassinosteroid	0.220299421	0.5470717	0	0	7	112
GO:0080147	root hair cell development	0.22042597	0.5470717	0	0	4	55
GO:0021700	developmental maturation	0.222879693	0.552494294	0	0	10	172
GO:0016405	CoA-ligase activity	0.305278068	0.557026473	0	0	2	24
GO:0016878	acid-thiol ligase activity	0.305278068	0.557026473	0	0	2	24
GO:0022890	inorganic cation transmembrane transporter activity	0.310902727	0.557026473	0	0	14	259
GO:0005524	ATP binding	0.311411806	0.557026473	0	0	7	119
GO:0030554	adenyl nucleotide binding	0.313397892	0.557026473	0	0	8	139
GO:0032559	adenyl ribonucleotide binding	0.313397892	0.557026473	0	0	8	139
GO:0016798	hydrolase activity, acting on glycosyl bonds	0.31404072	0.557026473	0	0	11	199
GO:0004559	alpha-mannosidase activity	0.315264586	0.557026473	0	0	1	8
GO:0004673	protein histidine kinase activity	0.315264586	0.557026473	0	0	1	8
GO:0008970	phosphatidylcholine 1-acylhydrolase activity	0.315264586	0.557026473	0	0	1	8
GO:0010333	terpene synthase activity	0.315264586	0.557026473	0	0	1	8
GO:0016018	cyclosporin A binding	0.315264586	0.557026473	0	0	1	8
GO:0016641	oxidoreductase activity, acting on the CH-NH2 group of donors, oxygen as acceptor	0.315264586	0.557026473	0	0	1	8
GO:0016775	phosphotransferase activity, nitrogenous group as acceptor	0.315264586	0.557026473	0	0	1	8
GO:0047254	2,4-dihydroxy-7-methoxy-2H-1,4-benzoxazin-3(4H)-one 2-D-glucosyltransferase activity	0.315264586	0.557026473	0	0	1	8
GO:0070628	proteasome binding	0.315264586	0.557026473	0	0	1	8
GO:0048585	negative regulation of response to stimulus	0.226429202	0.55980355	0	0	15	275
GO:0071215	cellular response to abscisic acid stimulus	0.229745255	0.55980355	0	0	12	214
GO:0002253	activation of immune response	0.229860611	0.55980355	0	0	4	56
GO:0002252	immune effector process	0.230118067	0.55980355	0	0	6	94
GO:0032103	positive regulation of response to external stimulus	0.231595075	0.55980355	0	0	3	38
GO:0009314	response to radiation	0.231831447	0.55980355	0	0	33	658
GO:0006812	cation transport	0.231877135	0.55980355	0	0	21	402
GO:0009692	ethylene metabolic process	0.234320251	0.55980355	0	0	2	21
GO:0009693	ethylene biosynthetic process	0.234320251	0.55980355	0	0	2	21
GO:0010466	negative regulation of peptidase activity	0.234320251	0.55980355	0	0	2	21
GO:0043449	cellular alkene metabolic process	0.234320251	0.55980355	0	0	2	21
GO:0043450	alkene biosynthetic process	0.234320251	0.55980355	0	0	2	21
GO:1900674	olefin biosynthetic process	0.234320251	0.55980355	0	0	2	21
GO:0000098	sulfur amino acid catabolic process	0.235907481	0.55980355	0	0	1	6
GO:0001704	formation of primary germ layer	0.235907481	0.55980355	0	0	1	6
GO:0001706	endoderm formation	0.235907481	0.55980355	0	0	1	6
GO:0009065	glutamine family amino acid catabolic process	0.235907481	0.55980355	0	0	1	6
GO:0010045	response to nickel cation	0.235907481	0.55980355	0	0	1	6
GO:0010601	positive regulation of auxin biosynthetic process	0.235907481	0.55980355	0	0	1	6
GO:0019375	galactolipid biosynthetic process	0.235907481	0.55980355	0	0	1	6
GO:0031408	oxylipin biosynthetic process	0.235907481	0.55980355	0	0	1	6
GO:0033198	response to ATP	0.235907481	0.55980355	0	0	1	6
GO:0035384	thioester biosynthetic process	0.235907481	0.55980355	0	0	1	6
GO:0042659	regulation of cell fate specification	0.235907481	0.55980355	0	0	1	6
GO:0043173	nucleotide salvage	0.235907481	0.55980355	0	0	1	6
GO:0045604	regulation of epidermal cell differentiation	0.235907481	0.55980355	0	0	1	6
GO:0045682	regulation of epidermis development	0.235907481	0.55980355	0	0	1	6
GO:0045827	negative regulation of isoprenoid metabolic process	0.235907481	0.55980355	0	0	1	6
GO:0046654	tetrahydrofolate biosynthetic process	0.235907481	0.55980355	0	0	1	6
GO:0048577	negative regulation of short-day photoperiodism, flowering	0.235907481	0.55980355	0	0	1	6
GO:0048872	homeostasis of number of cells	0.235907481	0.55980355	0	0	1	6
GO:0050667	homocysteine metabolic process	0.235907481	0.55980355	0	0	1	6
GO:0050727	regulation of inflammatory response	0.235907481	0.55980355	0	0	1	6
GO:0051512	positive regulation of unidimensional cell growth	0.235907481	0.55980355	0	0	1	6
GO:0071491	cellular response to red light	0.235907481	0.55980355	0	0	1	6
GO:0071616	acyl-CoA biosynthetic process	0.235907481	0.55980355	0	0	1	6
GO:2000038	regulation of stomatal complex development	0.235907481	0.55980355	0	0	1	6
GO:0016747	transferase activity, transferring acyl groups other than amino-acyl groups	0.32053476	0.56475172	0	0	10	180
GO:0008378	galactosyltransferase activity	0.322569936	0.566749972	0	0	2	25
GO:0071695	anatomical structure maturation	0.240465873	0.569962363	0	0	8	135
GO:0009825	multidimensional cell growth	0.243406837	0.574902369	0	0	3	39
GO:0009960	endosperm development	0.243406837	0.574902369	0	0	3	39
GO:0048574	long-day photoperiodism, flowering	0.243406837	0.574902369	0	0	3	39
GO:0071554	cell wall organization or biogenesis	0.243669082	0.574902369	0	0	17	321
GO:0080134	regulation of response to stress	0.246460242	0.580820868	0	0	20	385
GO:0042887	amide transmembrane transporter activity	0.332573142	0.582697789	0	0	3	44
GO:0052689	carboxylic ester hydrolase activity	0.333969193	0.583518395	0	0	7	122
GO:0009624	response to nematode	0.24818676	0.58355125	0	0	5	77
GO:0055067	monovalent inorganic cation homeostasis	0.24818676	0.58355125	0	0	5	77
GO:0009156	ribonucleoside monophosphate biosynthetic process	0.249017084	0.584834409	0	0	4	58
GO:0006826	iron ion transport	0.250802771	0.585016679	0	0	2	22
GO:0009067	aspartate family amino acid biosynthetic process	0.250802771	0.585016679	0	0	2	22
GO:0015807	L-amino acid transport	0.250802771	0.585016679	0	0	2	22
GO:0035265	organ growth	0.250802771	0.585016679	0	0	2	22
GO:0046173	polyol biosynthetic process	0.250802771	0.585016679	0	0	2	22
GO:1902475	L-alpha-amino acid transmembrane transport	0.250802771	0.585016679	0	0	2	22
GO:0048831	regulation of shoot system development	0.251848402	0.586789643	0	0	11	198
GO:0016831	carboxy-lyase activity	0.339751621	0.58980117	0	0	2	26
GO:0004124	cysteine synthase activity	0.346941865	0.58980117	0	0	1	9
GO:0004623	phospholipase A2 activity	0.346941865	0.58980117	0	0	1	9
GO:0004630	phospholipase D activity	0.346941865	0.58980117	0	0	1	9
GO:0004849	uridine kinase activity	0.346941865	0.58980117	0	0	1	9
GO:0005199	structural constituent of cell wall	0.346941865	0.58980117	0	0	1	9
GO:0008242	omega peptidase activity	0.346941865	0.58980117	0	0	1	9
GO:0010428	methyl-CpNpG binding	0.346941865	0.58980117	0	0	1	9
GO:0010429	methyl-CpNpN binding	0.346941865	0.58980117	0	0	1	9
GO:0033613	activating transcription factor binding	0.346941865	0.58980117	0	0	1	9
GO:0046983	protein dimerization activity	0.349070331	0.591820049	0	0	11	205
GO:0009646	response to absence of light	0.255312891	0.59279916	0	0	3	40
GO:0016125	sterol metabolic process	0.258721851	0.59279916	0	0	4	59
GO:0009165	nucleotide biosynthetic process	0.25894333	0.59279916	0	0	8	138
GO:1901293	nucleoside phosphate biosynthetic process	0.25894333	0.59279916	0	0	8	138
GO:0048367	shoot system development	0.264686351	0.59279916	0	0	36	735
GO:0015849	organic acid transport	0.266706359	0.59279916	0	0	7	119
GO:0046942	carboxylic acid transport	0.266706359	0.59279916	0	0	7	119
GO:0009688	abscisic acid biosynthetic process	0.267314981	0.59279916	0	0	2	23
GO:0009833	plant-type primary cell wall biogenesis	0.267314981	0.59279916	0	0	2	23
GO:0016132	brassinosteroid biosynthetic process	0.267314981	0.59279916	0	0	2	23
GO:0035672	oligopeptide transmembrane transport	0.267314981	0.59279916	0	0	2	23
GO:0043289	apocarotenoid biosynthetic process	0.267314981	0.59279916	0	0	2	23
GO:1900150	regulation of defense response to fungus	0.267314981	0.59279916	0	0	2	23
GO:1902645	tertiary alcohol biosynthetic process	0.267314981	0.59279916	0	0	2	23
GO:2001023	regulation of response to drug	0.267314981	0.59279916	0	0	2	23
GO:2001038	regulation of cellular response to drug	0.267314981	0.59279916	0	0	2	23
GO:0002239	response to oomycetes	0.268499745	0.59279916	0	0	4	60
GO:0006346	methylation-dependent chromatin silencing	0.269427939	0.59279916	0	0	1	7
GO:0006465	signal peptide processing	0.269427939	0.59279916	0	0	1	7
GO:0006517	protein deglycosylation	0.269427939	0.59279916	0	0	1	7
GO:0006809	nitric oxide biosynthetic process	0.269427939	0.59279916	0	0	1	7
GO:0006880	intracellular sequestering of iron ion	0.269427939	0.59279916	0	0	1	7
GO:0007224	smoothened signaling pathway	0.269427939	0.59279916	0	0	1	7
GO:0007231	osmosensory signaling pathway	0.269427939	0.59279916	0	0	1	7
GO:0007492	endoderm development	0.269427939	0.59279916	0	0	1	7
GO:0008589	regulation of smoothened signaling pathway	0.269427939	0.59279916	0	0	1	7
GO:0009143	nucleoside triphosphate catabolic process	0.269427939	0.59279916	0	0	1	7
GO:0009806	lignan metabolic process	0.269427939	0.59279916	0	0	1	7
GO:0009807	lignan biosynthetic process	0.269427939	0.59279916	0	0	1	7
GO:0009969	xyloglucan biosynthetic process	0.269427939	0.59279916	0	0	1	7
GO:0016572	histone phosphorylation	0.269427939	0.59279916	0	0	1	7
GO:0030007	cellular potassium ion homeostasis	0.269427939	0.59279916	0	0	1	7
GO:0030203	glycosaminoglycan metabolic process	0.269427939	0.59279916	0	0	1	7
GO:0030856	regulation of epithelial cell differentiation	0.269427939	0.59279916	0	0	1	7
GO:0031407	oxylipin metabolic process	0.269427939	0.59279916	0	0	1	7
GO:0031930	mitochondria-nucleus signaling pathway	0.269427939	0.59279916	0	0	1	7
GO:0032351	negative regulation of hormone metabolic process	0.269427939	0.59279916	0	0	1	7
GO:0032353	negative regulation of hormone biosynthetic process	0.269427939	0.59279916	0	0	1	7
GO:0043478	pigment accumulation in response to UV light	0.269427939	0.59279916	0	0	1	7
GO:0043479	pigment accumulation in tissues in response to UV light	0.269427939	0.59279916	0	0	1	7
GO:0043480	pigment accumulation in tissues	0.269427939	0.59279916	0	0	1	7
GO:0043481	anthocyanin accumulation in tissues in response to UV light	0.269427939	0.59279916	0	0	1	7
GO:0045332	phospholipid translocation	0.269427939	0.59279916	0	0	1	7
GO:0045948	positive regulation of translational initiation	0.269427939	0.59279916	0	0	1	7
GO:0051176	positive regulation of sulfur metabolic process	0.269427939	0.59279916	0	0	1	7
GO:0051761	sesquiterpene metabolic process	0.269427939	0.59279916	0	0	1	7
GO:0051762	sesquiterpene biosynthetic process	0.269427939	0.59279916	0	0	1	7
GO:0070206	protein trimerization	0.269427939	0.59279916	0	0	1	7
GO:0097577	sequestering of iron ion	0.269427939	0.59279916	0	0	1	7
GO:1901403	positive regulation of tetrapyrrole metabolic process	0.269427939	0.59279916	0	0	1	7
GO:1903035	negative regulation of response to wounding	0.269427939	0.59279916	0	0	1	7
GO:1903725	regulation of phospholipid metabolic process	0.269427939	0.59279916	0	0	1	7
GO:0008238	exopeptidase activity	0.353644183	0.596082225	0	0	4	65
GO:0016407	acetyltransferase activity	0.353644183	0.596082225	0	0	4	65
GO:0016645	oxidoreductase activity, acting on the CH-NH group of donors	0.356796412	0.596082225	0	0	2	27
GO:0050660	flavin adenine dinucleotide binding	0.356796412	0.596082225	0	0	2	27
GO:0048037	cofactor binding	0.357630228	0.596082225	0	0	10	186
GO:0004190	aspartic-type endopeptidase activity	0.358217935	0.596082225	0	0	3	46
GO:0070001	aspartic-type peptidase activity	0.358217935	0.596082225	0	0	3	46
GO:0051701	interaction with host	0.273374813	0.600839831	0	0	5	80
GO:0008514	organic anion transmembrane transporter activity	0.364378778	0.604734172	0	0	7	126
GO:0046872	metal ion binding	0.368540198	0.609850734	0	0	20	395
GO:0008324	cation transmembrane transporter activity	0.372665688	0.609850734	0	0	14	271
GO:0004650	polygalacturonase activity	0.37715729	0.609850734	0	0	1	10
GO:0004725	protein tyrosine phosphatase activity	0.37715729	0.609850734	0	0	1	10
GO:0004806	triglyceride lipase activity	0.37715729	0.609850734	0	0	1	10
GO:0005179	hormone activity	0.37715729	0.609850734	0	0	1	10
GO:0008308	voltage-gated anion channel activity	0.37715729	0.609850734	0	0	1	10
GO:0015101	organic cation transmembrane transporter activity	0.37715729	0.609850734	0	0	1	10
GO:0015276	ligand-gated ion channel activity	0.37715729	0.609850734	0	0	1	10
GO:0022834	ligand-gated channel activity	0.37715729	0.609850734	0	0	1	10
GO:1901420	negative regulation of response to alcohol	0.278342484	0.611104491	0	0	4	61
GO:0046873	metal ion transmembrane transporter activity	0.380063596	0.612974364	0	0	9	169
GO:0000981	RNA polymerase II transcription factor activity, sequence-specific DNA binding	0.383721099	0.614150838	0	0	8	149
GO:0015294	solute:cation symporter activity	0.383722225	0.614150838	0	0	3	48
GO:0016706	oxidoreductase activity, acting on paired donors, with incorporation or reduction of molecular oxygen, 2-oxoglutarate as one donor, and incorporation of one atom each of oxygen into both donors	0.383722225	0.614150838	0	0	3	48
GO:0016820	hydrolase activity, acting on acid anhydrides, catalyzing transmembrane movement of substances	0.38732681	0.616781173	0	0	7	129
GO:0042626	ATPase activity, coupled to transmembrane movement of substances	0.38732681	0.616781173	0	0	7	129
GO:0036293	response to decreased oxygen levels	0.281890295	0.61691646	0	0	5	81
GO:0048764	trichoblast maturation	0.281890295	0.61691646	0	0	5	81
GO:0048765	root hair cell differentiation	0.281890295	0.61691646	0	0	5	81
GO:0016866	intramolecular transferase activity	0.390381728	0.620076027	0	0	2	29
GO:0019438	aromatic compound biosynthetic process	0.284849591	0.62272969	0	0	92	1983
GO:0009414	response to water deprivation	0.285481626	0.623448183	0	0	16	310
GO:0016627	oxidoreductase activity, acting on the CH-CH group of donors	0.396142396	0.624887655	0	0	4	69
GO:0000287	magnesium ion binding	0.396391374	0.624887655	0	0	3	49
GO:0015293	symporter activity	0.396391374	0.624887655	0	0	3	49
GO:0048638	regulation of developmental growth	0.287375245	0.626485785	0	0	7	122
GO:0098662	inorganic cation transmembrane transport	0.287482285	0.626485785	0	0	14	268
GO:0009124	nucleoside monophosphate biosynthetic process	0.288241907	0.627475762	0	0	4	62
GO:0009505	plant-type cell wall	0.018191609	0.628325988	0	0	16	235
GO:0016020	membrane	0.018897022	0.628325988	0	0	156	3572
GO:0044249	cellular biosynthetic process	0.289014963	0.628492857	0	0	142	3109
GO:0006066	alcohol metabolic process	0.298572758	0.629617716	0	0	9	165
GO:0006555	methionine metabolic process	0.300294592	0.629617716	0	0	2	25
GO:0006857	oligopeptide transport	0.300294592	0.629617716	0	0	2	25
GO:0016129	phytosteroid biosynthetic process	0.300294592	0.629617716	0	0	2	25
GO:0090056	regulation of chlorophyll metabolic process	0.300294592	0.629617716	0	0	2	25
GO:1900673	olefin metabolic process	0.300294592	0.629617716	0	0	2	25
GO:0016114	terpenoid biosynthetic process	0.301360006	0.629617716	0	0	7	124
GO:0002698	negative regulation of immune effector process	0.301481184	0.629617716	0	0	1	8
GO:0002699	positive regulation of immune effector process	0.301481184	0.629617716	0	0	1	8
GO:0006561	proline biosynthetic process	0.301481184	0.629617716	0	0	1	8
GO:0006771	riboflavin metabolic process	0.301481184	0.629617716	0	0	1	8
GO:0009231	riboflavin biosynthetic process	0.301481184	0.629617716	0	0	1	8
GO:0009268	response to pH	0.301481184	0.629617716	0	0	1	8
GO:0009405	pathogenesis	0.301481184	0.629617716	0	0	1	8
GO:0009697	salicylic acid biosynthetic process	0.301481184	0.629617716	0	0	1	8
GO:0009700	indole phytoalexin biosynthetic process	0.301481184	0.629617716	0	0	1	8
GO:0010120	camalexin biosynthetic process	0.301481184	0.629617716	0	0	1	8
GO:0018106	peptidyl-histidine phosphorylation	0.301481184	0.629617716	0	0	1	8
GO:0019048	modulation by virus of host morphology or physiology	0.301481184	0.629617716	0	0	1	8
GO:0019184	nonribosomal peptide biosynthetic process	0.301481184	0.629617716	0	0	1	8
GO:0030026	cellular manganese ion homeostasis	0.301481184	0.629617716	0	0	1	8
GO:0030166	proteoglycan biosynthetic process	0.301481184	0.629617716	0	0	1	8
GO:0033306	phytol metabolic process	0.301481184	0.629617716	0	0	1	8
GO:0034204	lipid translocation	0.301481184	0.629617716	0	0	1	8
GO:0043090	amino acid import	0.301481184	0.629617716	0	0	1	8
GO:0043102	amino acid salvage	0.301481184	0.629617716	0	0	1	8
GO:0046209	nitric oxide metabolic process	0.301481184	0.629617716	0	0	1	8
GO:0046217	indole phytoalexin metabolic process	0.301481184	0.629617716	0	0	1	8
GO:0046513	ceramide biosynthetic process	0.301481184	0.629617716	0	0	1	8
GO:0048759	xylem vessel member cell differentiation	0.301481184	0.629617716	0	0	1	8
GO:0052317	camalexin metabolic process	0.301481184	0.629617716	0	0	1	8
GO:0071267	L-methionine salvage	0.301481184	0.629617716	0	0	1	8
GO:0097035	regulation of membrane lipid distribution	0.301481184	0.629617716	0	0	1	8
GO:1901001	negative regulation of response to salt stress	0.301481184	0.629617716	0	0	1	8
GO:1901348	positive regulation of secondary cell wall biogenesis	0.301481184	0.629617716	0	0	1	8
GO:1901684	arsenate ion transmembrane transport	0.301481184	0.629617716	0	0	1	8
GO:1902456	regulation of stomatal opening	0.301481184	0.629617716	0	0	1	8
GO:1903173	fatty alcohol metabolic process	0.301481184	0.629617716	0	0	1	8
GO:1903340	positive regulation of cell wall organization or biogenesis	0.301481184	0.629617716	0	0	1	8
GO:0016857	racemase and epimerase activity, acting on carbohydrates and derivatives	0.405978157	0.632079854	0	0	1	11
GO:0016861	intramolecular oxidoreductase activity, interconverting aldoses and ketoses	0.405978157	0.632079854	0	0	1	11
GO:0030545	receptor regulator activity	0.405978157	0.632079854	0	0	1	11
GO:0030546	receptor activator activity	0.405978157	0.632079854	0	0	1	11
GO:0048018	receptor agonist activity	0.405978157	0.632079854	0	0	1	11
GO:0030522	intracellular receptor signaling pathway	0.303577588	0.632709881	0	0	3	44
GO:0048767	root hair elongation	0.303577588	0.632709881	0	0	3	44
GO:0042180	cellular ketone metabolic process	0.305076063	0.635188764	0	0	6	104
GO:0044255	cellular lipid metabolic process	0.307011154	0.63857077	0	0	27	553
GO:0010054	trichoblast differentiation	0.307721915	0.63888499	0	0	5	84
GO:0010119	regulation of stomatal movement	0.308178879	0.63888499	0	0	4	64
GO:0046434	organophosphate catabolic process	0.308178879	0.63888499	0	0	4	64
GO:0046148	pigment biosynthetic process	0.308405796	0.63888499	0	0	7	125
GO:0008757	S-adenosylmethionine-dependent methyltransferase activity	0.412175019	0.640143425	0	0	8	153
GO:0016835	carbon-oxygen lyase activity	0.421639926	0.653230329	0	0	5	92
GO:0005319	lipid transporter activity	0.423162674	0.653978677	0	0	2	31
GO:0033108	mitochondrial respiratory chain complex assembly	0.316702183	0.654751494	0	0	2	26
GO:0046246	terpene biosynthetic process	0.316702183	0.654751494	0	0	2	26
GO:0010927	cellular component assembly involved in morphogenesis	0.318200846	0.656562923	0	0	4	65
GO:0006810	transport	0.318217358	0.656562923	0	0	75	1620
GO:0015077	monovalent inorganic cation transmembrane transporter activity	0.426395408	0.657359588	0	0	8	155
GO:0016810	hydrolase activity, acting on carbon-nitrogen (but not peptide) bonds	0.427735738	0.657813642	0	0	4	72
GO:0000989	transcription factor activity, transcription factor binding	0.433420173	0.658579214	0	0	9	177
GO:0004407	histone deacetylase activity	0.433468672	0.658579214	0	0	1	12
GO:0008143	poly(A) binding	0.433468672	0.658579214	0	0	1	12
GO:0009922	fatty acid elongase activity	0.433468672	0.658579214	0	0	1	12
GO:0019010	farnesoic acid O-methyltransferase activity	0.433468672	0.658579214	0	0	1	12
GO:0043565	sequence-specific DNA binding	0.438050926	0.663742764	0	0	24	496
GO:0016877	ligase activity, forming carbon-sulfur bonds	0.439210091	0.663742764	0	0	2	32
GO:0000976	transcription regulatory region sequence-specific DNA binding	0.440032961	0.663742764	0	0	5	94
GO:1902600	hydrogen ion transmembrane transport	0.325129379	0.665068051	0	0	5	86
GO:1901137	carbohydrate derivative biosynthetic process	0.325431023	0.665068051	0	0	14	276
GO:0009742	brassinosteroid mediated signaling pathway	0.327896963	0.665068051	0	0	3	46
GO:0048571	long-day photoperiodism	0.327896963	0.665068051	0	0	3	46
GO:0015711	organic anion transport	0.329158765	0.665068051	0	0	9	170
GO:0090407	organophosphate biosynthetic process	0.32991882	0.665068051	0	0	12	234
GO:0000447	endonucleolytic cleavage in ITS1 to separate SSU-rRNA from 5.8S rRNA and LSU-rRNA from tricistronic rRNA transcript (SSU-rRNA, 5.8S rRNA, LSU-rRNA)	0.33213129	0.665068051	0	0	1	9
GO:0002275	myeloid cell activation involved in immune response	0.33213129	0.665068051	0	0	1	9
GO:0006104	succinyl-CoA metabolic process	0.33213129	0.665068051	0	0	1	9
GO:0006222	UMP biosynthetic process	0.33213129	0.665068051	0	0	1	9
GO:0006535	cysteine biosynthetic process from serine	0.33213129	0.665068051	0	0	1	9
GO:0007044	cell-substrate junction assembly	0.33213129	0.665068051	0	0	1	9
GO:0007045	cell-substrate adherens junction assembly	0.33213129	0.665068051	0	0	1	9
GO:0007160	cell-matrix adhesion	0.33213129	0.665068051	0	0	1	9
GO:0009174	pyrimidine ribonucleoside monophosphate biosynthetic process	0.33213129	0.665068051	0	0	1	9
GO:0010189	vitamin E biosynthetic process	0.33213129	0.665068051	0	0	1	9
GO:0010204	defense response signaling pathway, resistance gene-independent	0.33213129	0.665068051	0	0	1	9
GO:0015770	sucrose transport	0.33213129	0.665068051	0	0	1	9
GO:0015985	energy coupled proton transport, down electrochemical gradient	0.33213129	0.665068051	0	0	1	9
GO:0015986	ATP synthesis coupled proton transport	0.33213129	0.665068051	0	0	1	9
GO:0030099	myeloid cell differentiation	0.33213129	0.665068051	0	0	1	9
GO:0036230	granulocyte activation	0.33213129	0.665068051	0	0	1	9
GO:0042360	vitamin E metabolic process	0.33213129	0.665068051	0	0	1	9
GO:0046049	UMP metabolic process	0.33213129	0.665068051	0	0	1	9
GO:0046653	tetrahydrofolate metabolic process	0.33213129	0.665068051	0	0	1	9
GO:0048041	focal adhesion assembly	0.33213129	0.665068051	0	0	1	9
GO:0051055	negative regulation of lipid biosynthetic process	0.33213129	0.665068051	0	0	1	9
GO:0051085	chaperone mediated protein folding requiring cofactor	0.33213129	0.665068051	0	0	1	9
GO:0071249	cellular response to nitrate	0.33213129	0.665068051	0	0	1	9
GO:1901068	guanosine-containing compound metabolic process	0.33213129	0.665068051	0	0	1	9
GO:0009407	toxin catabolic process	0.333019477	0.665068051	0	0	2	27
GO:0090487	secondary metabolite catabolic process	0.333019477	0.665068051	0	0	2	27
GO:1901401	regulation of tetrapyrrole metabolic process	0.333019477	0.665068051	0	0	2	27
GO:0048469	cell maturation	0.33387396	0.666127173	0	0	5	87
GO:0071281	cellular response to iron ion	0.338314051	0.67433111	0	0	4	67
GO:0015079	potassium ion transmembrane transporter activity	0.448564199	0.674992539	0	0	4	74
GO:0043169	cation binding	0.456512345	0.675572587	0	0	20	415
GO:0051119	sugar transmembrane transporter activity	0.458486936	0.675572587	0	0	3	54
GO:0001653	peptide receptor activity	0.459690091	0.675572587	0	0	1	13
GO:0005548	phospholipid transporter activity	0.459690091	0.675572587	0	0	1	13
GO:0008519	ammonium transmembrane transporter activity	0.459690091	0.675572587	0	0	1	13
GO:0015923	mannosidase activity	0.459690091	0.675572587	0	0	1	13
GO:0020037	heme binding	0.459690091	0.675572587	0	0	1	13
GO:0033558	protein deacetylase activity	0.459690091	0.675572587	0	0	1	13
GO:0043295	glutathione binding	0.459690091	0.675572587	0	0	1	13
GO:1900750	oligopeptide binding	0.459690091	0.675572587	0	0	1	13
GO:0045927	positive regulation of growth	0.340057827	0.677150034	0	0	3	47
GO:0050897	cobalt ion binding	0.470552702	0.689199691	0	0	2	34
GO:0015405	P-P-bond-hydrolysis-driven transmembrane transporter activity	0.471154002	0.689199691	0	0	7	140
GO:0045934	negative regulation of nucleobase-containing compound metabolic process	0.346447512	0.689205844	0	0	15	302
GO:0048731	system development	0.347401318	0.69029578	0	0	78	1701
GO:0009637	response to blue light	0.348390749	0.69029578	0	0	4	68
GO:0006220	pyrimidine nucleotide metabolic process	0.349222889	0.69029578	0	0	2	28
GO:0016106	sesquiterpenoid biosynthetic process	0.349222889	0.69029578	0	0	2	28
GO:0032102	negative regulation of response to external stimulus	0.349222889	0.69029578	0	0	2	28
GO:0033559	unsaturated fatty acid metabolic process	0.349222889	0.69029578	0	0	2	28
GO:0071555	cell wall organization	0.349755669	0.69029578	0	0	8	152
GO:0009581	detection of external stimulus	0.352203556	0.69029578	0	0	3	48
GO:0009582	detection of abiotic stimulus	0.352203556	0.69029578	0	0	3	48
GO:0043648	dicarboxylic acid metabolic process	0.352203556	0.69029578	0	0	3	48
GO:0051703	intraspecies interaction between organisms	0.352203556	0.69029578	0	0	3	48
GO:0010646	regulation of cell communication	0.355332434	0.69029578	0	0	22	457
GO:0006818	hydrogen transport	0.36021278	0.69029578	0	0	5	90
GO:0015992	proton transport	0.36021278	0.69029578	0	0	5	90
GO:0098655	cation transmembrane transport	0.360642624	0.69029578	0	0	15	305
GO:0002274	myeloid leukocyte activation	0.361439542	0.69029578	0	0	1	10
GO:0006084	acetyl-CoA metabolic process	0.361439542	0.69029578	0	0	1	10
GO:0006551	leucine metabolic process	0.361439542	0.69029578	0	0	1	10
GO:0006672	ceramide metabolic process	0.361439542	0.69029578	0	0	1	10
GO:0006775	fat-soluble vitamin metabolic process	0.361439542	0.69029578	0	0	1	10
GO:0007569	cell aging	0.361439542	0.69029578	0	0	1	10
GO:0009173	pyrimidine ribonucleoside monophosphate metabolic process	0.361439542	0.69029578	0	0	1	10
GO:0009396	folic acid-containing compound biosynthetic process	0.361439542	0.69029578	0	0	1	10
GO:0010047	fruit dehiscence	0.361439542	0.69029578	0	0	1	10
GO:0010363	regulation of plant-type hypersensitive response	0.361439542	0.69029578	0	0	1	10
GO:0015766	disaccharide transport	0.361439542	0.69029578	0	0	1	10
GO:0015772	oligosaccharide transport	0.361439542	0.69029578	0	0	1	10
GO:0017000	antibiotic biosynthetic process	0.361439542	0.69029578	0	0	1	10
GO:0031125	rRNA 3'-end processing	0.361439542	0.69029578	0	0	1	10
GO:0034333	adherens junction assembly	0.361439542	0.69029578	0	0	1	10
GO:0035335	peptidyl-tyrosine dephosphorylation	0.361439542	0.69029578	0	0	1	10
GO:0042362	fat-soluble vitamin biosynthetic process	0.361439542	0.69029578	0	0	1	10
GO:0042727	flavin-containing compound biosynthetic process	0.361439542	0.69029578	0	0	1	10
GO:0042759	long-chain fatty acid biosynthetic process	0.361439542	0.69029578	0	0	1	10
GO:0043097	pyrimidine nucleoside salvage	0.361439542	0.69029578	0	0	1	10
GO:0043476	pigment accumulation	0.361439542	0.69029578	0	0	1	10
GO:0045828	positive regulation of isoprenoid metabolic process	0.361439542	0.69029578	0	0	1	10
GO:0045833	negative regulation of lipid metabolic process	0.361439542	0.69029578	0	0	1	10
GO:0048194	Golgi vesicle budding	0.361439542	0.69029578	0	0	1	10
GO:0048656	anther wall tapetum formation	0.361439542	0.69029578	0	0	1	10
GO:0048657	anther wall tapetum cell differentiation	0.361439542	0.69029578	0	0	1	10
GO:0051084	'de novo' posttranslational protein folding	0.361439542	0.69029578	0	0	1	10
GO:1990069	stomatal opening	0.361439542	0.69029578	0	0	1	10
GO:0016310	phosphorylation	0.363804024	0.692584215	0	0	40	858
GO:0006694	steroid biosynthetic process	0.364322889	0.692584215	0	0	3	49
GO:0009127	purine nucleoside monophosphate biosynthetic process	0.364322889	0.692584215	0	0	3	49
GO:0009168	purine ribonucleoside monophosphate biosynthetic process	0.364322889	0.692584215	0	0	3	49
GO:1902532	negative regulation of intracellular signal transduction	0.364322889	0.692584215	0	0	3	49
GO:0009556	microsporogenesis	0.365291065	0.693142326	0	0	2	29
GO:0016131	brassinosteroid metabolic process	0.365291065	0.693142326	0	0	2	29
GO:0015399	primary active transmembrane transporter activity	0.478669225	0.694511079	0	0	7	141
GO:0008270	zinc ion binding	0.481805543	0.694511079	0	0	6	120
GO:0004721	phosphoprotein phosphatase activity	0.482574442	0.694511079	0	0	3	56
GO:0004144	diacylglycerol O-acyltransferase activity	0.484700857	0.694511079	0	0	1	14
GO:0005253	anion channel activity	0.484700857	0.694511079	0	0	1	14
GO:0015665	alcohol transmembrane transporter activity	0.484700857	0.694511079	0	0	1	14
GO:0019213	deacetylase activity	0.484700857	0.694511079	0	0	1	14
GO:0030507	spectrin binding	0.484700857	0.694511079	0	0	1	14
GO:0004364	glutathione transferase activity	0.48582651	0.694511079	0	0	2	35
GO:0016722	oxidoreductase activity, oxidizing metal ions	0.48582651	0.694511079	0	0	2	35
GO:0033218	amide binding	0.489450602	0.698105281	0	0	4	78
GO:0070482	response to oxygen levels	0.369011691	0.699556296	0	0	5	91
GO:0009968	negative regulation of signal transduction	0.369834066	0.700469129	0	0	8	155
GO:0009966	regulation of signal transduction	0.371244077	0.702492246	0	0	20	417
GO:0015078	hydrogen ion transmembrane transporter activity	0.499481597	0.707703945	0	0	4	79
GO:0003755	peptidyl-prolyl cis-trans isomerase activity	0.50082358	0.707703945	0	0	2	36
GO:0030599	pectinesterase activity	0.50082358	0.707703945	0	0	2	36
GO:0042803	protein homodimerization activity	0.503649773	0.707703945	0	0	8	166
GO:0004869	cysteine-type endopeptidase inhibitor activity	0.50855673	0.707703945	0	0	1	15
GO:0005451	monovalent cation:proton antiporter activity	0.50855673	0.707703945	0	0	1	15
GO:0015386	potassium:proton antiporter activity	0.50855673	0.707703945	0	0	1	15
GO:0016411	acylglycerol O-acyltransferase activity	0.50855673	0.707703945	0	0	1	15
GO:0030145	manganese ion binding	0.50855673	0.707703945	0	0	1	15
GO:0070717	poly-purine tract binding	0.50855673	0.707703945	0	0	1	15
GO:1901618	organic hydroxy compound transmembrane transporter activity	0.50855673	0.707703945	0	0	1	15
GO:0009110	vitamin biosynthetic process	0.376405106	0.711097651	0	0	3	50
GO:0051234	establishment of localization	0.376483817	0.711097651	0	0	75	1647
GO:0000988	transcription factor activity, protein binding	0.512423533	0.711510822	0	0	9	189
GO:0008643	carbohydrate transport	0.378618014	0.71447201	0	0	4	71
GO:0006665	sphingolipid metabolic process	0.381204736	0.714758879	0	0	2	30
GO:0009687	abscisic acid metabolic process	0.381204736	0.714758879	0	0	2	30
GO:0030307	positive regulation of cell growth	0.381204736	0.714758879	0	0	2	30
GO:0043288	apocarotenoid metabolic process	0.381204736	0.714758879	0	0	2	30
GO:0055072	iron ion homeostasis	0.381204736	0.714758879	0	0	2	30
GO:1901616	organic hydroxy compound catabolic process	0.381204736	0.714758879	0	0	2	30
GO:1902644	tertiary alcohol metabolic process	0.381204736	0.714758879	0	0	2	30
GO:0018130	heterocycle biosynthetic process	0.382251454	0.715876259	0	0	87	1920
GO:0001887	selenium compound metabolic process	0.389464554	0.715876259	0	0	1	11
GO:0007369	gastrulation	0.389464554	0.715876259	0	0	1	11
GO:0009051	pentose-phosphate shunt, oxidative branch	0.389464554	0.715876259	0	0	1	11
GO:0009130	pyrimidine nucleoside monophosphate biosynthetic process	0.389464554	0.715876259	0	0	1	11
GO:0009704	de-etiolation	0.389464554	0.715876259	0	0	1	11
GO:0009870	defense response signaling pathway, resistance gene-dependent	0.389464554	0.715876259	0	0	1	11
GO:0018202	peptidyl-histidine modification	0.389464554	0.715876259	0	0	1	11
GO:0035435	phosphate ion transmembrane transport	0.389464554	0.715876259	0	0	1	11
GO:0042559	pteridine-containing compound biosynthetic process	0.389464554	0.715876259	0	0	1	11
GO:0042744	hydrogen peroxide catabolic process	0.389464554	0.715876259	0	0	1	11
GO:0042761	very long-chain fatty acid biosynthetic process	0.389464554	0.715876259	0	0	1	11
GO:0046132	pyrimidine ribonucleoside biosynthetic process	0.389464554	0.715876259	0	0	1	11
GO:0051289	protein homotetramerization	0.389464554	0.715876259	0	0	1	11
GO:0060211	regulation of nuclear-transcribed mRNA poly(A) tail shortening	0.389464554	0.715876259	0	0	1	11
GO:0060828	regulation of canonical Wnt signaling pathway	0.389464554	0.715876259	0	0	1	11
GO:0071219	cellular response to molecule of bacterial origin	0.389464554	0.715876259	0	0	1	11
GO:0071941	nitrogen cycle metabolic process	0.389464554	0.715876259	0	0	1	11
GO:1900151	regulation of nuclear-transcribed mRNA catabolic process, deadenylation-dependent decay	0.389464554	0.715876259	0	0	1	11
GO:1900425	negative regulation of defense response to bacterium	0.389464554	0.715876259	0	0	1	11
GO:1902074	response to salt	0.389464554	0.715876259	0	0	1	11
GO:2000032	regulation of secondary shoot formation	0.389464554	0.715876259	0	0	1	11
GO:0023057	negative regulation of signaling	0.390003929	0.716227055	0	0	8	158
GO:0044700	single organism signaling	0.392499792	0.719334393	0	0	61	1339
GO:0009787	regulation of abscisic acid-activated signaling pathway	0.395402868	0.719334393	0	0	5	94
GO:0048443	stamen development	0.395402868	0.719334393	0	0	5	94
GO:0048466	androecium development	0.395402868	0.719334393	0	0	5	94
GO:0007165	signal transduction	0.396152361	0.719334393	0	0	60	1318
GO:0010648	negative regulation of cell communication	0.396737998	0.719334393	0	0	8	159
GO:0006637	acyl-CoA metabolic process	0.39694657	0.719334393	0	0	2	31
GO:0009694	jasmonic acid metabolic process	0.39694657	0.719334393	0	0	2	31
GO:0010223	secondary shoot formation	0.39694657	0.719334393	0	0	2	31
GO:0010346	shoot axis formation	0.39694657	0.719334393	0	0	2	31
GO:0010449	root meristem growth	0.39694657	0.719334393	0	0	2	31
GO:0016128	phytosteroid metabolic process	0.39694657	0.719334393	0	0	2	31
GO:0035383	thioester metabolic process	0.39694657	0.719334393	0	0	2	31
GO:0050777	negative regulation of immune response	0.39694657	0.719334393	0	0	2	31
GO:1901606	alpha-amino acid catabolic process	0.39694657	0.719334393	0	0	2	31
GO:0008219	cell death	0.399468845	0.722630701	0	0	13	269
GO:0016265	death	0.399468845	0.722630701	0	0	13	269
GO:0009817	defense response to fungus, incompatible interaction	0.400417974	0.723710586	0	0	3	52
GO:0023052	signaling	0.402272093	0.726422804	0	0	61	1343
GO:0009260	ribonucleotide biosynthetic process	0.404183617	0.728594153	0	0	5	95
GO:0046390	ribose phosphate biosynthetic process	0.404183617	0.728594153	0	0	5	95
GO:0006778	porphyrin-containing compound metabolic process	0.408704945	0.729257627	0	0	4	74
GO:0033013	tetrapyrrole metabolic process	0.408704945	0.729257627	0	0	4	74
GO:0012501	programmed cell death	0.410825495	0.729257627	0	0	10	205
GO:0009247	glycolipid biosynthetic process	0.412501049	0.729257627	0	0	2	32
GO:0010675	regulation of cellular carbohydrate metabolic process	0.412501049	0.729257627	0	0	2	32
GO:0031098	stress-activated protein kinase signaling cascade	0.412501049	0.729257627	0	0	2	32
GO:0048508	embryonic meristem development	0.412501049	0.729257627	0	0	2	32
GO:0051238	sequestering of metal ion	0.412501049	0.729257627	0	0	2	32
GO:0060918	auxin transport	0.412949242	0.729257627	0	0	5	96
GO:0071248	cellular response to metal ion	0.412949242	0.729257627	0	0	5	96
GO:0000304	response to singlet oxygen	0.416262383	0.729257627	0	0	1	12
GO:0002694	regulation of leukocyte activation	0.416262383	0.729257627	0	0	1	12
GO:0006098	pentose-phosphate shunt	0.416262383	0.729257627	0	0	1	12
GO:0009129	pyrimidine nucleoside monophosphate metabolic process	0.416262383	0.729257627	0	0	1	12
GO:0009220	pyrimidine ribonucleotide biosynthetic process	0.416262383	0.729257627	0	0	1	12
GO:0009610	response to symbiotic fungus	0.416262383	0.729257627	0	0	1	12
GO:0010107	potassium ion import	0.416262383	0.729257627	0	0	1	12
GO:0010453	regulation of cell fate commitment	0.416262383	0.729257627	0	0	1	12
GO:0015804	neutral amino acid transport	0.416262383	0.729257627	0	0	1	12
GO:0019915	lipid storage	0.416262383	0.729257627	0	0	1	12
GO:0030111	regulation of Wnt signaling pathway	0.416262383	0.729257627	0	0	1	12
GO:0034329	cell junction assembly	0.416262383	0.729257627	0	0	1	12
GO:0034332	adherens junction organization	0.416262383	0.729257627	0	0	1	12
GO:0042939	tripeptide transport	0.416262383	0.729257627	0	0	1	12
GO:0046134	pyrimidine nucleoside biosynthetic process	0.416262383	0.729257627	0	0	1	12
GO:0048654	anther morphogenesis	0.416262383	0.729257627	0	0	1	12
GO:0048655	anther wall tapetum morphogenesis	0.416262383	0.729257627	0	0	1	12
GO:0060070	canonical Wnt signaling pathway	0.416262383	0.729257627	0	0	1	12
GO:0060688	regulation of morphogenesis of a branching structure	0.416262383	0.729257627	0	0	1	12
GO:0080060	integument development	0.416262383	0.729257627	0	0	1	12
GO:0080186	developmental vegetative growth	0.416262383	0.729257627	0	0	1	12
GO:1903034	regulation of response to wounding	0.416262383	0.729257627	0	0	1	12
GO:2001057	reactive nitrogen species metabolic process	0.416262383	0.729257627	0	0	1	12
GO:0048569	post-embryonic organ development	0.417021422	0.729965095	0	0	9	184
GO:0016763	transferase activity, transferring pentosyl groups	0.529960379	0.731279123	0	0	2	38
GO:0016854	racemase and epimerase activity	0.531310905	0.731279123	0	0	1	16
GO:0031490	chromatin DNA binding	0.531310905	0.731279123	0	0	1	16
GO:0031491	nucleosome binding	0.531310905	0.731279123	0	0	1	16
GO:0042455	ribonucleoside biosynthetic process	0.418674444	0.732234879	0	0	4	75
GO:0072509	divalent inorganic cation transmembrane transporter activity	0.538709748	0.739843736	0	0	4	83
GO:0042277	peptide binding	0.540419015	0.740574205	0	0	3	61
GO:0046467	membrane lipid biosynthetic process	0.424166965	0.741210131	0	0	3	54
GO:0051179	localization	0.426352051	0.744395467	0	0	81	1805
GO:0005509	calcium ion binding	0.548273711	0.74666406	0	0	4	84
GO:0004866	endopeptidase inhibitor activity	0.553014136	0.74666406	0	0	1	17
GO:0016782	transferase activity, transferring sulfur-containing groups	0.553014136	0.74666406	0	0	1	17
GO:0016874	ligase activity	0.553080368	0.74666406	0	0	6	129
GO:0022838	substrate-specific channel activity	0.554884979	0.74666406	0	0	5	107
GO:0000166	nucleotide binding	0.555766962	0.74666406	0	0	12	262
GO:1901265	nucleoside phosphate binding	0.555766962	0.74666406	0	0	12	262
GO:0097367	carbohydrate derivative binding	0.556377057	0.74666406	0	0	10	218
GO:0005216	ion channel activity	0.557733637	0.74666406	0	0	4	85
GO:0005244	voltage-gated ion channel activity	0.55792068	0.74666406	0	0	2	40
GO:0022832	voltage-gated channel activity	0.55792068	0.74666406	0	0	2	40
GO:0015144	carbohydrate transmembrane transporter activity	0.562496165	0.747444442	0	0	3	63
GO:1901476	carbohydrate transporter activity	0.562496165	0.747444442	0	0	3	63
GO:0015267	channel activity	0.56325702	0.747444442	0	0	5	108
GO:0022803	passive transmembrane transporter activity	0.56325702	0.747444442	0	0	5	108
GO:0009163	nucleoside biosynthetic process	0.428604811	0.747693453	0	0	4	76
GO:0005057	receptor signaling protein activity	0.571451073	0.748685966	0	0	2	41
GO:0016811	hydrolase activity, acting on carbon-nitrogen (but not peptide) bonds, in linear amides	0.571451073	0.748685966	0	0	2	41
GO:0046910	pectinesterase inhibitor activity	0.571451073	0.748685966	0	0	2	41
GO:0002020	protease binding	0.573714842	0.748685966	0	0	1	18
GO:0008327	methyl-CpG binding	0.573714842	0.748685966	0	0	1	18
GO:0022821	potassium ion antiporter activity	0.573714842	0.748685966	0	0	1	18
GO:0030276	clathrin binding	0.573714842	0.748685966	0	0	1	18
GO:0072341	modified amino acid binding	0.573714842	0.748685966	0	0	1	18
GO:0016651	oxidoreductase activity, acting on NAD(P)H	0.576329608	0.750454248	0	0	4	87
GO:0008168	methyltransferase activity	0.577456051	0.750454248	0	0	8	177
GO:0009832	plant-type cell wall biogenesis	0.430995194	0.751225719	0	0	6	120
GO:0004175	endopeptidase activity	0.579963026	0.752158234	0	0	7	155
GO:0048584	positive regulation of response to stimulus	0.432715453	0.753584963	0	0	15	320
GO:0016859	cis-trans isomerase activity	0.584678918	0.754164317	0	0	2	42
GO:0022839	ion gated channel activity	0.584678918	0.754164317	0	0	2	42
GO:0016301	kinase activity	0.585106815	0.754164317	0	0	33	731
GO:0006885	regulation of pH	0.435921253	0.755479667	0	0	3	55
GO:0015994	chlorophyll metabolic process	0.435921253	0.755479667	0	0	3	55
GO:0043401	steroid hormone mediated signaling pathway	0.435921253	0.755479667	0	0	3	55
GO:0051235	maintenance of location	0.435921253	0.755479667	0	0	3	55
GO:0072593	reactive oxygen species metabolic process	0.438850155	0.755479667	0	0	6	121
GO:0006029	proteoglycan metabolic process	0.441886645	0.755479667	0	0	1	13
GO:0006446	regulation of translational initiation	0.441886645	0.755479667	0	0	1	13
GO:0006521	regulation of cellular amino acid metabolic process	0.441886645	0.755479667	0	0	1	13
GO:0008655	pyrimidine-containing compound salvage	0.441886645	0.755479667	0	0	1	13
GO:0009218	pyrimidine ribonucleotide metabolic process	0.441886645	0.755479667	0	0	1	13
GO:0010216	maintenance of DNA methylation	0.441886645	0.755479667	0	0	1	13
GO:0010483	pollen tube reception	0.441886645	0.755479667	0	0	1	13
GO:0010952	positive regulation of peptidase activity	0.441886645	0.755479667	0	0	1	13
GO:0019369	arachidonic acid metabolic process	0.441886645	0.755479667	0	0	1	13
GO:0033238	regulation of cellular amine metabolic process	0.441886645	0.755479667	0	0	1	13
GO:0050865	regulation of cell activation	0.441886645	0.755479667	0	0	1	13
GO:0072488	ammonium transmembrane transport	0.441886645	0.755479667	0	0	1	13
GO:0080144	amino acid homeostasis	0.441886645	0.755479667	0	0	1	13
GO:0097009	energy homeostasis	0.441886645	0.755479667	0	0	1	13
GO:2000114	regulation of establishment of cell polarity	0.441886645	0.755479667	0	0	1	13
GO:0001763	morphogenesis of a branching structure	0.44299416	0.755479667	0	0	2	34
GO:0007163	establishment or maintenance of cell polarity	0.44299416	0.755479667	0	0	2	34
GO:0042364	water-soluble vitamin biosynthetic process	0.44299416	0.755479667	0	0	2	34
GO:1900424	regulation of defense response to bacterium	0.44299416	0.755479667	0	0	2	34
GO:1901570	fatty acid derivative biosynthetic process	0.44299416	0.755479667	0	0	2	34
GO:0000030	mannosyltransferase activity	0.593459218	0.758711074	0	0	1	19
GO:0004659	prenyltransferase activity	0.593459218	0.758711074	0	0	1	19
GO:0015020	glucuronosyltransferase activity	0.593459218	0.758711074	0	0	1	19
GO:0061135	endopeptidase regulator activity	0.593459218	0.758711074	0	0	1	19
GO:0071669	plant-type cell wall organization or biogenesis	0.446619812	0.761031272	0	0	10	211
GO:0006766	vitamin metabolic process	0.447585063	0.761413332	0	0	3	56
GO:0010431	seed maturation	0.447585063	0.761413332	0	0	3	56
GO:0009411	response to UV	0.456413679	0.775148852	0	0	5	101
GO:0071482	cellular response to light stimulus	0.456413679	0.775148852	0	0	5	101
GO:0017004	cytochrome complex assembly	0.457909711	0.776103969	0	0	2	35
GO:0032147	activation of protein kinase activity	0.457909711	0.776103969	0	0	2	35
GO:0002831	regulation of response to biotic stimulus	0.458109058	0.776103969	0	0	4	79
GO:0004857	enzyme inhibitor activity	0.612155819	0.776474296	0	0	4	91
GO:0004222	metalloendopeptidase activity	0.612291337	0.776474296	0	0	1	20
GO:0015299	solute:proton antiporter activity	0.612291337	0.776474296	0	0	1	20
GO:0016702	oxidoreductase activity, acting on single donors with incorporation of molecular oxygen, incorporation of two atoms of oxygen	0.612291337	0.776474296	0	0	1	20
GO:0010224	response to UV-B	0.459151242	0.777228833	0	0	3	57
GO:0000038	very long-chain fatty acid metabolic process	0.466388619	0.779210253	0	0	1	14
GO:0005992	trehalose biosynthetic process	0.466388619	0.779210253	0	0	1	14
GO:0006020	inositol metabolic process	0.466388619	0.779210253	0	0	1	14
GO:0009992	cellular water homeostasis	0.466388619	0.779210253	0	0	1	14
GO:0010232	vascular transport	0.466388619	0.779210253	0	0	1	14
GO:0010233	phloem transport	0.466388619	0.779210253	0	0	1	14
GO:0010540	basipetal auxin transport	0.466388619	0.779210253	0	0	1	14
GO:0016055	Wnt signaling pathway	0.466388619	0.779210253	0	0	1	14
GO:0042726	flavin-containing compound metabolic process	0.466388619	0.779210253	0	0	1	14
GO:0043473	pigmentation	0.466388619	0.779210253	0	0	1	14
GO:0043650	dicarboxylic acid biosynthetic process	0.466388619	0.779210253	0	0	1	14
GO:0046503	glycerolipid catabolic process	0.466388619	0.779210253	0	0	1	14
GO:0046864	isoprenoid transport	0.466388619	0.779210253	0	0	1	14
GO:0046865	terpenoid transport	0.466388619	0.779210253	0	0	1	14
GO:0051194	positive regulation of cofactor metabolic process	0.466388619	0.779210253	0	0	1	14
GO:0080168	abscisic acid transport	0.466388619	0.779210253	0	0	1	14
GO:0010102	lateral root morphogenesis	0.470613106	0.782862341	0	0	3	58
GO:0071383	cellular response to steroid hormone stimulus	0.470613106	0.782862341	0	0	3	58
GO:0072329	monocarboxylic acid catabolic process	0.470613106	0.782862341	0	0	3	58
GO:0000413	protein peptidyl-prolyl isomerization	0.47259153	0.782862341	0	0	2	36
GO:0006714	sesquiterpenoid metabolic process	0.47259153	0.782862341	0	0	2	36
GO:0009064	glutamine family amino acid metabolic process	0.47259153	0.782862341	0	0	2	36
GO:0010109	regulation of photosynthesis	0.47259153	0.782862341	0	0	2	36
GO:0033865	nucleoside bisphosphate metabolic process	0.47259153	0.782862341	0	0	2	36
GO:0033875	ribonucleoside bisphosphate metabolic process	0.47259153	0.782862341	0	0	2	36
GO:0034032	purine nucleoside bisphosphate metabolic process	0.47259153	0.782862341	0	0	2	36
GO:0009653	anatomical structure morphogenesis	0.472765044	0.782862341	0	0	39	872
GO:0042802	identical protein binding	0.619279382	0.783755999	0	0	14	319
GO:0006081	cellular aldehyde metabolic process	0.481964423	0.795615959	0	0	3	59
GO:0010101	post-embryonic root morphogenesis	0.481964423	0.795615959	0	0	3	59
GO:0009063	cellular amino acid catabolic process	0.487031412	0.795615959	0	0	2	37
GO:0009066	aspartate family amino acid metabolic process	0.487031412	0.795615959	0	0	2	37
GO:0009612	response to mechanical stimulus	0.487031412	0.795615959	0	0	2	37
GO:0010075	regulation of meristem growth	0.487031412	0.795615959	0	0	2	37
GO:0030587	sorocarp development	0.487031412	0.795615959	0	0	2	37
GO:0048236	plant-type spore development	0.487031412	0.795615959	0	0	2	37
GO:0006633	fatty acid biosynthetic process	0.487082729	0.795615959	0	0	4	82
GO:0009152	purine ribonucleotide biosynthetic process	0.487082729	0.795615959	0	0	4	82
GO:0023051	regulation of signaling	0.48779375	0.795615959	0	0	20	445
GO:0001578	microtubule bundle formation	0.489817347	0.795615959	0	0	1	15
GO:0006690	icosanoid metabolic process	0.489817347	0.795615959	0	0	1	15
GO:0006884	cell volume homeostasis	0.489817347	0.795615959	0	0	1	15
GO:0006896	Golgi to vacuole transport	0.489817347	0.795615959	0	0	1	15
GO:0009608	response to symbiont	0.489817347	0.795615959	0	0	1	15
GO:0031440	regulation of mRNA 3'-end processing	0.489817347	0.795615959	0	0	1	15
GO:0042136	neurotransmitter biosynthetic process	0.489817347	0.795615959	0	0	1	15
GO:0046889	positive regulation of lipid biosynthetic process	0.489817347	0.795615959	0	0	1	15
GO:0048766	root hair initiation	0.489817347	0.795615959	0	0	1	15
GO:0051156	glucose 6-phosphate metabolic process	0.489817347	0.795615959	0	0	1	15
GO:0080036	regulation of cytokinin-activated signaling pathway	0.489817347	0.795615959	0	0	1	15
GO:0090333	regulation of stomatal closure	0.489817347	0.795615959	0	0	1	15
GO:2000117	negative regulation of cysteine-type endopeptidase activity	0.489817347	0.795615959	0	0	1	15
GO:0010228	vegetative to reproductive phase transition of meristem	0.490370338	0.795615959	0	0	8	173
GO:0048573	photoperiodism, flowering	0.490533051	0.795615959	0	0	5	105
GO:0015491	cation:cation antiporter activity	0.630253242	0.79604275	0	0	1	21
GO:0070011	peptidase activity, acting on L-amino acid peptides	0.632291723	0.797017022	0	0	11	254
GO:0016741	transferase activity, transferring one-carbon groups	0.633870891	0.79740958	0	0	8	186
GO:0019216	regulation of lipid metabolic process	0.493199406	0.798679889	0	0	3	60
GO:2000242	negative regulation of reproductive process	0.493199406	0.798679889	0	0	3	60
GO:0017076	purine nucleotide binding	0.64583129	0.80158503	0	0	8	188
GO:0032555	purine ribonucleotide binding	0.64583129	0.80158503	0	0	8	188
GO:0005372	water transmembrane transporter activity	0.647385048	0.80158503	0	0	1	22
GO:0015198	oligopeptide transporter activity	0.647385048	0.80158503	0	0	1	22
GO:0015250	water channel activity	0.647385048	0.80158503	0	0	1	22
GO:0015298	solute:cation antiporter activity	0.647385048	0.80158503	0	0	1	22
GO:0035673	oligopeptide transmembrane transporter activity	0.647385048	0.80158503	0	0	1	22
GO:0070566	adenylyltransferase activity	0.647385048	0.80158503	0	0	1	22
GO:1990837	sequence-specific double-stranded DNA binding	0.649665481	0.802828266	0	0	5	119
GO:0010118	stomatal movement	0.498945011	0.80658721	0	0	5	106
GO:0051241	negative regulation of multicellular organismal process	0.50074621	0.80658721	0	0	6	129
GO:0000122	negative regulation of transcription from RNA polymerase II promoter	0.50122232	0.80658721	0	0	2	38
GO:0008284	positive regulation of cell proliferation	0.50122232	0.80658721	0	0	2	38
GO:0016109	tetraterpenoid biosynthetic process	0.50122232	0.80658721	0	0	2	38
GO:0016117	carotenoid biosynthetic process	0.50122232	0.80658721	0	0	2	38
GO:0030582	fruiting body development	0.50122232	0.80658721	0	0	2	38
GO:0075259	spore-bearing organ development	0.50122232	0.80658721	0	0	2	38
GO:0042562	hormone binding	0.657684373	0.81114406	0	0	2	48
GO:0009791	post-embryonic development	0.509562396	0.814714824	0	0	57	1295
GO:0000289	nuclear-transcribed mRNA poly(A) tail shortening	0.512219733	0.814714824	0	0	1	16
GO:0000466	maturation of 5.8S rRNA from tricistronic rRNA transcript (SSU-rRNA, 5.8S rRNA, LSU-rRNA)	0.512219733	0.814714824	0	0	1	16
GO:0006817	phosphate ion transport	0.512219733	0.814714824	0	0	1	16
GO:0006900	membrane budding	0.512219733	0.814714824	0	0	1	16
GO:0010227	floral organ abscission	0.512219733	0.814714824	0	0	1	16
GO:0015914	phospholipid transport	0.512219733	0.814714824	0	0	1	16
GO:0034308	primary alcohol metabolic process	0.512219733	0.814714824	0	0	1	16
GO:0046131	pyrimidine ribonucleoside metabolic process	0.512219733	0.814714824	0	0	1	16
GO:0048859	formation of anatomical boundary	0.512219733	0.814714824	0	0	1	16
GO:0050826	response to freezing	0.512219733	0.814714824	0	0	1	16
GO:1901661	quinone metabolic process	0.512219733	0.814714824	0	0	1	16
GO:1901663	quinone biosynthetic process	0.512219733	0.814714824	0	0	1	16
GO:1902591	single-organism membrane budding	0.512219733	0.814714824	0	0	1	16
GO:2000652	regulation of secondary cell wall biogenesis	0.512219733	0.814714824	0	0	1	16
GO:0006323	DNA packaging	0.515158292	0.815055685	0	0	2	39
GO:0008361	regulation of cell size	0.515158292	0.815055685	0	0	2	39
GO:0042743	hydrogen peroxide metabolic process	0.515158292	0.815055685	0	0	2	39
GO:0031348	negative regulation of defense response	0.515299345	0.815055685	0	0	3	62
GO:0010087	phloem or xylem histogenesis	0.515411179	0.815055685	0	0	4	85
GO:0009914	hormone transport	0.515607002	0.815055685	0	0	5	108
GO:0070838	divalent metal ion transport	0.515607002	0.815055685	0	0	5	108
GO:0071478	cellular response to radiation	0.515607002	0.815055685	0	0	5	108
GO:0035556	intracellular signal transduction	0.516278081	0.815489205	0	0	19	429
GO:0005200	structural constituent of cytoskeleton	0.663725022	0.816644121	0	0	1	23
GO:0035639	purine ribonucleoside triphosphate binding	0.664740525	0.816644121	0	0	7	168
GO:0016614	oxidoreductase activity, acting on CH-OH group of donors	0.670168239	0.821707256	0	0	4	98
GO:0010647	positive regulation of cell communication	0.523362428	0.824534971	0	0	6	132
GO:0072511	divalent inorganic cation transport	0.523851654	0.824534971	0	0	5	109
GO:0051186	cofactor metabolic process	0.52397546	0.824534971	0	0	16	362
GO:0009740	gibberellic acid mediated signaling pathway	0.526154813	0.824534971	0	0	3	63
GO:0010476	gibberellin mediated signaling pathway	0.526154813	0.824534971	0	0	3	63
GO:0034404	nucleobase-containing small molecule biosynthetic process	0.526154813	0.824534971	0	0	3	63
GO:0042451	purine nucleoside biosynthetic process	0.526154813	0.824534971	0	0	3	63
GO:0046129	purine ribonucleoside biosynthetic process	0.526154813	0.824534971	0	0	3	63
GO:0002683	negative regulation of immune system process	0.528834366	0.824534971	0	0	2	40
GO:0006767	water-soluble vitamin metabolic process	0.528834366	0.824534971	0	0	2	40
GO:0019954	asexual reproduction	0.528834366	0.824534971	0	0	2	40
GO:0030244	cellulose biosynthetic process	0.528834366	0.824534971	0	0	2	40
GO:0055065	metal ion homeostasis	0.530811311	0.824534971	0	0	6	133
GO:0002263	cell activation involved in immune response	0.533640638	0.824534971	0	0	1	17
GO:0002366	leukocyte activation involved in immune response	0.533640638	0.824534971	0	0	1	17
GO:0006536	glutamate metabolic process	0.533640638	0.824534971	0	0	1	17
GO:0006739	NADP metabolic process	0.533640638	0.824534971	0	0	1	17
GO:0006760	folic acid-containing compound metabolic process	0.533640638	0.824534971	0	0	1	17
GO:0010088	phloem development	0.533640638	0.824534971	0	0	1	17
GO:0031589	cell-substrate adhesion	0.533640638	0.824534971	0	0	1	17
GO:0032465	regulation of cytokinesis	0.533640638	0.824534971	0	0	1	17
GO:0032878	regulation of establishment or maintenance of cell polarity	0.533640638	0.824534971	0	0	1	17
GO:0033866	nucleoside bisphosphate biosynthetic process	0.533640638	0.824534971	0	0	1	17
GO:0034030	ribonucleoside bisphosphate biosynthetic process	0.533640638	0.824534971	0	0	1	17
GO:0034033	purine nucleoside bisphosphate biosynthetic process	0.533640638	0.824534971	0	0	1	17
GO:0045824	negative regulation of innate immune response	0.533640638	0.824534971	0	0	1	17
GO:0046351	disaccharide biosynthetic process	0.533640638	0.824534971	0	0	1	17
GO:0090092	regulation of transmembrane receptor protein serine/threonine kinase signaling pathway	0.533640638	0.824534971	0	0	1	17
GO:1900618	regulation of shoot system morphogenesis	0.533640638	0.824534971	0	0	1	17
GO:0071370	cellular response to gibberellin stimulus	0.536874941	0.828909093	0	0	3	64
GO:0051087	chaperone binding	0.679309672	0.831295299	0	0	1	24
GO:0019751	polyol metabolic process	0.5422465	0.835946405	0	0	2	41
GO:0045861	negative regulation of proteolysis	0.5422465	0.835946405	0	0	2	41
GO:0006164	purine nucleotide biosynthetic process	0.542996474	0.836475078	0	0	4	88
GO:0016667	oxidoreductase activity, acting on a sulfur group of donors	0.69016427	0.841301229	0	0	2	51
GO:0032553	ribonucleotide binding	0.691379734	0.841301229	0	0	8	196
GO:0022804	active transmembrane transporter activity	0.691913117	0.841301229	0	0	11	266
GO:0003714	transcription corepressor activity	0.694173828	0.841301229	0	0	1	25
GO:0005506	iron ion binding	0.694173828	0.841301229	0	0	1	25
GO:0042545	cell wall modification	0.547455945	0.842082311	0	0	3	65
GO:0048545	response to steroid hormone	0.547455945	0.842082311	0	0	3	65
GO:0044707	single-multicellular organism process	0.550313297	0.844154641	0	0	100	2296
GO:0000478	endonucleolytic cleavage involved in rRNA processing	0.554122963	0.844154641	0	0	1	18
GO:0000479	endonucleolytic cleavage of tricistronic rRNA transcript (SSU-rRNA, 5.8S rRNA, LSU-rRNA)	0.554122963	0.844154641	0	0	1	18
GO:0002213	defense response to insect	0.554122963	0.844154641	0	0	1	18
GO:0002238	response to molecule of fungal origin	0.554122963	0.844154641	0	0	1	18
GO:0006213	pyrimidine nucleoside metabolic process	0.554122963	0.844154641	0	0	1	18
GO:0030097	hemopoiesis	0.554122963	0.844154641	0	0	1	18
GO:0030308	negative regulation of cell growth	0.554122963	0.844154641	0	0	1	18
GO:0034330	cell junction organization	0.554122963	0.844154641	0	0	1	18
GO:0042548	regulation of photosynthesis, light reaction	0.554122963	0.844154641	0	0	1	18
GO:0042558	pteridine-containing compound metabolic process	0.554122963	0.844154641	0	0	1	18
GO:0045216	cell-cell junction organization	0.554122963	0.844154641	0	0	1	18
GO:0006109	regulation of carbohydrate metabolic process	0.555391507	0.844154641	0	0	2	42
GO:0010311	lateral root formation	0.555391507	0.844154641	0	0	2	42
GO:0019395	fatty acid oxidation	0.555391507	0.844154641	0	0	2	42
GO:0034605	cellular response to heat	0.555391507	0.844154641	0	0	2	42
GO:0009648	photoperiodism	0.556197267	0.844154641	0	0	5	113
GO:1901419	regulation of response to alcohol	0.556197267	0.844154641	0	0	5	113
GO:0015291	secondary active transmembrane transporter activity	0.698676988	0.845130434	0	0	5	126
GO:0034219	carbohydrate transmembrane transport	0.557894402	0.846105532	0	0	3	66
GO:0006091	generation of precursor metabolites and energy	0.558888691	0.846988393	0	0	9	207
GO:0051093	negative regulation of developmental process	0.560106305	0.848208148	0	0	6	137
GO:0071103	DNA conformation change	0.560932703	0.848834098	0	0	4	90
GO:0044403	symbiosis, encompassing mutualism through parasitism	0.56411427	0.853020071	0	0	5	114
GO:0010558	negative regulation of macromolecule biosynthetic process	0.564529098	0.853020071	0	0	16	371
GO:0008028	monocarboxylic acid transmembrane transporter activity	0.708350716	0.853549043	0	0	1	26
GO:0016701	oxidoreductase activity, acting on single donors with incorporation of molecular oxygen	0.708350716	0.853549043	0	0	1	26
GO:0036094	small molecule binding	0.711588581	0.855811124	0	0	15	363
GO:0007584	response to nutrient	0.568266979	0.856778168	0	0	2	43
GO:0009749	response to glucose	0.568266979	0.856778168	0	0	2	43
GO:0051274	beta-glucan biosynthetic process	0.568266979	0.856778168	0	0	2	43
GO:0071804	cellular potassium ion transport	0.569756658	0.857432297	0	0	4	91
GO:0071805	potassium ion transmembrane transport	0.569756658	0.857432297	0	0	4	91
GO:0005991	trehalose metabolic process	0.573707741	0.857432297	0	0	1	19
GO:0006334	nucleosome assembly	0.573707741	0.857432297	0	0	1	19
GO:0006879	cellular iron ion homeostasis	0.573707741	0.857432297	0	0	1	19
GO:0009861	jasmonic acid and ethylene-dependent systemic resistance	0.573707741	0.857432297	0	0	1	19
GO:0014074	response to purine-containing compound	0.573707741	0.857432297	0	0	1	19
GO:0031537	regulation of anthocyanin metabolic process	0.573707741	0.857432297	0	0	1	19
GO:0045995	regulation of embryonic development	0.573707741	0.857432297	0	0	1	19
GO:0048455	stamen formation	0.573707741	0.857432297	0	0	1	19
GO:0051668	localization within membrane	0.573707741	0.857432297	0	0	1	19
GO:0097502	mannosylation	0.573707741	0.857432297	0	0	1	19
GO:0008233	peptidase activity	0.719433552	0.859957406	0	0	11	272
GO:0016836	hydro-lyase activity	0.720068121	0.859957406	0	0	2	54
GO:0005249	voltage-gated potassium channel activity	0.721872036	0.859957406	0	0	1	27
GO:0016671	oxidoreductase activity, acting on a sulfur group of donors, disulfide as acceptor	0.721872036	0.859957406	0	0	1	27
GO:0099516	ion antiporter activity	0.721872036	0.859957406	0	0	1	27
GO:2000113	negative regulation of cellular macromolecule biosynthetic process	0.579231269	0.865058326	0	0	15	351
GO:0016853	isomerase activity	0.734052732	0.865525862	0	0	6	156
GO:0004252	serine-type endopeptidase activity	0.734768026	0.865525862	0	0	1	28
GO:0004312	fatty acid synthase activity	0.734768026	0.865525862	0	0	1	28
GO:0030674	protein binding, bridging	0.734768026	0.865525862	0	0	1	28
GO:0051117	ATPase binding	0.734768026	0.865525862	0	0	1	28
GO:0016773	phosphotransferase activity, alcohol group as acceptor	0.73480256	0.865525862	0	0	29	690
GO:0008565	protein transporter activity	0.738627041	0.867494346	0	0	2	56
GO:0001882	nucleoside binding	0.743400765	0.867494346	0	0	7	182
GO:0001883	purine nucleoside binding	0.743400765	0.867494346	0	0	7	182
GO:0032549	ribonucleoside binding	0.743400765	0.867494346	0	0	7	182
GO:0032550	purine ribonucleoside binding	0.743400765	0.867494346	0	0	7	182
GO:0004722	protein serine/threonine phosphatase activity	0.747067537	0.867494346	0	0	1	29
GO:0046906	tetrapyrrole binding	0.747067537	0.867494346	0	0	1	29
GO:0004527	exonuclease activity	0.747507052	0.867494346	0	0	2	57
GO:1903506	regulation of nucleic acid-templated transcription	0.582149049	0.868154061	0	0	63	1462
GO:2001141	regulation of RNA biosynthetic process	0.582149049	0.868154061	0	0	63	1462
GO:0006355	regulation of transcription, DNA-templated	0.584565965	0.870116128	0	0	62	1440
GO:0048589	developmental growth	0.584995137	0.870116128	0	0	17	399
GO:0002832	negative regulation of response to biotic stimulus	0.592434214	0.870116128	0	0	1	20
GO:0006206	pyrimidine nucleobase metabolic process	0.592434214	0.870116128	0	0	1	20
GO:0006221	pyrimidine nucleotide biosynthetic process	0.592434214	0.870116128	0	0	1	20
GO:0009838	abscission	0.592434214	0.870116128	0	0	1	20
GO:0009900	dehiscence	0.592434214	0.870116128	0	0	1	20
GO:0009913	epidermal cell differentiation	0.592434214	0.870116128	0	0	1	20
GO:0010337	regulation of salicylic acid metabolic process	0.592434214	0.870116128	0	0	1	20
GO:0010469	regulation of receptor activity	0.592434214	0.870116128	0	0	1	20
GO:0010951	negative regulation of endopeptidase activity	0.592434214	0.870116128	0	0	1	20
GO:0019432	triglyceride biosynthetic process	0.592434214	0.870116128	0	0	1	20
GO:0031935	regulation of chromatin silencing	0.592434214	0.870116128	0	0	1	20
GO:0046688	response to copper ion	0.592434214	0.870116128	0	0	1	20
GO:0048534	hematopoietic or lymphoid organ development	0.592434214	0.870116128	0	0	1	20
GO:0051651	maintenance of location in cell	0.592434214	0.870116128	0	0	1	20
GO:1900426	positive regulation of defense response to bacterium	0.592434214	0.870116128	0	0	1	20
GO:0016108	tetraterpenoid metabolic process	0.593203258	0.870116128	0	0	2	45
GO:0016116	carotenoid metabolic process	0.593203258	0.870116128	0	0	2	45
GO:0030243	cellulose metabolic process	0.593203258	0.870116128	0	0	2	45
GO:0032508	DNA duplex unwinding	0.593203258	0.870116128	0	0	2	45
GO:0034293	sexual sporulation	0.593203258	0.870116128	0	0	2	45
GO:0051346	negative regulation of hydrolase activity	0.593203258	0.870116128	0	0	2	45
GO:0042393	histone binding	0.756127201	0.875882154	0	0	2	58
GO:0022843	voltage-gated cation channel activity	0.758798089	0.87736029	0	0	1	30
GO:0018208	peptidyl-proline modification	0.605262635	0.887021585	0	0	2	46
GO:0007275	multicellular organism development	0.605847474	0.887021585	0	0	93	2163
GO:0042546	cell wall biogenesis	0.609192127	0.887021585	0	0	6	144
GO:0016051	carbohydrate biosynthetic process	0.609716855	0.887021585	0	0	8	192
GO:0044419	interspecies interaction between organisms	0.61004707	0.887021585	0	0	5	120
GO:0000460	maturation of 5.8S rRNA	0.610339913	0.887021585	0	0	1	21
GO:0009084	glutamine family amino acid biosynthetic process	0.610339913	0.887021585	0	0	1	21
GO:0015696	ammonium transport	0.610339913	0.887021585	0	0	1	21
GO:0030148	sphingolipid biosynthetic process	0.610339913	0.887021585	0	0	1	21
GO:0031670	cellular response to nutrient	0.610339913	0.887021585	0	0	1	21
GO:0045834	positive regulation of lipid metabolic process	0.610339913	0.887021585	0	0	1	21
GO:0050829	defense response to Gram-negative bacterium	0.610339913	0.887021585	0	0	1	21
GO:0080022	primary root development	0.610339913	0.887021585	0	0	1	21
GO:0042127	regulation of cell proliferation	0.612348141	0.888683212	0	0	4	96
GO:0072522	purine-containing compound biosynthetic process	0.612348141	0.888683212	0	0	4	96
GO:0006631	fatty acid metabolic process	0.615465899	0.892145598	0	0	7	169
GO:0055080	cation homeostasis	0.615602169	0.892145598	0	0	8	193
GO:0031327	negative regulation of cellular biosynthetic process	0.616542346	0.892207584	0	0	16	383
GO:0006413	translational initiation	0.617049515	0.892207584	0	0	2	47
GO:0032392	DNA geometric change	0.617049515	0.892207584	0	0	2	47
GO:0007034	vacuolar transport	0.617381598	0.892207584	0	0	3	72
GO:0048316	seed development	0.623685716	0.897120018	0	0	22	526
GO:0005996	monosaccharide metabolic process	0.626753588	0.897120018	0	0	3	73
GO:0008544	epidermis development	0.627460729	0.897120018	0	0	1	22
GO:0009958	positive gravitropism	0.627460729	0.897120018	0	0	1	22
GO:0010380	regulation of chlorophyll biosynthetic process	0.627460729	0.897120018	0	0	1	22
GO:0015695	organic cation transport	0.627460729	0.897120018	0	0	1	22
GO:0030010	establishment of cell polarity	0.627460729	0.897120018	0	0	1	22
GO:0042133	neurotransmitter metabolic process	0.627460729	0.897120018	0	0	1	22
GO:0043255	regulation of carbohydrate biosynthetic process	0.627460729	0.897120018	0	0	1	22
GO:0043901	negative regulation of multi-organism process	0.627460729	0.897120018	0	0	1	22
GO:0045321	leukocyte activation	0.627460729	0.897120018	0	0	1	22
GO:0046460	neutral lipid biosynthetic process	0.627460729	0.897120018	0	0	1	22
GO:0046463	acylglycerol biosynthetic process	0.627460729	0.897120018	0	0	1	22
GO:0048448	stamen morphogenesis	0.627460729	0.897120018	0	0	1	22
GO:0071216	cellular response to biotic stimulus	0.627460729	0.897120018	0	0	1	22
GO:0010017	red or far-red light signaling pathway	0.628564557	0.897120018	0	0	2	48
GO:0072527	pyrimidine-containing compound metabolic process	0.628564557	0.897120018	0	0	2	48
GO:0006813	potassium ion transport	0.628638845	0.897120018	0	0	4	98
GO:0060090	binding, bridging	0.780656124	0.900977435	0	0	1	32
GO:0055076	transition metal ion homeostasis	0.63596691	0.906732479	0	0	3	74
GO:0016049	cell growth	0.636257048	0.906732479	0	0	15	364
GO:0004675	transmembrane receptor protein serine/threonine kinase activity	0.787132281	0.906787921	0	0	5	141
GO:0009756	carbohydrate mediated signaling	0.639808883	0.908511082	0	0	2	49
GO:0010182	sugar mediated signaling pathway	0.639808883	0.908511082	0	0	2	49
[truncated: 952 more rows]
