# Supplementary material for: Colletotrichum gloeosporioides Swiftly Manipulates the Transcriptional Regulation in Citrus sinensis During the Early Infection Stage
Source: J Fungi (Basel). 2024 Nov 20;10(11):805. doi: 10.3390/jof10110805 (PMC11595579; doi:10.3390/jof10110805)
Supplement: Supplementary file 1 [file jof-10-00805-s001.zip › Table S2. GO enrichment analysis of DEGs in cluster 6.xls]

Table S2. GO enrichment analysis of DEGs in cluster 6
ID	Descrption	Pvalue	Qvalue	Up	Down	fg_num	bg_num
GO:0071944	cell periphery	1.87E-12	5.55E-10	0	0	185	2447
GO:0005886	plasma membrane	1.91E-10	2.83E-08	0	0	156	2048
GO:0010200	response to chitin	3.66E-09	8.65E-06	0	0	24	123
GO:0022626	cytosolic ribosome	8.61E-07	8.49E-05	0	0	25	174
GO:0042788	polysomal ribosome	1.29E-06	9.55E-05	0	0	14	63
GO:0044391	ribosomal subunit	1.97E-06	0.000116374	0	0	24	170
GO:0005840	ribosome	5.88E-06	0.000290184	0	0	27	218
GO:0005844	polysome	1.14E-05	0.00044799	0	0	14	75
GO:0044445	cytosolic part	1.21E-05	0.00044799	0	0	25	201
GO:0016020	membrane	2.00E-05	0.000657707	0	0	215	3572
GO:0003735	structural constituent of ribosome	3.25E-06	0.002256184	0	0	25	182
GO:0009506	plasmodesma	0.000182419	0.004727062	0	0	52	649
GO:0055044	symplast	0.000182419	0.004727062	0	0	52	649
GO:0022625	cytosolic large ribosomal subunit	0.000191638	0.004727062	0	0	14	96
GO:0031224	intrinsic component of membrane	0.000248106	0.005649188	0	0	48	592
GO:0050896	response to stimulus	6.07E-06	0.007167938	0	0	260	4410
GO:0005911	cell-cell junction	0.000382577	0.007887249	0	0	52	669
GO:0005618	cell wall	0.000442404	0.007887249	0	0	41	494
GO:0030312	external encapsulating structure	0.000442404	0.007887249	0	0	41	494
GO:0022627	cytosolic small ribosomal subunit	0.000452984	0.007887249	0	0	8	39
GO:0015935	small ribosomal subunit	0.00056078	0.009221709	0	0	9	50
GO:0030054	cell junction	0.000602331	0.009369872	0	0	52	682
GO:0015934	large ribosomal subunit	0.000633099	0.009369872	0	0	15	120
GO:0043648	dicarboxylic acid metabolic process	1.34E-05	0.009667217	0	0	11	48
GO:0010243	response to organonitrogen compound	1.64E-05	0.009667217	0	0	29	256
GO:0051707	response to other organism	2.81E-05	0.011475857	0	0	71	909
GO:0043207	response to external biotic stimulus	3.37E-05	0.011475857	0	0	71	914
GO:0042493	response to drug	3.71E-05	0.011475857	0	0	50	577
GO:0009607	response to biotic stimulus	3.89E-05	0.011475857	0	0	71	918
GO:1901700	response to oxygen-containing compound	5.69E-05	0.014584046	0	0	103	1484
GO:1901566	organonitrogen compound biosynthetic process	6.17E-05	0.014584046	0	0	68	881
GO:0006950	response to stress	0.000116097	0.024929214	0	0	157	2513
GO:0016021	integral component of membrane	0.001860738	0.02611705	0	0	37	466
GO:0031226	intrinsic component of plasma membrane	0.00194904	0.02611705	0	0	26	293
GO:0005739	mitochondrion	0.002029365	0.02611705	0	0	58	824
GO:0005198	structural molecule activity	9.64E-05	0.033504522	0	0	27	248
GO:0009409	response to cold	0.000213255	0.041949882	0	0	31	324
GO:0042221	response to chemical	0.000230884	0.041949882	0	0	155	2508
GO:0042887	amide transmembrane transporter activity	0.000253413	0.045503581	0	0	9	44
GO:0015197	peptide transporter activity	0.000454259	0.045503581	0	0	8	38
GO:1904680	peptide transmembrane transporter activity	0.000454259	0.045503581	0	0	8	38
GO:0016174	NAD(P)H oxidase activity	0.000468875	0.045503581	0	0	3	4
GO:0015198	oligopeptide transporter activity	0.000547545	0.045503581	0	0	6	22
GO:0035673	oligopeptide transmembrane transporter activity	0.000547545	0.045503581	0	0	6	22
GO:0004564	beta-fructofuranosidase activity	0.000619346	0.045503581	0	0	4	9
GO:1901505	carbohydrate derivative transporter activity	0.000654728	0.045503581	0	0	8	40
GO:1901677	phosphate transmembrane transporter activity	0.000778791	0.049205402	0	0	8	41
GO:0006970	response to osmotic stress	0.000301606	0.050885177	0	0	43	515
GO:0043650	dicarboxylic acid biosynthetic process	0.000361399	0.056908361	0	0	5	14
GO:0009423	chorismate biosynthetic process	0.000434284	0.064111133	0	0	3	4
GO:0001101	response to acid chemical	0.000496907	0.069040831	0	0	76	1085
GO:0035672	oligopeptide transmembrane transport	0.000620414	0.081412085	0	0	6	23
GO:0005315	inorganic phosphate transmembrane transporter activity	0.001497981	0.086758078	0	0	4	11
GO:0010227	floral organ abscission	0.000727473	0.09043632	0	0	5	16
GO:0098542	defense response to other organism	0.000904606	0.098886493	0	0	52	692
GO:0006952	defense response	0.000913739	0.098886493	0	0	63	880
GO:0009605	response to external stimulus	0.000943353	0.098886493	0	0	87	1306
GO:0006857	oligopeptide transport	0.001002373	0.098886493	0	0	6	25
GO:0019632	shikimate metabolic process	0.001046639	0.098886493	0	0	3	5
GO:0046417	chorismate metabolic process	0.001046639	0.098886493	0	0	3	5
GO:0006820	anion transport	0.001110641	0.100897418	0	0	25	266
GO:0006796	phosphate-containing compound metabolic process	0.00120172	0.105128248	0	0	84	1262
GO:0051865	protein autoubiquitination	0.001250577	0.105495077	0	0	6	26
GO:0046658	anchored component of plasma membrane	0.008595508	0.10601127	0	0	11	100
GO:0005774	vacuolar membrane	0.009516698	0.110515269	0	0	32	430
GO:0009505	plant-type cell wall	0.009707422	0.110515269	0	0	20	235
GO:0009611	response to wounding	0.001435236	0.116897516	0	0	24	256
GO:0004776	succinate-CoA ligase (GDP-forming) activity	0.002461726	0.122207114	0	0	2	2
GO:0070401	NADP+ binding	0.002461726	0.122207114	0	0	2	2
GO:0008652	cellular amino acid biosynthetic process	0.001632734	0.125090184	0	0	14	118
GO:0010033	response to organic substance	0.001641742	0.125090184	0	0	112	1792
GO:1901264	carbohydrate derivative transport	0.001729075	0.127627338	0	0	9	58
GO:0009651	response to salt stress	0.001905915	0.132133622	0	0	36	449
GO:0006793	phosphorus metabolic process	0.001911231	0.132133622	0	0	84	1282
GO:0009719	response to endogenous stimulus	0.00195795	0.132133622	0	0	100	1577
GO:0044437	vacuolar part	0.01225422	0.134342562	0	0	32	438
GO:0009838	abscission	0.002199185	0.140284353	0	0	5	20
GO:0002239	response to oomycetes	0.00220383	0.140284353	0	0	9	60
GO:0080167	response to karrikin	0.002256903	0.140284353	0	0	13	109
GO:1901698	response to nitrogen compound	0.002537551	0.153684485	0	0	32	392
GO:1901683	arsenate ion transmembrane transporter activity	0.003666006	0.15510952	0	0	3	7
GO:0022857	transmembrane transporter activity	0.004310728	0.15510952	0	0	52	727
GO:0022891	substrate-specific transmembrane transporter activity	0.005079474	0.15510952	0	0	42	564
GO:0015605	organophosphate ester transmembrane transporter activity	0.005116333	0.15510952	0	0	6	33
GO:0003680	AT DNA binding	0.005650756	0.15510952	0	0	3	8
GO:0016405	CoA-ligase activity	0.005728503	0.15510952	0	0	5	24
GO:0016878	acid-thiol ligase activity	0.005728503	0.15510952	0	0	5	24
GO:0016773	phosphotransferase activity, alcohol group as acceptor	0.006375436	0.15510952	0	0	49	690
GO:0003871	5-methyltetrahydropteroyltriglutamate-homocysteine S-methyltransferase activity	0.007141733	0.15510952	0	0	2	3
GO:0003933	GTP cyclohydrolase activity	0.007141733	0.15510952	0	0	2	3
GO:0004774	succinate-CoA ligase activity	0.007141733	0.15510952	0	0	2	3
GO:0004775	succinate-CoA ligase (ADP-forming) activity	0.007141733	0.15510952	0	0	2	3
GO:0008705	methionine synthase activity	0.007141733	0.15510952	0	0	2	3
GO:0015119	hexose phosphate transmembrane transporter activity	0.007141733	0.15510952	0	0	2	3
GO:0015152	glucose-6-phosphate transmembrane transporter activity	0.007141733	0.15510952	0	0	2	3
GO:0042084	5-methyltetrahydrofolate-dependent methyltransferase activity	0.007141733	0.15510952	0	0	2	3
GO:0042085	5-methyltetrahydropteroyltri-L-glutamate-dependent methyltransferase activity	0.007141733	0.15510952	0	0	2	3
GO:0045548	phenylalanine ammonia-lyase activity	0.007141733	0.15510952	0	0	2	3
GO:0097305	response to alcohol	0.002951741	0.171134312	0	0	44	594
GO:0051704	multi-organism process	0.002970579	0.171134312	0	0	84	1302
GO:0010035	response to inorganic substance	0.003053293	0.171432284	0	0	59	854
GO:0016053	organic acid biosynthetic process	0.003221195	0.171432284	0	0	31	382
GO:0046394	carboxylic acid biosynthetic process	0.003221195	0.171432284	0	0	31	382
GO:0055085	transmembrane transport	0.003266068	0.171432284	0	0	58	839
GO:0005516	calmodulin binding	0.008424037	0.177415315	0	0	13	124
GO:0005992	trehalose biosynthetic process	0.003676484	0.183639959	0	0	4	14
GO:0010540	basipetal auxin transport	0.003676484	0.183639959	0	0	4	14
GO:0006839	mitochondrial transport	0.003809635	0.183639959	0	0	10	77
GO:0009624	response to nematode	0.003809635	0.183639959	0	0	10	77
GO:0006855	drug transmembrane transport	0.003989487	0.18846336	0	0	12	103
GO:0044283	small molecule biosynthetic process	0.004523422	0.20343446	0	0	40	540
GO:1901564	organonitrogen compound metabolic process	0.004563535	0.20343446	0	0	165	2873
GO:0098656	anion transmembrane transport	0.004662706	0.20343446	0	0	19	204
GO:0015893	drug transport	0.005040403	0.20343446	0	0	12	106
GO:0033993	response to lipid	0.005101129	0.20343446	0	0	48	681
GO:0009643	photosynthetic acclimation	0.005253811	0.20343446	0	0	3	8
GO:0009700	indole phytoalexin biosynthetic process	0.005253811	0.20343446	0	0	3	8
GO:0010120	camalexin biosynthetic process	0.005253811	0.20343446	0	0	3	8
GO:0046217	indole phytoalexin metabolic process	0.005253811	0.20343446	0	0	3	8
GO:0052317	camalexin metabolic process	0.005253811	0.20343446	0	0	3	8
GO:1901684	arsenate ion transmembrane transport	0.005253811	0.20343446	0	0	3	8
GO:0005773	vacuole	0.020226916	0.213827395	0	0	49	757
GO:0016829	lyase activity	0.010957175	0.214630654	0	0	17	186
GO:0050664	oxidoreductase activity, acting on NAD(P)H, oxygen as acceptor	0.011241258	0.214630654	0	0	3	10
GO:0016791	phosphatase activity	0.01140842	0.214630654	0	0	16	172
GO:0016301	kinase activity	0.011766383	0.214630654	0	0	50	731
GO:0005215	transporter activity	0.011890676	0.214630654	0	0	55	819
GO:0004674	protein serine/threonine kinase activity	0.012044022	0.214630654	0	0	37	509
GO:0009266	response to temperature stimulus	0.006288983	0.239589969	0	0	36	483
GO:0004478	methionine adenosyltransferase activity	0.013814592	0.240028528	0	0	2	4
GO:0015712	hexose phosphate transport	0.006785832	0.242850521	0	0	2	3
GO:0015760	glucose-6-phosphate transport	0.006785832	0.242850521	0	0	2	3
GO:0015801	aromatic amino acid transport	0.006785832	0.242850521	0	0	2	3
GO:0043457	regulation of cellular respiration	0.006785832	0.242850521	0	0	2	3
GO:0002237	response to molecule of bacterial origin	0.007028494	0.247780648	0	0	6	36
GO:0019752	carboxylic acid metabolic process	0.007524129	0.252831454	0	0	49	713
GO:0052314	phytoalexin metabolic process	0.007599929	0.252831454	0	0	3	9
GO:0052315	phytoalexin biosynthetic process	0.007599929	0.252831454	0	0	3	9
GO:0099504	synaptic vesicle cycle	0.007599929	0.252831454	0	0	3	9
GO:0046351	disaccharide biosynthetic process	0.007789452	0.252989237	0	0	4	17
GO:0042435	indole-containing compound biosynthetic process	0.007818888	0.252989237	0	0	7	48
GO:0015711	organic anion transport	0.008181379	0.26044086	0	0	16	170
GO:0015698	inorganic anion transport	0.008326909	0.26044086	0	0	9	73
GO:0009414	response to water deprivation	0.008379977	0.26044086	0	0	25	310
GO:0044459	plasma membrane part	0.026356951	0.269022674	0	0	27	378
GO:0005829	cytosol	0.02972324	0.2932693	0	0	93	1606
GO:0022892	substrate-specific transporter activity	0.017734683	0.296360433	0	0	43	626
GO:0004713	protein tyrosine kinase activity	0.019140142	0.296360433	0	0	3	12
GO:0005546	phosphatidylinositol-4,5-bisphosphate binding	0.019140142	0.296360433	0	0	3	12
GO:0050661	NADP binding	0.019140142	0.296360433	0	0	3	12
GO:0004672	protein kinase activity	0.019427345	0.296360433	0	0	41	595
GO:0016877	ligase activity, forming carbon-sulfur bonds	0.019615223	0.296360433	0	0	5	32
GO:0009737	response to abscisic acid	0.009717602	0.297179953	0	0	35	480
GO:0009415	response to water	0.010157303	0.297179953	0	0	25	315
GO:0009403	toxin biosynthetic process	0.010471196	0.297179953	0	0	3	10
GO:0048489	synaptic vesicle transport	0.010471196	0.297179953	0	0	3	10
GO:0097479	synaptic vesicle localization	0.010471196	0.297179953	0	0	3	10
GO:0097480	establishment of synaptic vesicle localization	0.010471196	0.297179953	0	0	3	10
GO:0002181	cytoplasmic translation	0.010568635	0.297179953	0	0	8	63
GO:0015748	organophosphate ester transport	0.010568635	0.297179953	0	0	8	63
GO:0008172	S-methyltransferase activity	0.022271703	0.299584114	0	0	2	5
GO:0015105	arsenite transmembrane transporter activity	0.022271703	0.299584114	0	0	2	5
GO:0016229	steroid dehydrogenase activity	0.022271703	0.299584114	0	0	2	5
GO:0019209	kinase activator activity	0.022271703	0.299584114	0	0	2	5
GO:0030295	protein kinase activator activity	0.022271703	0.299584114	0	0	2	5
GO:0008514	organic anion transmembrane transporter activity	0.022414926	0.299584114	0	0	12	126
GO:0031225	anchored component of membrane	0.031649859	0.302205109	0	0	11	121
GO:0022804	active transmembrane transporter activity	0.02370509	0.302827498	0	0	21	266
GO:0042578	phosphoric ester hydrolase activity	0.02404467	0.302827498	0	0	17	203
GO:0044183	protein binding involved in protein folding	0.025083378	0.302827498	0	0	4	23
GO:0016651	oxidoreductase activity, acting on NAD(P)H	0.028158336	0.302827498	0	0	9	87
GO:0015215	nucleotide transmembrane transporter activity	0.028954353	0.302827498	0	0	4	24
GO:0016814	hydrolase activity, acting on carbon-nitrogen (but not peptide) bonds, in cyclic amidines	0.029423157	0.302827498	0	0	3	14
GO:1902936	phosphatidylinositol bisphosphate binding	0.029423157	0.302827498	0	0	3	14
GO:0016765	transferase activity, transferring alkyl or aryl (other than methyl) groups	0.030048047	0.302827498	0	0	9	88
GO:0004575	sucrose alpha-glucosidase activity	0.032320193	0.302827498	0	0	2	6
GO:0008013	beta-catenin binding	0.032320193	0.302827498	0	0	2	6
GO:0008106	alcohol dehydrogenase (NADP+) activity	0.032320193	0.302827498	0	0	2	6
GO:0016653	oxidoreductase activity, acting on NAD(P)H, heme protein as acceptor	0.032320193	0.302827498	0	0	2	6
GO:0016841	ammonia-lyase activity	0.032320193	0.302827498	0	0	2	6
GO:0030145	manganese ion binding	0.035456767	0.302827498	0	0	3	15
GO:0008028	monocarboxylic acid transmembrane transporter activity	0.03770345	0.302827498	0	0	4	26
GO:0004033	aldo-keto reductase (NADP) activity	0.043781868	0.302827498	0	0	2	7
GO:0015120	phosphoglycerate transmembrane transporter activity	0.043781868	0.302827498	0	0	2	7
GO:0015165	pyrimidine nucleotide-sugar transmembrane transporter activity	0.043781868	0.302827498	0	0	2	7
GO:0090599	alpha-glucosidase activity	0.043781868	0.302827498	0	0	2	7
GO:0015932	nucleobase-containing compound transmembrane transporter activity	0.047807773	0.302827498	0	0	4	28
GO:0015291	secondary active transmembrane transporter activity	0.048337206	0.302827498	0	0	11	126
GO:0008509	anion transmembrane transporter activity	0.048345187	0.302827498	0	0	30	441
GO:0000823	inositol-1,4,5-trisphosphate 6-kinase activity	0.049672424	0.302827498	0	0	1	1
GO:0000824	inositol tetrakisphosphate 3-kinase activity	0.049672424	0.302827498	0	0	1	1
GO:0003856	3-dehydroquinate synthase activity	0.049672424	0.302827498	0	0	1	1
GO:0003866	3-phosphoshikimate 1-carboxyvinyltransferase activity	0.049672424	0.302827498	0	0	1	1
GO:0003934	GTP cyclohydrolase I activity	0.049672424	0.302827498	0	0	1	1
GO:0004048	anthranilate phosphoribosyltransferase activity	0.049672424	0.302827498	0	0	1	1
GO:0004106	chorismate mutase activity	0.049672424	0.302827498	0	0	1	1
GO:0004107	chorismate synthase activity	0.049672424	0.302827498	0	0	1	1
GO:0004126	cytidine deaminase activity	0.049672424	0.302827498	0	0	1	1
GO:0004146	dihydrofolate reductase activity	0.049672424	0.302827498	0	0	1	1
GO:0004333	fumarate hydratase activity	0.049672424	0.302827498	0	0	1	1
GO:0004338	glucan exo-1,3-beta-glucosidase activity	0.049672424	0.302827498	0	0	1	1
GO:0004351	glutamate decarboxylase activity	0.049672424	0.302827498	0	0	1	1
GO:0004489	methylenetetrahydrofolate reductase (NAD(P)H) activity	0.049672424	0.302827498	0	0	1	1
GO:0004592	pantoate-beta-alanine ligase activity	0.049672424	0.302827498	0	0	1	1
GO:0004616	phosphogluconate dehydrogenase (decarboxylating) activity	0.049672424	0.302827498	0	0	1	1
GO:0004766	spermidine synthase activity	0.049672424	0.302827498	0	0	1	1
GO:0004799	thymidylate synthase activity	0.049672424	0.302827498	0	0	1	1
GO:0005078	MAP-kinase scaffold activity	0.049672424	0.302827498	0	0	1	1
GO:0005463	UDP-N-acetylgalactosamine transmembrane transporter activity	0.049672424	0.302827498	0	0	1	1
GO:0008531	riboflavin kinase activity	0.049672424	0.302827498	0	0	1	1
GO:0008559	xenobiotic-transporting ATPase activity	0.049672424	0.302827498	0	0	1	1
GO:0008792	arginine decarboxylase activity	0.049672424	0.302827498	0	0	1	1
GO:0008839	4-hydroxy-tetrahydrodipicolinate reductase	0.049672424	0.302827498	0	0	1	1
GO:0015129	lactate transmembrane transporter activity	0.049672424	0.302827498	0	0	1	1
GO:0018392	glycoprotein 3-alpha-L-fucosyltransferase activity	0.049672424	0.302827498	0	0	1	1
GO:0030366	molybdopterin synthase activity	0.049672424	0.302827498	0	0	1	1
GO:0033759	flavone synthase activity	0.049672424	0.302827498	0	0	1	1
GO:0034336	misfolded RNA binding	0.049672424	0.302827498	0	0	1	1
GO:0034785	salicylate 5-hydroxylase activity	0.049672424	0.302827498	0	0	1	1
GO:0035591	signaling adaptor activity	0.049672424	0.302827498	0	0	1	1
GO:0042083	5,10-methylenetetrahydrofolate-dependent methyltransferase activity	0.049672424	0.302827498	0	0	1	1
GO:0042910	xenobiotic transporter activity	0.049672424	0.302827498	0	0	1	1
GO:0043136	glycerol-3-phosphatase activity	0.049672424	0.302827498	0	0	1	1
GO:0043399	tRNA A64-2'-O-ribosylphosphate transferase activity	0.049672424	0.302827498	0	0	1	1
GO:0046409	p-coumarate 3-hydroxylase activity	0.049672424	0.302827498	0	0	1	1
GO:0047844	deoxycytidine deaminase activity	0.049672424	0.302827498	0	0	1	1
GO:0050203	oxalate-CoA ligase activity	0.049672424	0.302827498	0	0	1	1
GO:0050515	4-(cytidine 5'-diphospho)-2-C-methyl-D-erythritol kinase activity	0.049672424	0.302827498	0	0	1	1
GO:0052858	peptidyl-lysine N-acetyltransferase activity, acting on acetyl phosphate as donor	0.049672424	0.302827498	0	0	1	1
GO:0010119	regulation of stomatal movement	0.011583881	0.316043316	0	0	8	64
GO:0005991	trehalose metabolic process	0.01175132	0.316043316	0	0	4	19
GO:0005984	disaccharide metabolic process	0.011774596	0.316043316	0	0	6	40
GO:0009073	aromatic amino acid family biosynthetic process	0.011774687	0.316043316	0	0	5	29
GO:0043069	negative regulation of programmed cell death	0.012043961	0.317716982	0	0	7	52
GO:0016310	phosphorylation	0.012194472	0.317716982	0	0	56	858
GO:1901605	alpha-amino acid metabolic process	0.012425625	0.317716982	0	0	16	178
GO:0042430	indole-containing compound metabolic process	0.012669225	0.317716982	0	0	8	65
GO:0046777	protein autophosphorylation	0.013059354	0.317716982	0	0	16	179
GO:0016080	synaptic vesicle targeting	0.01313738	0.317716982	0	0	2	4
GO:0016598	protein arginylation	0.01313738	0.317716982	0	0	2	4
GO:0045730	respiratory burst	0.01313738	0.317716982	0	0	2	4
GO:0048317	seed morphogenesis	0.01313738	0.317716982	0	0	2	4
GO:0015718	monocarboxylic acid transport	0.01324588	0.317716982	0	0	6	41
GO:0002229	defense response to oomycetes	0.013316673	0.317716982	0	0	7	53
GO:0015075	ion transmembrane transporter activity	0.053919563	0.325861705	0	0	31	463
GO:1902074	response to salt	0.013887531	0.328023472	0	0	3	11
GO:0016137	glycoside metabolic process	0.014139354	0.33066489	0	0	4	20
GO:0042879	aldonate transmembrane transporter activity	0.056492239	0.335573556	0	0	2	8
GO:0071917	triose-phosphate transmembrane transporter activity	0.056492239	0.335573556	0	0	2	8
GO:0070696	transmembrane receptor protein serine/threonine kinase binding	0.057009932	0.335778836	0	0	3	18
GO:0043604	amide biosynthetic process	0.014866902	0.344270812	0	0	31	426
GO:0031347	regulation of defense response	0.015295398	0.350754651	0	0	21	261
GO:0016311	dephosphorylation	0.015509334	0.352240833	0	0	17	198
GO:0016830	carbon-carbon lyase activity	0.062284251	0.363760963	0	0	6	57
GO:0009692	ethylene metabolic process	0.016813733	0.364348963	0	0	4	21
GO:0009693	ethylene biosynthetic process	0.016813733	0.364348963	0	0	4	21
GO:0043449	cellular alkene metabolic process	0.016813733	0.364348963	0	0	4	21
GO:0043450	alkene biosynthetic process	0.016813733	0.364348963	0	0	4	21
GO:1900674	olefin biosynthetic process	0.016813733	0.364348963	0	0	4	21
GO:0006979	response to oxidative stress	0.01715867	0.367512751	0	0	27	363
GO:0046686	response to cadmium ion	0.017668693	0.367512751	0	0	22	281
GO:0006626	protein targeting to mitochondrion	0.017737703	0.367512751	0	0	5	32
GO:0070585	protein localization to mitochondrion	0.017737703	0.367512751	0	0	5	32
GO:0072655	establishment of protein localization to mitochondrion	0.017737703	0.367512751	0	0	5	32
GO:0006468	protein phosphorylation	0.018149414	0.37277319	0	0	45	678
GO:0005338	nucleotide-sugar transmembrane transporter activity	0.070299604	0.382578238	0	0	2	9
GO:0005347	ATP transmembrane transporter activity	0.070299604	0.382578238	0	0	2	9
GO:0008443	phosphofructokinase activity	0.070299604	0.382578238	0	0	2	9
GO:0015217	ADP transmembrane transporter activity	0.070299604	0.382578238	0	0	2	9
GO:0016615	malate dehydrogenase activity	0.070299604	0.382578238	0	0	2	9
GO:0019238	cyclohydrolase activity	0.070299604	0.382578238	0	0	2	9
GO:0046593	mandelonitrile lyase activity	0.070299604	0.382578238	0	0	2	9
GO:0043492	ATPase activity, coupled to movement of substances	0.07517295	0.382578238	0	0	11	136
GO:0005179	hormone activity	0.085064191	0.382578238	0	0	2	10
GO:0016628	oxidoreductase activity, acting on the CH-CH group of donors, NAD or NADP as acceptor	0.086105148	0.382578238	0	0	4	34
GO:0015405	P-P-bond-hydrolysis-driven transmembrane transporter activity	0.088118784	0.382578238	0	0	11	140
GO:0015399	primary active transmembrane transporter activity	0.091556106	0.382578238	0	0	11	141
GO:0015238	drug transmembrane transporter activity	0.091720529	0.382578238	0	0	7	78
GO:0016616	oxidoreductase activity, acting on the CH-OH group of donors, NAD or NADP as acceptor	0.091720529	0.382578238	0	0	7	78
GO:0090484	drug transporter activity	0.091720529	0.382578238	0	0	7	78
GO:0015103	inorganic anion transmembrane transporter activity	0.091823139	0.382578238	0	0	27	416
GO:0015114	phosphate ion transmembrane transporter activity	0.091823139	0.382578238	0	0	27	416
GO:0015318	inorganic solute uptake transmembrane transporter activity	0.091823139	0.382578238	0	0	27	416
GO:0015563	uptake transmembrane transporter activity	0.091823139	0.382578238	0	0	27	416
GO:0004791	thioredoxin-disulfide reductase activity	0.093152695	0.382578238	0	0	3	22
GO:0016772	transferase activity, transferring phosphorus-containing groups	0.094815778	0.382578238	0	0	51	856
GO:0043167	ion binding	0.095168504	0.382578238	0	0	45	745
GO:0002161	aminoacyl-tRNA editing activity	0.096883122	0.382578238	0	0	1	2
GO:0003883	CTP synthase activity	0.096883122	0.382578238	0	0	1	2
GO:0003935	GTP cyclohydrolase II activity	0.096883122	0.382578238	0	0	1	2
GO:0003958	NADPH-hemoprotein reductase activity	0.096883122	0.382578238	0	0	1	2
GO:0004161	dimethylallyltranstransferase activity	0.096883122	0.382578238	0	0	1	2
GO:0004445	inositol-polyphosphate 5-phosphatase activity	0.096883122	0.382578238	0	0	1	2
GO:0004634	phosphopyruvate hydratase activity	0.096883122	0.382578238	0	0	1	2
GO:0004764	shikimate 3-dehydrogenase (NADP+) activity	0.096883122	0.382578238	0	0	1	2
GO:0004765	shikimate kinase activity	0.096883122	0.382578238	0	0	1	2
GO:0005090	Sar guanyl-nucleotide exchange factor activity	0.096883122	0.382578238	0	0	1	2
GO:0005313	L-glutamate transmembrane transporter activity	0.096883122	0.382578238	0	0	1	2
GO:0008252	nucleotidase activity	0.096883122	0.382578238	0	0	1	2
GO:0008441	3'(2'),5'-bisphosphate nucleotidase activity	0.096883122	0.382578238	0	0	1	2
GO:0008746	NAD(P)+ transhydrogenase activity	0.096883122	0.382578238	0	0	1	2
GO:0015173	aromatic amino acid transmembrane transporter activity	0.096883122	0.382578238	0	0	1	2
GO:0015180	L-alanine transmembrane transporter activity	0.096883122	0.382578238	0	0	1	2
GO:0015186	L-glutamine transmembrane transporter activity	0.096883122	0.382578238	0	0	1	2
GO:0015193	L-proline transmembrane transporter activity	0.096883122	0.382578238	0	0	1	2
GO:0016621	cinnamoyl-CoA reductase activity	0.096883122	0.382578238	0	0	1	2
GO:0016652	oxidoreductase activity, acting on NAD(P)H, NAD(P) as acceptor	0.096883122	0.382578238	0	0	1	2
GO:0016837	carbon-oxygen lyase activity, acting on polysaccharides	0.096883122	0.382578238	0	0	1	2
GO:0017040	ceramidase activity	0.096883122	0.382578238	0	0	1	2
GO:0022858	alanine transmembrane transporter activity	0.096883122	0.382578238	0	0	1	2
GO:0030570	pectate lyase activity	0.096883122	0.382578238	0	0	1	2
GO:0030604	1-deoxy-D-xylulose-5-phosphate reductoisomerase activity	0.096883122	0.382578238	0	0	1	2
GO:0034513	box H/ACA snoRNA binding	0.096883122	0.382578238	0	0	1	2
GO:0035312	5'-3' exodeoxyribonuclease activity	0.096883122	0.382578238	0	0	1	2
GO:0042947	glucoside transmembrane transporter activity	0.096883122	0.382578238	0	0	1	2
GO:0046920	alpha-(1->3)-fucosyltransferase activity	0.096883122	0.382578238	0	0	1	2
GO:0047617	acyl-CoA hydrolase activity	0.096883122	0.382578238	0	0	1	2
GO:0047874	dolichyldiphosphatase activity	0.096883122	0.382578238	0	0	1	2
GO:0051499	D-aminoacyl-tRNA deacylase activity	0.096883122	0.382578238	0	0	1	2
GO:0070774	phytoceramidase activity	0.096883122	0.382578238	0	0	1	2
GO:0090448	glucosinolate:proton symporter activity	0.096883122	0.382578238	0	0	1	2
GO:1902417	(+)-abscisic acid D-glucopyranosyl ester transmembrane transporter activity	0.096883122	0.382578238	0	0	1	2
GO:0005381	iron ion transmembrane transporter activity	0.100657347	0.384378331	0	0	2	11
GO:0015175	neutral amino acid transmembrane transporter activity	0.100657347	0.384378331	0	0	2	11
GO:0016840	carbon-nitrogen lyase activity	0.100657347	0.384378331	0	0	2	11
GO:0030545	receptor regulator activity	0.100657347	0.384378331	0	0	2	11
GO:0030546	receptor activator activity	0.100657347	0.384378331	0	0	2	11
GO:0048018	receptor agonist activity	0.100657347	0.384378331	0	0	2	11
GO:0005887	integral component of plasma membrane	0.044646253	0.386005222	0	0	15	192
GO:0031301	integral component of organelle membrane	0.046526883	0.386005222	0	0	9	98
GO:0019866	organelle inner membrane	0.047183084	0.386005222	0	0	16	210
GO:0000137	Golgi cis cisterna	0.048250653	0.386005222	0	0	1	1
GO:0019822	P4 peroxisome	0.048250653	0.386005222	0	0	1	1
GO:1903600	glutaminase complex	0.048250653	0.386005222	0	0	1	1
GO:0046173	polyol biosynthetic process	0.019783818	0.402839461	0	0	4	22
GO:0005779	integral component of peroxisomal membrane	0.053618028	0.403514616	0	0	2	8
GO:0031231	intrinsic component of peroxisomal membrane	0.053618028	0.403514616	0	0	2	8
GO:0031300	intrinsic component of organelle membrane	0.054529002	0.403514616	0	0	9	101
GO:0016820	hydrolase activity, acting on acid anhydrides, catalyzing transmembrane movement of substances	0.107674036	0.406703559	0	0	10	129
GO:0042626	ATPase activity, coupled to transmembrane movement of substances	0.107674036	0.406703559	0	0	10	129
GO:0009620	response to fungus	0.020689342	0.410404722	0	0	26	352
GO:0006105	succinate metabolic process	0.021197873	0.410404722	0	0	2	5
GO:0015700	arsenite transport	0.021197873	0.410404722	0	0	2	5
GO:0015714	phosphoenolpyruvate transport	0.021197873	0.410404722	0	0	2	5
GO:0016081	synaptic vesicle docking	0.021197873	0.410404722	0	0	2	5
GO:0045041	protein import into mitochondrial intermembrane space	0.021197873	0.410404722	0	0	2	5
GO:1990904	ribonucleoprotein complex	0.057242323	0.413261647	0	0	33	515
GO:0044448	cell cortex part	0.059667396	0.420513076	0	0	6	58
GO:0016614	oxidoreductase activity, acting on CH-OH group of donors	0.113277936	0.422827908	0	0	8	98
GO:0019200	carbohydrate kinase activity	0.113992912	0.422827908	0	0	3	24
GO:0004683	calmodulin-dependent protein kinase activity	0.114415217	0.422827908	0	0	5	52
GO:0000295	adenine nucleotide transmembrane transporter activity	0.116960788	0.422827908	0	0	2	12
GO:0005346	purine ribonucleotide transmembrane transporter activity	0.116960788	0.422827908	0	0	2	12
GO:0015216	purine nucleotide transmembrane transporter activity	0.116960788	0.422827908	0	0	2	12
GO:0016646	oxidoreductase activity, acting on the CH-NH group of donors, NAD or NADP as acceptor	0.116960788	0.422827908	0	0	2	12
GO:0016790	thiolester hydrolase activity	0.116960788	0.422827908	0	0	2	12
GO:0031625	ubiquitin protein ligase binding	0.117580559	0.422827908	0	0	9	115
GO:0044389	ubiquitin-like protein ligase binding	0.122238948	0.422827908	0	0	9	116
GO:0005509	calcium ion binding	0.123032159	0.422827908	0	0	7	84
GO:0005342	organic acid transmembrane transporter activity	0.123305582	0.422827908	0	0	8	100
GO:0046943	carboxylic acid transmembrane transporter activity	0.123305582	0.422827908	0	0	8	100
GO:0046872	metal ion binding	0.125213887	0.422827908	0	0	25	395
GO:0008047	enzyme activator activity	0.126893715	0.422827908	0	0	6	69
GO:0016832	aldehyde-lyase activity	0.133865886	0.422827908	0	0	2	13
GO:0016838	carbon-oxygen lyase activity, acting on phosphates	0.133865886	0.422827908	0	0	2	13
GO:0033293	monocarboxylic acid binding	0.135341755	0.422827908	0	0	4	40
GO:0016831	carboxy-lyase activity	0.136404112	0.422827908	0	0	3	26
GO:0005507	copper ion binding	0.139189313	0.422827908	0	0	8	103
GO:0003747	translation release factor activity	0.141753816	0.422827908	0	0	1	3
GO:0003878	ATP citrate synthase activity	0.141753816	0.422827908	0	0	1	3
GO:0003919	FMN adenylyltransferase activity	0.141753816	0.422827908	0	0	1	3
GO:0004021	L-alanine:2-oxoglutarate aminotransferase activity	0.141753816	0.422827908	0	0	1	3
GO:0004034	aldose 1-epimerase activity	0.141753816	0.422827908	0	0	1	3
GO:0004340	glucokinase activity	0.141753816	0.422827908	0	0	1	3
GO:0004359	glutaminase activity	0.141753816	0.422827908	0	0	1	3
GO:0004385	guanylate kinase activity	0.141753816	0.422827908	0	0	1	3
GO:0004473	malate dehydrogenase (decarboxylating) (NADP+) activity	0.141753816	0.422827908	0	0	1	3
GO:0005326	neurotransmitter transporter activity	0.141753816	0.422827908	0	0	1	3
GO:0005457	GDP-fucose transmembrane transporter activity	0.141753816	0.422827908	0	0	1	3
GO:0005459	UDP-galactose transmembrane transporter activity	0.141753816	0.422827908	0	0	1	3
GO:0005471	ATP:ADP antiporter activity	0.141753816	0.422827908	0	0	1	3
GO:0008079	translation termination factor activity	0.141753816	0.422827908	0	0	1	3
GO:0008199	ferric iron binding	0.141753816	0.422827908	0	0	1	3
GO:0008490	arsenite secondary active transmembrane transporter activity	0.141753816	0.422827908	0	0	1	3
GO:0008964	phosphoenolpyruvate carboxylase activity	0.141753816	0.422827908	0	0	1	3
GO:0015172	acidic amino acid transmembrane transporter activity	0.141753816	0.422827908	0	0	1	3
GO:0015446	arsenite-transmembrane transporting ATPase activity	0.141753816	0.422827908	0	0	1	3
GO:0016289	CoA hydrolase activity	0.141753816	0.422827908	0	0	1	3
GO:0016297	acyl-[acyl-carrier-protein] hydrolase activity	0.141753816	0.422827908	0	0	1	3
GO:0016847	1-aminocyclopropane-1-carboxylate synthase activity	0.141753816	0.422827908	0	0	1	3
GO:0016905	myosin heavy chain kinase activity	0.141753816	0.422827908	0	0	1	3
GO:0036080	purine nucleotide-sugar transmembrane transporter activity	0.141753816	0.422827908	0	0	1	3
GO:0042409	caffeoyl-CoA O-methyltransferase activity	0.141753816	0.422827908	0	0	1	3
GO:0043027	cysteine-type endopeptidase inhibitor activity involved in apoptotic process	0.141753816	0.422827908	0	0	1	3
GO:0043028	cysteine-type endopeptidase regulator activity involved in apoptotic process	0.141753816	0.422827908	0	0	1	3
GO:0047635	alanine-oxo-acid transaminase activity	0.141753816	0.422827908	0	0	1	3
GO:0052793	pectin acetylesterase activity	0.141753816	0.422827908	0	0	1	3
GO:1990542	mitochondrial transmembrane transport	0.022656215	0.42491502	0	0	5	34
GO:0009725	response to hormone	0.024116511	0.42491502	0	0	84	1415
GO:0042273	ribosomal large subunit biogenesis	0.025033981	0.42491502	0	0	7	60
GO:0006082	organic acid metabolic process	0.025201715	0.42491502	0	0	49	765
GO:0043436	oxoacid metabolic process	0.025201715	0.42491502	0	0	49	765
GO:0006412	translation	0.025690184	0.42491502	0	0	27	376
GO:1900055	regulation of leaf senescence	0.02664115	0.42491502	0	0	4	24
GO:0006903	vesicle targeting	0.027508802	0.42491502	0	0	3	14
GO:0018108	peptidyl-tyrosine phosphorylation	0.027508802	0.42491502	0	0	3	14
GO:0018212	peptidyl-tyrosine modification	0.027508802	0.42491502	0	0	3	14
GO:0006555	methionine metabolic process	0.030539775	0.42491502	0	0	4	25
GO:1900673	olefin metabolic process	0.030539775	0.42491502	0	0	4	25
GO:0016079	synaptic vesicle exocytosis	0.030787742	0.42491502	0	0	2	6
GO:0034311	diol metabolic process	0.030787742	0.42491502	0	0	2	6
GO:0034312	diol biosynthetic process	0.030787742	0.42491502	0	0	2	6
GO:0050667	homocysteine metabolic process	0.030787742	0.42491502	0	0	2	6
GO:0009066	aspartate family amino acid metabolic process	0.031557191	0.42491502	0	0	5	37
GO:0009404	toxin metabolic process	0.031557191	0.42491502	0	0	5	37
GO:0006520	cellular amino acid metabolic process	0.032327012	0.42491502	0	0	20	265
GO:0006904	vesicle docking involved in exocytosis	0.03317999	0.42491502	0	0	3	15
GO:0009683	indoleacetic acid metabolic process	0.03317999	0.42491502	0	0	3	15
GO:0009684	indoleacetic acid biosynthetic process	0.03317999	0.42491502	0	0	3	15
GO:0090333	regulation of stomatal closure	0.03317999	0.42491502	0	0	3	15
GO:0043043	peptide biosynthetic process	0.03330551	0.42491502	0	0	27	385
GO:0043603	cellular amide metabolic process	0.033694699	0.42491502	0	0	35	526
GO:0044724	single-organism carbohydrate catabolic process	0.034201883	0.42491502	0	0	7	64
GO:0009312	oligosaccharide biosynthetic process	0.034756923	0.42491502	0	0	4	26
GO:0042742	defense response to bacterium	0.036191907	0.42491502	0	0	27	388
GO:0032787	monocarboxylic acid metabolic process	0.037194796	0.42491502	0	0	27	389
GO:1901607	alpha-amino acid biosynthetic process	0.037964691	0.42491502	0	0	10	109
GO:0051648	vesicle localization	0.039294794	0.42491502	0	0	4	27
GO:0051650	establishment of vesicle localization	0.039294794	0.42491502	0	0	4	27
GO:0006817	phosphate ion transport	0.039408547	0.42491502	0	0	3	16
GO:0006836	neurotransmitter transport	0.039408547	0.42491502	0	0	3	16
GO:0009816	defense response to bacterium, incompatible interaction	0.039526302	0.42491502	0	0	7	66
GO:0007231	osmosensory signaling pathway	0.041740732	0.42491502	0	0	2	7
GO:0015713	phosphoglycerate transport	0.041740732	0.42491502	0	0	2	7
GO:0017156	calcium ion regulated exocytosis	0.041740732	0.42491502	0	0	2	7
GO:0060628	regulation of ER to Golgi vesicle-mediated transport	0.041740732	0.42491502	0	0	2	7
GO:0010193	response to ozone	0.042379205	0.42491502	0	0	5	40
GO:0043085	positive regulation of catalytic activity	0.044482962	0.42491502	0	0	13	159
GO:0009072	aromatic amino acid family metabolic process	0.045147474	0.42491502	0	0	6	54
GO:0006099	tricarboxylic acid cycle	0.046184068	0.42491502	0	0	3	17
GO:0042398	cellular modified amino acid biosynthetic process	0.046184068	0.42491502	0	0	3	17
GO:0043410	positive regulation of MAPK cascade	0.046184068	0.42491502	0	0	3	17
GO:1901658	glycosyl compound catabolic process	0.046184068	0.42491502	0	0	3	17
GO:0019751	polyol metabolic process	0.0464255	0.42491502	0	0	5	41
GO:0000749	response to pheromone involved in conjugation with cellular fusion	0.0483921	0.42491502	0	0	1	1
GO:0000750	pheromone-dependent signal transduction involved in conjugation with cellular fusion	0.0483921	0.42491502	0	0	1	1
GO:0001731	formation of translation preinitiation complex	0.0483921	0.42491502	0	0	1	1
GO:0002190	cap-independent translational initiation	0.0483921	0.42491502	0	0	1	1
GO:0002192	IRES-dependent translational initiation	0.0483921	0.42491502	0	0	1	1
GO:0006106	fumarate metabolic process	0.0483921	0.42491502	0	0	1	1
GO:0006114	glycerol biosynthetic process	0.0483921	0.42491502	0	0	1	1
GO:0006185	dGDP biosynthetic process	0.0483921	0.42491502	0	0	1	1
GO:0006216	cytidine catabolic process	0.0483921	0.42491502	0	0	1	1
GO:0006524	alanine catabolic process	0.0483921	0.42491502	0	0	1	1
GO:0006569	tryptophan catabolic process	0.0483921	0.42491502	0	0	1	1
GO:0006729	tetrahydrobiopterin biosynthetic process	0.0483921	0.42491502	0	0	1	1
GO:0007083	mitotic chromosome decondensation	0.0483921	0.42491502	0	0	1	1
GO:0009080	pyruvate family amino acid catabolic process	0.0483921	0.42491502	0	0	1	1
GO:0009136	purine nucleoside diphosphate biosynthetic process	0.0483921	0.42491502	0	0	1	1
GO:0009153	purine deoxyribonucleotide biosynthetic process	0.0483921	0.42491502	0	0	1	1
GO:0009170	purine deoxyribonucleoside monophosphate metabolic process	0.0483921	0.42491502	0	0	1	1
GO:0009180	purine ribonucleoside diphosphate biosynthetic process	0.0483921	0.42491502	0	0	1	1
GO:0009182	purine deoxyribonucleoside diphosphate metabolic process	0.0483921	0.42491502	0	0	1	1
GO:0009183	purine deoxyribonucleoside diphosphate biosynthetic process	0.0483921	0.42491502	0	0	1	1
GO:0009188	ribonucleoside diphosphate biosynthetic process	0.0483921	0.42491502	0	0	1	1
GO:0009848	indoleacetic acid biosynthetic process via tryptophan	0.0483921	0.42491502	0	0	1	1
GO:0009972	cytidine deamination	0.0483921	0.42491502	0	0	1	1
GO:0010514	induction of conjugation with cellular fusion	0.0483921	0.42491502	0	0	1	1
GO:0015727	lactate transport	0.0483921	0.42491502	0	0	1	1
GO:0015788	UDP-N-acetylglucosamine transport	0.0483921	0.42491502	0	0	1	1
GO:0015789	UDP-N-acetylgalactosamine transport	0.0483921	0.42491502	0	0	1	1
GO:0015810	aspartate transport	0.0483921	0.42491502	0	0	1	1
GO:0015827	tryptophan transport	0.0483921	0.42491502	0	0	1	1
GO:0016031	tRNA import into mitochondrion	0.0483921	0.42491502	0	0	1	1
GO:0019081	viral translation	0.0483921	0.42491502	0	0	1	1
GO:0019236	response to pheromone	0.0483921	0.42491502	0	0	1	1
GO:0019317	fucose catabolic process	0.0483921	0.42491502	0	0	1	1
GO:0019401	alditol biosynthetic process	0.0483921	0.42491502	0	0	1	1
GO:0019481	L-alanine catabolic process, by transamination	0.0483921	0.42491502	0	0	1	1
GO:0019877	diaminopimelate biosynthetic process	0.0483921	0.42491502	0	0	1	1
GO:0019988	charged-tRNA amino acid modification	0.0483921	0.42491502	0	0	1	1
GO:0031136	positive regulation of conjugation	0.0483921	0.42491502	0	0	1	1
GO:0031137	regulation of conjugation with cellular fusion	0.0483921	0.42491502	0	0	1	1
GO:0031139	positive regulation of conjugation with cellular fusion	0.0483921	0.42491502	0	0	1	1
GO:0031554	regulation of DNA-templated transcription, termination	0.0483921	0.42491502	0	0	1	1
GO:0032005	signal transduction involved in conjugation with cellular fusion	0.0483921	0.42491502	0	0	1	1
GO:0032202	telomere assembly	0.0483921	0.42491502	0	0	1	1
GO:0032203	telomere formation via telomerase	0.0483921	0.42491502	0	0	1	1
GO:0032429	regulation of phospholipase A2 activity	0.0483921	0.42491502	0	0	1	1
GO:0032430	positive regulation of phospholipase A2 activity	0.0483921	0.42491502	0	0	1	1
GO:0033317	pantothenate biosynthetic process from valine	0.0483921	0.42491502	0	0	1	1
GO:0033587	shikimate biosynthetic process	0.0483921	0.42491502	0	0	1	1
GO:0033609	oxalate metabolic process	0.0483921	0.42491502	0	0	1	1
GO:0033611	oxalate catabolic process	0.0483921	0.42491502	0	0	1	1
GO:0033860	regulation of NAD(P)H oxidase activity	0.0483921	0.42491502	0	0	1	1
GO:0033864	positive regulation of NAD(P)H oxidase activity	0.0483921	0.42491502	0	0	1	1
GO:0034087	establishment of mitotic sister chromatid cohesion	0.0483921	0.42491502	0	0	1	1
GO:0034306	regulation of sexual sporulation	0.0483921	0.42491502	0	0	1	1
GO:0034307	regulation of ascospore formation	0.0483921	0.42491502	0	0	1	1
GO:0034436	glycoprotein transport	0.0483921	0.42491502	0	0	1	1
GO:0035873	lactate transmembrane transport	0.0483921	0.42491502	0	0	1	1
GO:0035927	RNA import into mitochondrion	0.0483921	0.42491502	0	0	1	1
GO:0035998	7,8-dihydroneopterin 3'-triphosphate biosynthetic process	0.0483921	0.42491502	0	0	1	1
GO:0042354	L-fucose metabolic process	0.0483921	0.42491502	0	0	1	1
GO:0042355	L-fucose catabolic process	0.0483921	0.42491502	0	0	1	1
GO:0042851	L-alanine metabolic process	0.0483921	0.42491502	0	0	1	1
GO:0042853	L-alanine catabolic process	0.0483921	0.42491502	0	0	1	1
GO:0042908	xenobiotic transport	0.0483921	0.42491502	0	0	1	1
GO:0043940	regulation of sexual sporulation resulting in formation of a cellular spore	0.0483921	0.42491502	0	0	1	1
GO:0046054	dGMP metabolic process	0.0483921	0.42491502	0	0	1	1
GO:0046060	dATP metabolic process	0.0483921	0.42491502	0	0	1	1
GO:0046066	dGDP metabolic process	0.0483921	0.42491502	0	0	1	1
GO:0046146	tetrahydrobiopterin metabolic process	0.0483921	0.42491502	0	0	1	1
GO:0046218	indolalkylamine catabolic process	0.0483921	0.42491502	0	0	1	1
GO:0046451	diaminopimelate metabolic process	0.0483921	0.42491502	0	0	1	1
GO:0046711	GDP biosynthetic process	0.0483921	0.42491502	0	0	1	1
GO:0046999	regulation of conjugation	0.0483921	0.42491502	0	0	1	1
GO:0051066	dihydrobiopterin metabolic process	0.0483921	0.42491502	0	0	1	1
GO:0060263	regulation of respiratory burst	0.0483921	0.42491502	0	0	1	1
GO:0060267	positive regulation of respiratory burst	0.0483921	0.42491502	0	0	1	1
GO:0060567	negative regulation of DNA-templated transcription, termination	0.0483921	0.42491502	0	0	1	1
GO:0071444	cellular response to pheromone	0.0483921	0.42491502	0	0	1	1
GO:0071507	MAPK cascade involved in conjugation with cellular fusion	0.0483921	0.42491502	0	0	1	1
GO:0071962	mitotic sister chromatid cohesion, centromeric	0.0483921	0.42491502	0	0	1	1
GO:0075522	IRES-dependent viral translational initiation	0.0483921	0.42491502	0	0	1	1
GO:0080181	lateral root branching	0.0483921	0.42491502	0	0	1	1
GO:0090356	negative regulation of auxin metabolic process	0.0483921	0.42491502	0	0	1	1
GO:0090470	shoot organ boundary specification	0.0483921	0.42491502	0	0	1	1
GO:1900044	regulation of protein K63-linked ubiquitination	0.0483921	0.42491502	0	0	1	1
GO:1900045	negative regulation of protein K63-linked ubiquitination	0.0483921	0.42491502	0	0	1	1
GO:1901651	regulation of mitotic chromosome decondensation	0.0483921	0.42491502	0	0	1	1
GO:1901996	regulation of indoleacetic acid biosynthetic process via tryptophan	0.0483921	0.42491502	0	0	1	1
GO:1901997	negative regulation of indoleacetic acid biosynthetic process via tryptophan	0.0483921	0.42491502	0	0	1	1
GO:1902001	fatty acid transmembrane transport	0.0483921	0.42491502	0	0	1	1
GO:1902348	cellular response to strigolactone	0.0483921	0.42491502	0	0	1	1
GO:1902803	regulation of synaptic vesicle transport	0.0483921	0.42491502	0	0	1	1
GO:1902805	positive regulation of synaptic vesicle transport	0.0483921	0.42491502	0	0	1	1
GO:1902915	negative regulation of protein polyubiquitination	0.0483921	0.42491502	0	0	1	1
GO:1903421	regulation of synaptic vesicle recycling	0.0483921	0.42491502	0	0	1	1
GO:1903423	positive regulation of synaptic vesicle recycling	0.0483921	0.42491502	0	0	1	1
GO:1903856	regulation of cytokinin dehydrogenase activity	0.0483921	0.42491502	0	0	1	1
GO:1903857	negative regulation of cytokinin dehydrogenase activity	0.0483921	0.42491502	0	0	1	1
GO:1990569	UDP-N-acetylglucosamine transmembrane transport	0.0483921	0.42491502	0	0	1	1
GO:2001224	positive regulation of neuron migration	0.0483921	0.42491502	0	0	1	1
GO:0046910	pectinesterase inhibitor activity	0.144471196	0.429091799	0	0	4	41
GO:0097306	cellular response to alcohol	0.049285302	0.429997406	0	0	19	261
GO:0009631	cold acclimation	0.049335011	0.429997406	0	0	4	29
GO:0044272	sulfur compound biosynthetic process	0.04980537	0.43250104	0	0	8	84
GO:0003993	acid phosphatase activity	0.148131376	0.438090665	0	0	3	27
GO:0051347	positive regulation of transferase activity	0.051730654	0.439030958	0	0	7	70
GO:0000470	maturation of LSU-rRNA	0.053493124	0.439030958	0	0	3	18
GO:0000741	karyogamy	0.053493124	0.439030958	0	0	3	18
GO:0009086	methionine biosynthetic process	0.053493124	0.439030958	0	0	3	18
GO:0010197	polar nucleus fusion	0.053493124	0.439030958	0	0	3	18
GO:0018107	peptidyl-threonine phosphorylation	0.053493124	0.439030958	0	0	3	18
GO:0018210	peptidyl-threonine modification	0.053493124	0.439030958	0	0	3	18
GO:0006730	one-carbon metabolic process	0.053903039	0.439030958	0	0	2	8
GO:0009269	response to desiccation	0.053903039	0.439030958	0	0	2	8
GO:0015717	triose phosphate transport	0.053903039	0.439030958	0	0	2	8
GO:0016139	glycoside catabolic process	0.053903039	0.439030958	0	0	2	8
GO:0019320	hexose catabolic process	0.053903039	0.439030958	0	0	2	8
GO:0035436	triose phosphate transmembrane transport	0.053903039	0.439030958	0	0	2	8
GO:0042873	aldonate transport	0.053903039	0.439030958	0	0	2	8
GO:0051973	positive regulation of telomerase activity	0.053903039	0.439030958	0	0	2	8
GO:0070413	trehalose metabolism in response to stress	0.053903039	0.439030958	0	0	2	8
GO:0070534	protein K63-linked ubiquitination	0.053903039	0.439030958	0	0	2	8
GO:0080148	negative regulation of response to water deprivation	0.053903039	0.439030958	0	0	2	8
GO:0015211	purine nucleoside transmembrane transporter activity	0.151273008	0.44140546	0	0	2	14
GO:0035671	enone reductase activity	0.151273008	0.44140546	0	0	2	14
GO:0031406	carboxylic acid binding	0.151792669	0.44140546	0	0	5	57
GO:0043177	organic acid binding	0.151792669	0.44140546	0	0	5	57
GO:0000097	sulfur amino acid biosynthetic process	0.054835445	0.445090448	0	0	4	30
GO:0071215	cellular response to abscisic acid stimulus	0.055470173	0.448700509	0	0	16	214
GO:0005697	telomerase holoenzyme complex	0.066783783	0.44927272	0	0	2	9
GO:0008250	oligosaccharyltransferase complex	0.066783783	0.44927272	0	0	2	9
GO:0071702	organic substance transport	0.057118921	0.460460381	0	0	42	678
GO:0004675	transmembrane receptor protein serine/threonine kinase activity	0.162896032	0.47127148	0	0	10	141
GO:0033612	receptor serine/threonine kinase binding	0.163419319	0.47127148	0	0	4	43
GO:0005743	mitochondrial inner membrane	0.077718041	0.472590804	0	0	13	174
GO:0031090	organelle membrane	0.078850545	0.472590804	0	0	65	1136
GO:0098805	whole membrane	0.086277758	0.472590804	0	0	39	647
GO:0030529	intracellular ribonucleoprotein complex	0.090994443	0.472590804	0	0	31	501
GO:0098588	bounding membrane of organelle	0.091604275	0.472590804	0	0	52	897
GO:0030863	cortical cytoskeleton	0.093557307	0.472590804	0	0	4	36
GO:0000935	barrier septum	0.094177977	0.472590804	0	0	1	2
GO:0009930	longitudinal side of cell surface	0.094177977	0.472590804	0	0	1	2
GO:0030428	cell septum	0.094177977	0.472590804	0	0	1	2
GO:0036396	MIS complex	0.094177977	0.472590804	0	0	1	2
GO:0043659	symbiosome	0.094177977	0.472590804	0	0	1	2
GO:0043660	bacteroid-containing symbiosome	0.094177977	0.472590804	0	0	1	2
GO:0043661	peribacteroid membrane	0.094177977	0.472590804	0	0	1	2
GO:0045293	mRNA editing complex	0.094177977	0.472590804	0	0	1	2
GO:0009897	external side of plasma membrane	0.095795433	0.472590804	0	0	2	11
GO:0031305	integral component of mitochondrial inner membrane	0.095795433	0.472590804	0	0	2	11
GO:0044282	small molecule catabolic process	0.059646627	0.479201813	0	0	12	150
GO:0005388	calcium-transporting ATPase activity	0.169090891	0.48179758	0	0	2	15
GO:0016835	carbon-oxygen lyase activity	0.172074479	0.48179758	0	0	7	92
GO:1901981	phosphatidylinositol phosphate binding	0.1724936	0.48179758	0	0	3	29
GO:0043169	cation binding	0.182115565	0.48179758	0	0	25	415
GO:0035091	phosphatidylinositol binding	0.183204673	0.48179758	0	0	4	45
GO:0003962	cystathionine gamma-synthase activity	0.184400225	0.48179758	0	0	1	4
GO:0003988	acetyl-CoA C-acyltransferase activity	0.184400225	0.48179758	0	0	1	4
GO:0004088	carbamoyl-phosphate synthase (glutamine-hydrolyzing) activity	0.184400225	0.48179758	0	0	1	4
GO:0004128	cytochrome-b5 reductase activity, acting on NAD(P)H	0.184400225	0.48179758	0	0	1	4
GO:0004708	MAP kinase kinase activity	0.184400225	0.48179758	0	0	1	4
GO:0005460	UDP-glucose transmembrane transporter activity	0.184400225	0.48179758	0	0	1	4
GO:0008097	5S rRNA binding	0.184400225	0.48179758	0	0	1	4
GO:0008686	3,4-dihydroxy-2-butanone-4-phosphate synthase activity	0.184400225	0.48179758	0	0	1	4
GO:0010328	auxin influx transmembrane transporter activity	0.184400225	0.48179758	0	0	1	4
GO:0015136	sialic acid transmembrane transporter activity	0.184400225	0.48179758	0	0	1	4
GO:0015194	L-serine transmembrane transporter activity	0.184400225	0.48179758	0	0	1	4
GO:0015296	anion:cation symporter activity	0.184400225	0.48179758	0	0	1	4
GO:0016629	12-oxophytodienoate reductase activity	0.184400225	0.48179758	0	0	1	4
GO:0019158	mannokinase activity	0.184400225	0.48179758	0	0	1	4
GO:0022889	serine transmembrane transporter activity	0.184400225	0.48179758	0	0	1	4
GO:0030060	L-malate dehydrogenase activity	0.184400225	0.48179758	0	0	1	4
GO:0043225	anion transmembrane-transporting ATPase activity	0.184400225	0.48179758	0	0	1	4
GO:0046030	inositol trisphosphate phosphatase activity	0.184400225	0.48179758	0	0	1	4
GO:0047334	diphosphate-fructose-6-phosphate 1-phosphotransferase activity	0.184400225	0.48179758	0	0	1	4
GO:0047714	galactolipase activity	0.184400225	0.48179758	0	0	1	4
GO:0009814	defense response, incompatible interaction	0.060189562	0.481924564	0	0	14	183
GO:0005337	nucleoside transmembrane transporter activity	0.187236063	0.481959495	0	0	2	16
GO:0008320	protein transmembrane transporter activity	0.187236063	0.481959495	0	0	2	16
GO:0022884	macromolecule transmembrane transporter activity	0.187236063	0.481959495	0	0	2	16
GO:1901682	sulfur compound transmembrane transporter activity	0.187236063	0.481959495	0	0	2	16
GO:0006101	citrate metabolic process	0.061319712	0.48394052	0	0	3	19
GO:0007268	synaptic transmission	0.061319712	0.48394052	0	0	3	19
GO:0099536	synaptic signaling	0.061319712	0.48394052	0	0	3	19
GO:0099537	trans-synaptic signaling	0.061319712	0.48394052	0	0	3	19
GO:0009617	response to bacterium	0.06215273	0.48394052	0	0	30	463
GO:0006518	peptide metabolic process	0.062153802	0.48394052	0	0	29	445
GO:0015849	organic acid transport	0.062277516	0.48394052	0	0	10	119
GO:0046942	carboxylic acid transport	0.062277516	0.48394052	0	0	10	119
GO:0009199	ribonucleoside triphosphate metabolic process	0.062285317	0.48394052	0	0	7	73
GO:0044281	small molecule metabolic process	0.063027275	0.486401724	0	0	68	1174
GO:0009738	abscisic acid-activated signaling pathway	0.064683852	0.486401724	0	0	14	185
GO:0034220	ion transmembrane transport	0.0660316	0.486401724	0	0	32	502
GO:0048278	vesicle docking	0.066783642	0.486401724	0	0	4	32
GO:0000463	maturation of LSU-rRNA from tricistronic rRNA transcript (SSU-rRNA, 5.8S rRNA, LSU-rRNA)	0.067132499	0.486401724	0	0	2	9
GO:0005987	sucrose catabolic process	0.067132499	0.486401724	0	0	2	9
GO:0006104	succinyl-CoA metabolic process	0.067132499	0.486401724	0	0	2	9
GO:0006558	L-phenylalanine metabolic process	0.067132499	0.486401724	0	0	2	9
GO:0006596	polyamine biosynthetic process	0.067132499	0.486401724	0	0	2	9
GO:0006821	chloride transport	0.067132499	0.486401724	0	0	2	9
GO:0015692	lead ion transport	0.067132499	0.486401724	0	0	2	9
GO:0015781	pyrimidine nucleotide-sugar transport	0.067132499	0.486401724	0	0	2	9
GO:0015867	ATP transport	0.067132499	0.486401724	0	0	2	9
GO:0019756	cyanogenic glycoside biosynthetic process	0.067132499	0.486401724	0	0	2	9
GO:0042341	cyanogenic glycoside metabolic process	0.067132499	0.486401724	0	0	2	9
GO:0046365	monosaccharide catabolic process	0.067132499	0.486401724	0	0	2	9
GO:0050898	nitrile metabolic process	0.067132499	0.486401724	0	0	2	9
GO:0080028	nitrile biosynthetic process	0.067132499	0.486401724	0	0	2	9
GO:0090481	pyrimidine nucleotide-sugar transmembrane transport	0.067132499	0.486401724	0	0	2	9
GO:1900056	negative regulation of leaf senescence	0.067132499	0.486401724	0	0	2	9
GO:1901068	guanosine-containing compound metabolic process	0.067132499	0.486401724	0	0	2	9
GO:1902221	erythrose 4-phosphate/phosphoenolpyruvate family amino acid metabolic process	0.067132499	0.486401724	0	0	2	9
GO:0044425	membrane part	0.102456188	0.494003887	0	0	60	1059
GO:0005740	mitochondrial envelope	0.105326708	0.494003887	0	0	15	218
GO:0044429	mitochondrial part	0.105517868	0.494003887	0	0	20	307
GO:0032592	integral component of mitochondrial membrane	0.106811651	0.494003887	0	0	3	24
GO:0004190	aspartic-type endopeptidase activity	0.193379948	0.494114206	0	0	4	46
GO:0070001	aspartic-type peptidase activity	0.193379948	0.494114206	0	0	4	46
GO:0001934	positive regulation of protein phosphorylation	0.068979895	0.495041147	0	0	6	60
GO:0000027	ribosomal large subunit assembly	0.069645658	0.495041147	0	0	3	20
GO:0072350	tricarboxylic acid metabolic process	0.069645658	0.495041147	0	0	3	20
GO:0034754	cellular hormone metabolic process	0.069988401	0.495041147	0	0	5	46
GO:0060548	negative regulation of cell death	0.07000056	0.495041147	0	0	7	75
GO:0009628	response to abiotic stimulus	0.070700466	0.495041147	0	0	93	1667
GO:0010118	stomatal movement	0.070780443	0.495041147	0	0	9	106
GO:0006575	cellular modified amino acid metabolic process	0.072899118	0.495041147	0	0	8	91
GO:0043241	protein complex disassembly	0.073222949	0.495041147	0	0	4	33
GO:1900864	mitochondrial RNA modification	0.073222949	0.495041147	0	0	4	33
GO:1901679	nucleotide transmembrane transport	0.073222949	0.495041147	0	0	4	33
GO:0044093	positive regulation of molecular function	0.076884431	0.495041147	0	0	14	190
GO:0031349	positive regulation of defense response	0.077626354	0.495041147	0	0	9	108
GO:0006811	ion transport	0.078909788	0.495041147	0	0	39	640
GO:0007005	mitochondrion organization	0.079123027	0.495041147	0	0	13	174
GO:0072330	monocarboxylic acid biosynthetic process	0.079461906	0.495041147	0	0	15	208
GO:0032984	macromolecular complex disassembly	0.080956573	0.495041147	0	0	5	48
GO:0042255	ribosome assembly	0.080956573	0.495041147	0	0	5	48
GO:0006108	malate metabolic process	0.081297824	0.495041147	0	0	2	10
GO:0051341	regulation of oxidoreductase activity	0.081297824	0.495041147	0	0	2	10
GO:0080134	regulation of response to stress	0.081630326	0.495041147	0	0	25	385
GO:0010562	positive regulation of phosphorus metabolic process	0.083175424	0.495041147	0	0	6	63
GO:0042327	positive regulation of phosphorylation	0.083175424	0.495041147	0	0	6	63
GO:0045937	positive regulation of phosphate metabolic process	0.083175424	0.495041147	0	0	6	63
GO:0044743	intracellular protein transmembrane import	0.086764228	0.495041147	0	0	5	49
GO:0032147	activation of protein kinase activity	0.087003847	0.495041147	0	0	4	35
GO:0009067	aspartate family amino acid biosynthetic process	0.087714214	0.495041147	0	0	3	22
GO:0019693	ribose phosphate metabolic process	0.09035925	0.495041147	0	0	12	161
GO:0002218	activation of innate immune response	0.092783821	0.495041147	0	0	5	50
GO:0006714	sesquiterpenoid metabolic process	0.094331683	0.495041147	0	0	4	36
GO:0009135	purine nucleoside diphosphate metabolic process	0.094331683	0.495041147	0	0	4	36
GO:0009179	purine ribonucleoside diphosphate metabolic process	0.094331683	0.495041147	0	0	4	36
GO:0009185	ribonucleoside diphosphate metabolic process	0.094331683	0.495041147	0	0	4	36
GO:0000461	endonucleolytic cleavage to generate mature 3'-end of SSU-rRNA from (SSU-rRNA, 5.8S rRNA, LSU-rRNA)	0.094447167	0.495041147	0	0	1	2
GO:0001504	neurotransmitter uptake	0.094447167	0.495041147	0	0	1	2
GO:0001764	neuron migration	0.094447167	0.495041147	0	0	1	2
GO:0003400	regulation of COPII vesicle coating	0.094447167	0.495041147	0	0	1	2
GO:0006004	fucose metabolic process	0.094447167	0.495041147	0	0	1	2
GO:0006241	CTP biosynthetic process	0.094447167	0.495041147	0	0	1	2
GO:0006522	alanine metabolic process	0.094447167	0.495041147	0	0	1	2
GO:0006706	steroid catabolic process	0.094447167	0.495041147	0	0	1	2
GO:0006868	glutamine transport	0.094447167	0.495041147	0	0	1	2
GO:0007064	mitotic sister chromatid cohesion	0.094447167	0.495041147	0	0	1	2
GO:0008614	pyridoxine metabolic process	0.094447167	0.495041147	0	0	1	2
GO:0009078	pyruvate family amino acid metabolic process	0.094447167	0.495041147	0	0	1	2
GO:0009208	pyrimidine ribonucleoside triphosphate metabolic process	0.094447167	0.495041147	0	0	1	2
GO:0009209	pyrimidine ribonucleoside triphosphate biosynthetic process	0.094447167	0.495041147	0	0	1	2
GO:0009215	purine deoxyribonucleoside triphosphate metabolic process	0.094447167	0.495041147	0	0	1	2
GO:0010111	glyoxysome organization	0.094447167	0.495041147	0	0	1	2
GO:0010517	regulation of phospholipase activity	0.094447167	0.495041147	0	0	1	2
GO:0010518	positive regulation of phospholipase activity	0.094447167	0.495041147	0	0	1	2
GO:0015808	L-alanine transport	0.094447167	0.495041147	0	0	1	2
GO:0015824	proline transport	0.094447167	0.495041147	0	0	1	2
GO:0016127	sterol catabolic process	0.094447167	0.495041147	0	0	1	2
GO:0031848	protection from non-homologous end joining at telomere	0.094447167	0.495041147	0	0	1	2
GO:0032055	negative regulation of translation in response to stress	0.094447167	0.495041147	0	0	1	2
GO:0032328	alanine transport	0.094447167	0.495041147	0	0	1	2
GO:0033397	zeatin metabolic process	0.094447167	0.495041147	0	0	1	2
GO:0033398	zeatin biosynthetic process	0.094447167	0.495041147	0	0	1	2
GO:0033400	trans-zeatin metabolic process	0.094447167	0.495041147	0	0	1	2
GO:0033466	trans-zeatin biosynthetic process	0.094447167	0.495041147	0	0	1	2
GO:0034085	establishment of sister chromatid cohesion	0.094447167	0.495041147	0	0	1	2
GO:0034433	steroid esterification	0.094447167	0.495041147	0	0	1	2
GO:0034434	sterol esterification	0.094447167	0.495041147	0	0	1	2
GO:0035524	proline transmembrane transport	0.094447167	0.495041147	0	0	1	2
GO:0042173	regulation of sporulation resulting in formation of a cellular spore	0.094447167	0.495041147	0	0	1	2
GO:0042436	indole-containing compound catabolic process	0.094447167	0.495041147	0	0	1	2
GO:0042946	glucoside transport	0.094447167	0.495041147	0	0	1	2
GO:0043092	L-amino acid import	0.094447167	0.495041147	0	0	1	2
GO:0045176	apical protein localization	0.094447167	0.495041147	0	0	1	2
GO:0045978	negative regulation of nucleoside metabolic process	0.094447167	0.495041147	0	0	1	2
GO:0045980	negative regulation of nucleotide metabolic process	0.094447167	0.495041147	0	0	1	2
GO:0046036	CTP metabolic process	0.094447167	0.495041147	0	0	1	2
GO:0046087	cytidine metabolic process	0.094447167	0.495041147	0	0	1	2
GO:0048838	release of seed from dormancy	0.094447167	0.495041147	0	0	1	2
GO:0051031	tRNA transport	0.094447167	0.495041147	0	0	1	2
GO:0051312	chromosome decondensation	0.094447167	0.495041147	0	0	1	2
GO:0051483	terpenoid biosynthetic process, mevalonate-independent	0.094447167	0.495041147	0	0	1	2
GO:0051484	isopentenyl diphosphate biosynthetic process, methylerythritol 4-phosphate pathway involved in terpenoid biosynthetic process	0.094447167	0.495041147	0	0	1	2
GO:0051938	L-glutamate import	0.094447167	0.495041147	0	0	1	2
GO:0060191	regulation of lipase activity	0.094447167	0.495041147	0	0	1	2
GO:0060193	positive regulation of lipase activity	0.094447167	0.495041147	0	0	1	2
GO:0060416	response to growth hormone	0.094447167	0.495041147	0	0	1	2
GO:0071602	phytosphingosine biosynthetic process	0.094447167	0.495041147	0	0	1	2
GO:0071629	cytoplasm-associated proteasomal ubiquitin-dependent protein catabolic process	0.094447167	0.495041147	0	0	1	2
GO:0080149	sucrose induced translational repression	0.094447167	0.495041147	0	0	1	2
GO:0080169	cellular response to boron-containing substance deprivation	0.094447167	0.495041147	0	0	1	2
GO:0080173	male-female gamete recognition during double fertilization	0.094447167	0.495041147	0	0	1	2
GO:0089711	L-glutamate transmembrane transport	0.094447167	0.495041147	0	0	1	2
GO:0089718	amino acid import across plasma membrane	0.094447167	0.495041147	0	0	1	2
GO:0090113	regulation of ER to Golgi vesicle-mediated transport by GTP hydrolysis	0.094447167	0.495041147	0	0	1	2
GO:0090324	negative regulation of oxidative phosphorylation	0.094447167	0.495041147	0	0	1	2
GO:0090357	regulation of tryptophan metabolic process	0.094447167	0.495041147	0	0	1	2
GO:0090449	phloem glucosinolate loading	0.094447167	0.495041147	0	0	1	2
GO:0097438	exit from dormancy	0.094447167	0.495041147	0	0	1	2
GO:0098712	L-glutamate import across plasma membrane	0.094447167	0.495041147	0	0	1	2
GO:1900543	negative regulation of purine nucleotide metabolic process	0.094447167	0.495041147	0	0	1	2
GO:1901349	glucosinolate transport	0.094447167	0.495041147	0	0	1	2
GO:1901529	positive regulation of anion channel activity	0.094447167	0.495041147	0	0	1	2
GO:1901656	glycoside transport	0.094447167	0.495041147	0	0	1	2
GO:1901856	negative regulation of cellular respiration	0.094447167	0.495041147	0	0	1	2
GO:1902418	(+)-abscisic acid D-glucopyranosyl ester transmembrane transport	0.094447167	0.495041147	0	0	1	2
GO:1902837	amino acid import into cell	0.094447167	0.495041147	0	0	1	2
GO:1902914	regulation of protein polyubiquitination	0.094447167	0.495041147	0	0	1	2
GO:1902956	regulation of mitochondrial electron transport, NADH to ubiquinone	0.094447167	0.495041147	0	0	1	2
GO:1902957	negative regulation of mitochondrial electron transport, NADH to ubiquinone	0.094447167	0.495041147	0	0	1	2
GO:1903070	negative regulation of ER-associated ubiquitin-dependent protein catabolic process	0.094447167	0.495041147	0	0	1	2
GO:1903579	negative regulation of ATP metabolic process	0.094447167	0.495041147	0	0	1	2
GO:1903802	L-glutamate(1-) import into cell	0.094447167	0.495041147	0	0	1	2
GO:1903961	positive regulation of anion transmembrane transport	0.094447167	0.495041147	0	0	1	2
GO:1904293	negative regulation of ERAD pathway	0.094447167	0.495041147	0	0	1	2
GO:1990123	L-glutamate import into cell	0.094447167	0.495041147	0	0	1	2
GO:2001222	regulation of neuron migration	0.094447167	0.495041147	0	0	1	2
GO:0001887	selenium compound metabolic process	0.09627789	0.495041147	0	0	2	11
GO:0006570	tyrosine metabolic process	0.09627789	0.495041147	0	0	2	11
GO:0007269	neurotransmitter secretion	0.09627789	0.495041147	0	0	2	11
GO:0009870	defense response signaling pathway, resistance gene-dependent	0.09627789	0.495041147	0	0	2	11
GO:0010044	response to aluminum ion	0.09627789	0.495041147	0	0	2	11
GO:0016138	glycoside biosynthetic process	0.09627789	0.495041147	0	0	2	11
GO:0016554	cytidine to uridine editing	0.09627789	0.495041147	0	0	2	11
GO:0017157	regulation of exocytosis	0.09627789	0.495041147	0	0	2	11
GO:0030335	positive regulation of cell migration	0.09627789	0.495041147	0	0	2	11
GO:0034755	iron ion transmembrane transport	0.09627789	0.495041147	0	0	2	11
GO:0035435	phosphate ion transmembrane transport	0.09627789	0.495041147	0	0	2	11
GO:0040017	positive regulation of locomotion	0.09627789	0.495041147	0	0	2	11
GO:0042559	pteridine-containing compound biosynthetic process	0.09627789	0.495041147	0	0	2	11
GO:0048354	mucilage biosynthetic process involved in seed coat development	0.09627789	0.495041147	0	0	2	11
GO:0070726	cell wall assembly	0.09627789	0.495041147	0	0	2	11
GO:0071219	cellular response to molecule of bacterial origin	0.09627789	0.495041147	0	0	2	11
GO:0071668	plant-type cell wall assembly	0.09627789	0.495041147	0	0	2	11
GO:0071941	nitrogen cycle metabolic process	0.09627789	0.495041147	0	0	2	11
GO:0099531	presynaptic process involved in synaptic transmission	0.09627789	0.495041147	0	0	2	11
GO:2000147	positive regulation of cell motility	0.09627789	0.495041147	0	0	2	11
GO:0009141	nucleoside triphosphate metabolic process	0.096409368	0.495041147	0	0	7	81
GO:0008483	transaminase activity	0.197887569	0.501941095	0	0	3	31
GO:0016769	transferase activity, transferring nitrogenous groups	0.197887569	0.501941095	0	0	3	31
GO:0004871	signal transducer activity	0.198868982	0.502596154	0	0	17	273
GO:0016999	antibiotic metabolic process	0.098867605	0.50402219	0	0	6	66
GO:0034219	carbohydrate transmembrane transport	0.098867605	0.50402219	0	0	6	66
GO:0000096	sulfur amino acid metabolic process	0.09901198	0.50402219	0	0	5	51
GO:0045860	positive regulation of protein kinase activity	0.09901198	0.50402219	0	0	5	51
GO:0031304	intrinsic component of mitochondrial inner membrane	0.111410124	0.507344563	0	0	2	12
GO:0015144	carbohydrate transmembrane transporter activity	0.202339557	0.507491166	0	0	5	63
GO:1901476	carbohydrate transporter activity	0.202339557	0.507491166	0	0	5	63
GO:0009931	calcium-dependent protein serine/threonine kinase activity	0.203726669	0.507491166	0	0	4	47
GO:0010857	calcium-dependent protein kinase activity	0.203726669	0.507491166	0	0	4	47
GO:0016668	oxidoreductase activity, acting on a sulfur group of donors, NAD(P) as acceptor	0.224104912	0.510875774	0	0	3	33
GO:0000036	ACP phosphopantetheine attachment site binding involved in fatty acid biosynthetic process	0.224932355	0.510875774	0	0	1	5
GO:0003872	6-phosphofructokinase activity	0.224932355	0.510875774	0	0	1	5
GO:0003987	acetate-CoA ligase activity	0.224932355	0.510875774	0	0	1	5
GO:0004069	L-aspartate:2-oxoglutarate aminotransferase activity	0.224932355	0.510875774	0	0	1	5
GO:0004181	metallocarboxypeptidase activity	0.224932355	0.510875774	0	0	1	5
GO:0004311	farnesyltranstransferase activity	0.224932355	0.510875774	0	0	1	5
GO:0004372	glycine hydroxymethyltransferase activity	0.224932355	0.510875774	0	0	1	5
GO:0004470	malic enzyme activity	0.224932355	0.510875774	0	0	1	5
GO:0004596	peptide alpha-N-acetyltransferase activity	0.224932355	0.510875774	0	0	1	5
GO:0004611	phosphoenolpyruvate carboxykinase activity	0.224932355	0.510875774	0	0	1	5
GO:0005504	fatty acid binding	0.224932355	0.510875774	0	0	1	5
GO:0008195	phosphatidate phosphatase activity	0.224932355	0.510875774	0	0	1	5
GO:0008417	fucosyltransferase activity	0.224932355	0.510875774	0	0	1	5
GO:0010485	H4 histone acetyltransferase activity	0.224932355	0.510875774	0	0	1	5
GO:0015204	urea transmembrane transporter activity	0.224932355	0.510875774	0	0	1	5
GO:0015245	fatty acid transporter activity	0.224932355	0.510875774	0	0	1	5
GO:0016530	metallochaperone activity	0.224932355	0.510875774	0	0	1	5
GO:0032947	protein complex scaffold	0.224932355	0.510875774	0	0	1	5
GO:0043495	protein anchor	0.224932355	0.510875774	0	0	1	5
GO:0044620	ACP phosphopantetheine attachment site binding	0.224932355	0.510875774	0	0	1	5
GO:0047760	butyrate-CoA ligase activity	0.224932355	0.510875774	0	0	1	5
GO:0047769	arogenate dehydratase activity	0.224932355	0.510875774	0	0	1	5
GO:0050113	inositol oxygenase activity	0.224932355	0.510875774	0	0	1	5
GO:0051192	prosthetic group binding	0.224932355	0.510875774	0	0	1	5
GO:0051765	inositol tetrakisphosphate kinase activity	0.224932355	0.510875774	0	0	1	5
GO:1990714	hydroxyproline O-galactosyltransferase activity	0.224932355	0.510875774	0	0	1	5
GO:0009612	response to mechanical stimulus	0.101940712	0.516703783	0	0	4	37
GO:0022406	membrane docking	0.101940712	0.516703783	0	0	4	37
GO:0044444	cytoplasmic part	0.117071408	0.518006373	0	0	262	5162
GO:0098573	intrinsic component of mitochondrial membrane	0.117251443	0.518006373	0	0	3	25
GO:0006732	coenzyme metabolic process	0.103192477	0.521928546	0	0	13	182
GO:0043168	anion binding	0.23159729	0.524300055	0	0	24	411
GO:0071806	protein transmembrane transport	0.104423702	0.52598399	0	0	6	67
GO:0050832	defense response to fungus	0.104591955	0.52598399	0	0	18	270
GO:0043067	regulation of programmed cell death	0.104662352	0.52598399	0	0	9	115
GO:0048046	apoplast	0.121636255	0.529035152	0	0	16	241
GO:0031966	mitochondrial membrane	0.123322383	0.529035152	0	0	14	206
GO:0019199	transmembrane receptor protein kinase activity	0.235276624	0.530900175	0	0	10	154
GO:0016879	ligase activity, forming carbon-nitrogen bonds	0.237459728	0.534092269	0	0	3	34
GO:0009259	ribonucleotide metabolic process	0.107069655	0.535800007	0	0	11	149
GO:0009625	response to insect	0.107522948	0.535800007	0	0	3	24
GO:0071902	positive regulation of protein serine/threonine kinase activity	0.107522948	0.535800007	0	0	3	24
GO:0080156	mitochondrial mRNA modification	0.107522948	0.535800007	0	0	3	24
GO:0005744	mitochondrial inner membrane presequence translocase complex	0.127624951	0.53967122	0	0	2	13
GO:0046903	secretion	0.108912325	0.541580869	0	0	9	116
GO:0004565	beta-galactosidase activity	0.242906207	0.544580045	0	0	2	19
GO:0006862	nucleotide transport	0.109822319	0.544958651	0	0	4	38
GO:0016052	carbohydrate catabolic process	0.110748679	0.548403313	0	0	8	100
GO:0015804	neutral amino acid transport	0.111961057	0.548655634	0	0	2	12
GO:0015866	ADP transport	0.111961057	0.548655634	0	0	2	12
GO:0016553	base conversion or substitution editing	0.111961057	0.548655634	0	0	2	12
GO:0046898	response to cycloheximide	0.111961057	0.548655634	0	0	2	12
GO:0072531	pyrimidine-containing compound transmembrane transport	0.111961057	0.548655634	0	0	2	12
GO:0010038	response to metal ion	0.112303914	0.549196366	0	0	28	455
GO:0030234	enzyme regulator activity	0.245992446	0.549725885	0	0	12	192
GO:0098772	molecular function regulator	0.253120987	0.563843225	0	0	14	230
GO:0009346	citrate lyase complex	0.137893612	0.566895959	0	0	1	3
GO:0045254	pyruvate dehydrogenase complex	0.137893612	0.566895959	0	0	1	3
GO:0002790	peptide secretion	0.117967312	0.568021297	0	0	4	39
GO:0009306	protein secretion	0.117967312	0.568021297	0	0	4	39
GO:0009825	multidimensional cell growth	0.117967312	0.568021297	0	0	4	39
GO:0071396	cellular response to lipid	0.118011439	0.568021297	0	0	21	329
GO:0043408	regulation of MAPK cascade	0.118020653	0.568021297	0	0	3	25
GO:0009150	purine ribonucleotide metabolic process	0.118581895	0.568021297	0	0	10	135
GO:0033674	positive regulation of kinase activity	0.118908209	0.568021297	0	0	5	54
GO:0042446	hormone biosynthetic process	0.121616192	0.568021297	0	0	12	170
GO:0006887	exocytosis	0.122037492	0.568021297	0	0	6	70
GO:1903825	organic acid transmembrane transport	0.125366742	0.568021297	0	0	8	103
GO:0006090	pyruvate metabolic process	0.12592917	0.568021297	0	0	5	55
GO:0045333	cellular respiration	0.12592917	0.568021297	0	0	5	55
GO:0046939	nucleotide phosphorylation	0.126365991	0.568021297	0	0	4	40
GO:0006790	sulfur compound metabolic process	0.127101966	0.568021297	0	0	16	242
GO:0009926	auxin polar transport	0.127591222	0.568021297	0	0	7	87
GO:0008643	carbohydrate transport	0.128215062	0.568021297	0	0	6	71
GO:0009205	purine ribonucleoside triphosphate metabolic process	0.128215062	0.568021297	0	0	6	71
GO:0006515	misfolded or incompletely synthesized protein catabolic process	0.128244544	0.568021297	0	0	2	13
GO:0006595	polyamine metabolic process	0.128244544	0.568021297	0	0	2	13
GO:0009804	coumarin metabolic process	0.128244544	0.568021297	0	0	2	13
GO:0009805	coumarin biosynthetic process	0.128244544	0.568021297	0	0	2	13
GO:0010483	pollen tube reception	0.128244544	0.568021297	0	0	2	13
GO:0043406	positive regulation of MAP kinase activity	0.128244544	0.568021297	0	0	2	13
GO:0046685	response to arsenic-containing substance	0.128244544	0.568021297	0	0	2	13
GO:0051972	regulation of telomerase activity	0.128244544	0.568021297	0	0	2	13
GO:0060992	response to fungicide	0.128244544	0.568021297	0	0	2	13
GO:0009309	amine biosynthetic process	0.12888114	0.568021297	0	0	3	26
GO:0042401	cellular biogenic amine biosynthetic process	0.12888114	0.568021297	0	0	3	26
GO:0097164	ammonium ion metabolic process	0.12888114	0.568021297	0	0	3	26
GO:0002253	activation of immune response	0.133136229	0.568021297	0	0	5	56
GO:0009144	purine nucleoside triphosphate metabolic process	0.134540812	0.568021297	0	0	6	72
GO:0060627	regulation of vesicle-mediated transport	0.134540812	0.568021297	0	0	6	72
GO:0072525	pyridine-containing compound biosynthetic process	0.135008206	0.568021297	0	0	4	41
GO:1901421	positive regulation of response to alcohol	0.135008206	0.568021297	0	0	4	41
GO:0000746	conjugation	0.138277835	0.568021297	0	0	1	3
GO:0000747	conjugation with cellular fusion	0.138277835	0.568021297	0	0	1	3
GO:0002082	regulation of oxidative phosphorylation	0.138277835	0.568021297	0	0	1	3
GO:0002188	translation reinitiation	0.138277835	0.568021297	0	0	1	3
GO:0002215	defense response to nematode	0.138277835	0.568021297	0	0	1	3
GO:0002679	respiratory burst involved in defense response	0.138277835	0.568021297	0	0	1	3
GO:0005513	detection of calcium ion	0.138277835	0.568021297	0	0	1	3
GO:0006308	DNA catabolic process	0.138277835	0.568021297	0	0	1	3
GO:0006571	tyrosine biosynthetic process	0.138277835	0.568021297	0	0	1	3
GO:0006651	diacylglycerol biosynthetic process	0.138277835	0.568021297	0	0	1	3
GO:0006658	phosphatidylserine metabolic process	0.138277835	0.568021297	0	0	1	3
GO:0006659	phosphatidylserine biosynthetic process	0.138277835	0.568021297	0	0	1	3
GO:0006671	phytosphingosine metabolic process	0.138277835	0.568021297	0	0	1	3
GO:0008105	asymmetric protein localization	0.138277835	0.568021297	0	0	1	3
GO:0009133	nucleoside diphosphate biosynthetic process	0.138277835	0.568021297	0	0	1	3
GO:0009186	deoxyribonucleoside diphosphate metabolic process	0.138277835	0.568021297	0	0	1	3
GO:0009189	deoxyribonucleoside diphosphate biosynthetic process	0.138277835	0.568021297	0	0	1	3
GO:0009256	10-formyltetrahydrofolate metabolic process	0.138277835	0.568021297	0	0	1	3
GO:0009257	10-formyltetrahydrofolate biosynthetic process	0.138277835	0.568021297	0	0	1	3
GO:0009445	putrescine metabolic process	0.138277835	0.568021297	0	0	1	3
GO:0009446	putrescine biosynthetic process	0.138277835	0.568021297	0	0	1	3
GO:0009988	cell-cell recognition	0.138277835	0.568021297	0	0	1	3
GO:0015783	GDP-fucose transport	0.138277835	0.568021297	0	0	1	3
GO:0015785	UDP-galactose transport	0.138277835	0.568021297	0	0	1	3
GO:0015813	L-glutamate transport	0.138277835	0.568021297	0	0	1	3
GO:0015940	pantothenate biosynthetic process	0.138277835	0.568021297	0	0	1	3
GO:0018871	1-aminocyclopropane-1-carboxylate metabolic process	0.138277835	0.568021297	0	0	1	3
GO:0019673	GDP-mannose metabolic process	0.138277835	0.568021297	0	0	1	3
GO:0031035	myosin filament disassembly	0.138277835	0.568021297	0	0	1	3
GO:0031037	myosin II filament disassembly	0.138277835	0.568021297	0	0	1	3
GO:0031120	snRNA pseudouridine synthesis	0.138277835	0.568021297	0	0	1	3
GO:0031648	protein destabilization	0.138277835	0.568021297	0	0	1	3
GO:0033499	galactose catabolic process via UDP-galactose	0.138277835	0.568021297	0	0	1	3
GO:0036465	synaptic vesicle recycling	0.138277835	0.568021297	0	0	1	3
GO:0042218	1-aminocyclopropane-1-carboxylate biosynthetic process	0.138277835	0.568021297	0	0	1	3
GO:0042754	negative regulation of circadian rhythm	0.138277835	0.568021297	0	0	1	3
GO:0043247	telomere maintenance in response to DNA damage	0.138277835	0.568021297	0	0	1	3
GO:0043555	regulation of translation in response to stress	0.138277835	0.568021297	0	0	1	3
GO:0043937	regulation of sporulation	0.138277835	0.568021297	0	0	1	3
GO:0045807	positive regulation of endocytosis	0.138277835	0.568021297	0	0	1	3
GO:0046133	pyrimidine ribonucleoside catabolic process	0.138277835	0.568021297	0	0	1	3
GO:0046135	pyrimidine nucleoside catabolic process	0.138277835	0.568021297	0	0	1	3
GO:0048482	plant ovule morphogenesis	0.138277835	0.568021297	0	0	1	3
GO:0050806	positive regulation of synaptic transmission	0.138277835	0.568021297	0	0	1	3
GO:0052324	plant-type cell wall cellulose biosynthetic process	0.138277835	0.568021297	0	0	1	3
GO:0052575	carbohydrate localization	0.138277835	0.568021297	0	0	1	3
GO:0052576	carbohydrate storage	0.138277835	0.568021297	0	0	1	3
GO:0071366	cellular response to indolebutyric acid stimulus	0.138277835	0.568021297	0	0	1	3
GO:0072334	UDP-galactose transmembrane transport	0.138277835	0.568021297	0	0	1	3
GO:0072658	maintenance of protein location in membrane	0.138277835	0.568021297	0	0	1	3
GO:0072660	maintenance of protein location in plasma membrane	0.138277835	0.568021297	0	0	1	3
GO:0080170	hydrogen peroxide transmembrane transport	0.138277835	0.568021297	0	0	1	3
GO:0090322	regulation of superoxide metabolic process	0.138277835	0.568021297	0	0	1	3
GO:0097484	dendrite extension	0.138277835	0.568021297	0	0	1	3
GO:1902025	nitrate import	0.138277835	0.568021297	0	0	1	3
GO:1903069	regulation of ER-associated ubiquitin-dependent protein catabolic process	0.138277835	0.568021297	0	0	1	3
GO:1903859	regulation of dendrite extension	0.138277835	0.568021297	0	0	1	3
GO:1903861	positive regulation of dendrite extension	0.138277835	0.568021297	0	0	1	3
GO:1901149	salicylic acid binding	0.261663211	0.570984647	0	0	2	20
GO:0004805	trehalose-phosphatase activity	0.263454788	0.570984647	0	0	1	6
GO:0008138	protein tyrosine/serine/threonine phosphatase activity	0.263454788	0.570984647	0	0	1	6
GO:0009540	zeaxanthin epoxidase [overall] activity	0.263454788	0.570984647	0	0	1	6
GO:0015301	anion:anion antiporter activity	0.263454788	0.570984647	0	0	1	6
GO:0019239	deaminase activity	0.263454788	0.570984647	0	0	1	6
GO:0052662	zeaxanthin epoxidase activity	0.263454788	0.570984647	0	0	1	6
GO:0070402	NADPH binding	0.263454788	0.570984647	0	0	1	6
GO:0015926	glucosidase activity	0.264542527	0.570984647	0	0	3	36
GO:0030599	pectinesterase activity	0.264542527	0.570984647	0	0	3	36
GO:0090332	stomatal closure	0.140079433	0.57352715	0	0	3	27
GO:0042274	ribosomal small subunit biogenesis	0.140523932	0.57352715	0	0	5	57
GO:0010150	leaf senescence	0.140589424	0.57352715	0	0	10	140
GO:0010260	organ senescence	0.140589424	0.57352715	0	0	10	140
GO:0030864	cortical actin cytoskeleton	0.144345961	0.575642732	0	0	2	14
GO:0005777	peroxisome	0.145855422	0.575642732	0	0	11	159
GO:0042579	microbody	0.145855422	0.575642732	0	0	11	159
GO:0006576	cellular biogenic amine metabolic process	0.143883421	0.58595283	0	0	4	42
GO:0046864	isoprenoid transport	0.145033834	0.586592323	0	0	2	14
GO:0046865	terpenoid transport	0.145033834	0.586592323	0	0	2	14
GO:0051272	positive regulation of cellular component movement	0.145033834	0.586592323	0	0	2	14
GO:0080168	abscisic acid transport	0.145033834	0.586592323	0	0	2	14
GO:0044712	single-organism catabolic process	0.146070647	0.589624262	0	0	23	376
GO:0023056	positive regulation of signaling	0.146282734	0.589624262	0	0	9	124
GO:0050790	regulation of catalytic activity	0.147359718	0.592953415	0	0	20	321
GO:0019538	protein metabolic process	0.148988325	0.598487115	0	0	123	2337
GO:0015036	disulfide oxidoreductase activity	0.278225214	0.598657968	0	0	3	37
GO:0071229	cellular response to acid chemical	0.150188934	0.602285674	0	0	28	471
GO:0010817	regulation of hormone levels	0.150556935	0.602738101	0	0	22	359
GO:0006458	'de novo' protein folding	0.151590452	0.604776317	0	0	3	28
GO:0016106	sesquiterpenoid biosynthetic process	0.151590452	0.604776317	0	0	3	28
GO:0009914	hormone transport	0.15183419	0.604776317	0	0	8	108
GO:0016810	hydrolase activity, acting on carbon-nitrogen (but not peptide) bonds	0.286528347	0.611573384	0	0	5	72
GO:0038023	signaling receptor activity	0.287648395	0.611573384	0	0	13	218
GO:0019829	cation-transporting ATPase activity	0.29197329	0.611573384	0	0	3	38
GO:0004857	enzyme inhibitor activity	0.297854751	0.611573384	0	0	6	91
GO:0050662	coenzyme binding	0.297854751	0.611573384	0	0	6	91
GO:0005372	water transmembrane transporter activity	0.299156692	0.611573384	0	0	2	22
GO:0015035	protein disulfide oxidoreductase activity	0.299156692	0.611573384	0	0	2	22
GO:0015179	L-amino acid transmembrane transporter activity	0.299156692	0.611573384	0	0	2	22
GO:0015250	water channel activity	0.299156692	0.611573384	0	0	2	22
GO:0004012	phospholipid-translocating ATPase activity	0.300066941	0.611573384	0	0	1	7
GO:0008865	fructokinase activity	0.300066941	0.611573384	0	0	1	7
GO:0010295	(+)-abscisic acid 8'-hydroxylase activity	0.300066941	0.611573384	0	0	1	7
GO:0010326	methionine-oxo-acid transaminase activity	0.300066941	0.611573384	0	0	1	7
GO:0016742	hydroxymethyl-, formyl- and related transferase activity	0.300066941	0.611573384	0	0	1	7
GO:0042577	lipid phosphatase activity	0.300066941	0.611573384	0	0	1	7
GO:0051766	inositol trisphosphate kinase activity	0.300066941	0.611573384	0	0	1	7
GO:0052725	inositol-1,3,4-trisphosphate 6-kinase activity	0.300066941	0.611573384	0	0	1	7
GO:0052745	inositol phosphate phosphatase activity	0.300066941	0.611573384	0	0	1	7
GO:0015295	solute:proton symporter activity	0.305766241	0.619555502	0	0	3	39
GO:0022853	active ion transmembrane transporter activity	0.305766241	0.619555502	0	0	3	39
GO:0009119	ribonucleoside metabolic process	0.156524892	0.62241043	0	0	9	126
GO:0010941	regulation of cell death	0.156952016	0.623059936	0	0	11	161
GO:0009536	plastid	0.160999239	0.627049669	0	0	87	1631
GO:0072521	purine-containing compound metabolic process	0.15826875	0.627232864	0	0	12	179
GO:0044267	cellular protein metabolic process	0.159205058	0.627520631	0	0	112	2124
GO:0071705	nitrogen compound transport	0.161072139	0.627520631	0	0	31	532
GO:0009311	oligosaccharide metabolic process	0.161257101	0.627520631	0	0	6	76
GO:0009635	response to herbicide	0.162242118	0.627520631	0	0	2	15
GO:0010192	mucilage biosynthetic process	0.162242118	0.627520631	0	0	2	15
GO:0015865	purine nucleotide transport	0.162242118	0.627520631	0	0	2	15
GO:0015868	purine ribonucleotide transport	0.162242118	0.627520631	0	0	2	15
GO:0030150	protein import into mitochondrial matrix	0.162242118	0.627520631	0	0	2	15
GO:0051156	glucose 6-phosphate metabolic process	0.162242118	0.627520631	0	0	2	15
GO:0051503	adenine nucleotide transport	0.162242118	0.627520631	0	0	2	15
GO:2000573	positive regulation of DNA biosynthetic process	0.162242118	0.627520631	0	0	2	15
GO:0009132	nucleoside diphosphate metabolic process	0.162289113	0.627520631	0	0	4	44
GO:0000302	response to reactive oxygen species	0.163098764	0.627520631	0	0	13	198
GO:0032940	secretion by cell	0.163120755	0.627520631	0	0	8	110
GO:0009060	aerobic respiration	0.163389157	0.627520631	0	0	3	29
GO:0015850	organic hydroxy compound transport	0.163389157	0.627520631	0	0	3	29
GO:0042866	pyruvate biosynthetic process	0.163389157	0.627520631	0	0	3	29
GO:0043624	cellular protein complex disassembly	0.163389157	0.627520631	0	0	3	29
GO:0046835	carbohydrate phosphorylation	0.163389157	0.627520631	0	0	3	29
GO:0065002	intracellular protein transmembrane transport	0.163712548	0.627741947	0	0	5	60
GO:0016874	ligase activity	0.310808548	0.627941689	0	0	8	129
GO:0009116	nucleoside metabolic process	0.167106756	0.627975624	0	0	9	128
GO:0009108	coenzyme biosynthetic process	0.168906568	0.627975624	0	0	8	111
GO:0009850	auxin metabolic process	0.171763352	0.627975624	0	0	5	61
GO:0006487	protein N-linked glycosylation	0.171797084	0.627975624	0	0	4	45
GO:0009201	ribonucleoside triphosphate biosynthetic process	0.171797084	0.627975624	0	0	4	45
GO:0034293	sexual sporulation	0.171797084	0.627975624	0	0	4	45
GO:0006163	purine nucleotide metabolic process	0.174690849	0.627975624	0	0	10	147
GO:0009741	response to brassinosteroid	0.174784676	0.627975624	0	0	8	112
GO:0009308	amine metabolic process	0.175410456	0.627975624	0	0	6	78
GO:0009687	abscisic acid metabolic process	0.17545068	0.627975624	0	0	3	30
GO:0043288	apocarotenoid metabolic process	0.17545068	0.627975624	0	0	3	30
GO:1901616	organic hydroxy compound catabolic process	0.17545068	0.627975624	0	0	3	30
GO:1902644	tertiary alcohol metabolic process	0.17545068	0.627975624	0	0	3	30
GO:0009260	ribonucleotide biosynthetic process	0.175980935	0.627975624	0	0	7	95
GO:0046390	ribose phosphate biosynthetic process	0.175980935	0.627975624	0	0	7	95
GO:0015914	phospholipid transport	0.179789771	0.627975624	0	0	2	16
GO:0045055	regulated exocytosis	0.179789771	0.627975624	0	0	2	16
GO:0046131	pyrimidine ribonucleoside metabolic process	0.179789771	0.627975624	0	0	2	16
GO:0048359	mucilage metabolic process involved in seed coat development	0.179789771	0.627975624	0	0	2	16
GO:1901654	response to ketone	0.179789771	0.627975624	0	0	2	16
GO:0008277	regulation of G-protein coupled receptor protein signaling pathway	0.17999132	0.627975624	0	0	1	4
GO:0009148	pyrimidine nucleoside triphosphate biosynthetic process	0.17999132	0.627975624	0	0	1	4
GO:0009310	amine catabolic process	0.17999132	0.627975624	0	0	1	4
GO:0009652	thigmotropism	0.17999132	0.627975624	0	0	1	4
GO:0010068	protoderm histogenesis	0.17999132	0.627975624	0	0	1	4
GO:0010116	positive regulation of abscisic acid biosynthetic process	0.17999132	0.627975624	0	0	1	4
GO:0010366	negative regulation of ethylene biosynthetic process	0.17999132	0.627975624	0	0	1	4
GO:0010447	response to acidic pH	0.17999132	0.627975624	0	0	1	4
GO:0015739	sialic acid transport	0.17999132	0.627975624	0	0	1	4
GO:0015800	acidic amino acid transport	0.17999132	0.627975624	0	0	1	4
GO:0015825	L-serine transport	0.17999132	0.627975624	0	0	1	4
GO:0015939	pantothenate metabolic process	0.17999132	0.627975624	0	0	1	4
GO:0019080	viral gene expression	0.17999132	0.627975624	0	0	1	4
GO:0031038	myosin II filament organization	0.17999132	0.627975624	0	0	1	4
GO:0031336	negative regulation of sulfur amino acid metabolic process	0.17999132	0.627975624	0	0	1	4
GO:0032324	molybdopterin cofactor biosynthetic process	0.17999132	0.627975624	0	0	1	4
GO:0032329	serine transport	0.17999132	0.627975624	0	0	1	4
GO:0032957	inositol trisphosphate metabolic process	0.17999132	0.627975624	0	0	1	4
GO:0042402	cellular biogenic amine catabolic process	0.17999132	0.627975624	0	0	1	4
GO:0043154	negative regulation of cysteine-type endopeptidase activity involved in apoptotic process	0.17999132	0.627975624	0	0	1	4
GO:0043545	molybdopterin cofactor metabolic process	0.17999132	0.627975624	0	0	1	4
GO:0045026	plasma membrane fusion	0.17999132	0.627975624	0	0	1	4
GO:0045490	pectin catabolic process	0.17999132	0.627975624	0	0	1	4
GO:0046037	GMP metabolic process	0.17999132	0.627975624	0	0	1	4
GO:0046039	GTP metabolic process	0.17999132	0.627975624	0	0	1	4
GO:0046710	GDP metabolic process	0.17999132	0.627975624	0	0	1	4
GO:0048209	regulation of vesicle targeting, to, from or within Golgi	0.17999132	0.627975624	0	0	1	4
GO:0048446	petal morphogenesis	0.17999132	0.627975624	0	0	1	4
GO:0051175	negative regulation of sulfur metabolic process	0.17999132	0.627975624	0	0	1	4
GO:0051189	prosthetic group metabolic process	0.17999132	0.627975624	0	0	1	4
GO:0051354	negative regulation of oxidoreductase activity	0.17999132	0.627975624	0	0	1	4
GO:0071222	cellular response to lipopolysaccharide	0.17999132	0.627975624	0	0	1	4
GO:0072699	protein localization to cortical microtubule cytoskeleton	0.17999132	0.627975624	0	0	1	4
GO:0080029	cellular response to boron-containing substance levels	0.17999132	0.627975624	0	0	1	4
GO:1900909	negative regulation of olefin metabolic process	0.17999132	0.627975624	0	0	1	4
GO:1900912	negative regulation of olefin biosynthetic process	0.17999132	0.627975624	0	0	1	4
GO:1901070	guanosine-containing compound biosynthetic process	0.17999132	0.627975624	0	0	1	4
GO:1901562	response to paraquat	0.17999132	0.627975624	0	0	1	4
GO:1903793	positive regulation of anion transport	0.17999132	0.627975624	0	0	1	4
GO:1904292	regulation of ERAD pathway	0.17999132	0.627975624	0	0	1	4
GO:2000095	regulation of Wnt signaling pathway, planar cell polarity pathway	0.17999132	0.627975624	0	0	1	4
GO:0015662	ATPase activity, coupled to transmembrane movement of ions, phosphorylative mechanism	0.317803701	0.629000033	0	0	2	23
GO:0015925	galactosidase activity	0.317803701	0.629000033	0	0	2	23
GO:0019887	protein kinase regulator activity	0.317803701	0.629000033	0	0	2	23
GO:0047134	protein-disulfide reductase activity	0.317803701	0.629000033	0	0	2	23
GO:0042625	ATPase coupled ion transmembrane transporter activity	0.319584442	0.629000033	0	0	3	40
GO:0019900	kinase binding	0.324310508	0.629000033	0	0	6	94
GO:0004872	receptor activity	0.332719948	0.629000033	0	0	13	226
GO:0051082	unfolded protein binding	0.333409172	0.629000033	0	0	3	41
GO:0004383	guanylate cyclase activity	0.334863327	0.629000033	0	0	1	8
GO:0004396	hexokinase activity	0.334863327	0.629000033	0	0	1	8
GO:0004467	long-chain fatty acid-CoA ligase activity	0.334863327	0.629000033	0	0	1	8
GO:0004535	poly(A)-specific ribonuclease activity	0.334863327	0.629000033	0	0	1	8
GO:0004673	protein histidine kinase activity	0.334863327	0.629000033	0	0	1	8
GO:0004709	MAP kinase kinase kinase activity	0.334863327	0.629000033	0	0	1	8
GO:0004743	pyruvate kinase activity	0.334863327	0.629000033	0	0	1	8
GO:0004864	protein phosphatase inhibitor activity	0.334863327	0.629000033	0	0	1	8
GO:0008970	phosphatidylcholine 1-acylhydrolase activity	0.334863327	0.629000033	0	0	1	8
GO:0010181	FMN binding	0.334863327	0.629000033	0	0	1	8
GO:0010290	chlorophyll catabolite transmembrane transporter activity	0.334863327	0.629000033	0	0	1	8
GO:0010427	abscisic acid binding	0.334863327	0.629000033	0	0	1	8
GO:0015431	glutathione S-conjugate-exporting ATPase activity	0.334863327	0.629000033	0	0	1	8
GO:0016775	phosphotransferase activity, nitrogenous group as acceptor	0.334863327	0.629000033	0	0	1	8
GO:0016881	acid-amino acid ligase activity	0.334863327	0.629000033	0	0	1	8
GO:0046912	transferase activity, transferring acyl groups, acyl groups converted into alkyl on transfer	0.334863327	0.629000033	0	0	1	8
GO:0047254	2,4-dihydroxy-7-methoxy-2H-1,4-benzoxazin-3(4H)-one 2-D-glucosyltransferase activity	0.334863327	0.629000033	0	0	1	8
GO:0071997	glutathione S-conjugate-transporting ATPase activity	0.334863327	0.629000033	0	0	1	8
GO:0050778	positive regulation of immune response	0.180752933	0.629496062	0	0	8	113
GO:0010043	response to zinc ion	0.181493149	0.629496062	0	0	4	46
GO:0045926	negative regulation of growth	0.181493149	0.629496062	0	0	4	46
GO:2000024	regulation of leaf development	0.181493149	0.629496062	0	0	4	46
GO:0060918	auxin transport	0.182523399	0.631215622	0	0	7	96
GO:0072522	purine-containing compound biosynthetic process	0.182523399	0.631215622	0	0	7	96
GO:0017144	drug metabolic process	0.184596996	0.637453368	0	0	18	295
GO:0009507	chloroplast	0.171650322	0.64015829	0	0	84	1578
GO:0000813	ESCRT I complex	0.179503845	0.64015829	0	0	1	4
GO:0005763	mitochondrial small ribosomal subunit	0.179503845	0.64015829	0	0	1	4
GO:0005951	carbamoyl-phosphate synthase complex	0.179503845	0.64015829	0	0	1	4
GO:0031429	box H/ACA snoRNP complex	0.179503845	0.64015829	0	0	1	4
GO:0043253	chloroplast ribosome	0.179503845	0.64015829	0	0	1	4
GO:0072588	box H/ACA RNP complex	0.179503845	0.64015829	0	0	1	4
GO:0009753	response to jasmonic acid	0.18658907	0.64089797	0	0	15	240
GO:0006096	glycolytic process	0.187750442	0.64089797	0	0	3	31
GO:0006637	acyl-CoA metabolic process	0.187750442	0.64089797	0	0	3	31
GO:0006757	ATP generation from ADP	0.187750442	0.64089797	0	0	3	31
GO:0009559	embryo sac central cell differentiation	0.187750442	0.64089797	0	0	3	31
GO:0035383	thioester metabolic process	0.187750442	0.64089797	0	0	3	31
GO:0098661	inorganic anion transmembrane transport	0.187750442	0.64089797	0	0	3	31
GO:0042254	ribosome biogenesis	0.188118474	0.64089797	0	0	14	222
GO:0016036	cellular response to phosphate starvation	0.188307871	0.64089797	0	0	5	63
GO:0034404	nucleobase-containing small molecule biosynthetic process	0.188307871	0.64089797	0	0	5	63
GO:0046914	transition metal ion binding	0.343190568	0.642904164	0	0	15	266
GO:0010647	positive regulation of cell communication	0.189240207	0.643144417	0	0	9	132
GO:0004888	transmembrane signaling receptor activity	0.344292449	0.643234548	0	0	11	190
GO:0008080	N-acetyltransferase activity	0.354707292	0.655642468	0	0	2	25
GO:0019207	kinase regulator activity	0.354707292	0.655642468	0	0	2	25
GO:0030170	pyridoxal phosphate binding	0.354707292	0.655642468	0	0	2	25
GO:0070279	vitamin B6 binding	0.354707292	0.655642468	0	0	2	25
GO:0005985	sucrose metabolic process	0.197603865	0.660187058	0	0	2	17
GO:0042762	regulation of sulfur metabolic process	0.197603865	0.660187058	0	0	2	17
GO:0043405	regulation of MAP kinase activity	0.197603865	0.660187058	0	0	2	17
GO:0045740	positive regulation of DNA replication	0.197603865	0.660187058	0	0	2	17
GO:0046352	disaccharide catabolic process	0.197603865	0.660187058	0	0	2	17
GO:0010015	root morphogenesis	0.198548297	0.660187058	0	0	13	206
GO:0006635	fatty acid beta-oxidation	0.200264249	0.660187058	0	0	3	32
GO:0031098	stress-activated protein kinase signaling cascade	0.200264249	0.660187058	0	0	3	32
GO:0007166	cell surface receptor signaling pathway	0.201048793	0.660187058	0	0	16	262
GO:0016054	organic acid catabolic process	0.202739193	0.660187058	0	0	7	99
GO:0046395	carboxylic acid catabolic process	0.202739193	0.660187058	0	0	7	99
GO:0009152	purine ribonucleotide biosynthetic process	0.205140905	0.660187058	0	0	6	82
GO:0045089	positive regulation of innate immune response	0.205140905	0.660187058	0	0	6	82
GO:0072524	pyridine-containing compound metabolic process	0.205397652	0.660187058	0	0	5	65
GO:0009967	positive regulation of signal transduction	0.205481934	0.660187058	0	0	8	117
GO:0009142	nucleoside triphosphate biosynthetic process	0.211592934	0.660187058	0	0	4	49
GO:0043934	sporulation	0.211592934	0.660187058	0	0	4	49
GO:0009873	ethylene-activated signaling pathway	0.212843932	0.660187058	0	0	6	83
GO:0009789	positive regulation of abscisic acid-activated signaling pathway	0.212968379	0.660187058	0	0	3	33
GO:0046031	ADP metabolic process	0.212968379	0.660187058	0	0	3	33
GO:0006869	lipid transport	0.214129623	0.660187058	0	0	5	66
GO:0022411	cellular component disassembly	0.214129623	0.660187058	0	0	5	66
GO:0002213	defense response to insect	0.215617707	0.660187058	0	0	2	18
GO:0002238	response to molecule of fungal origin	0.215617707	0.660187058	0	0	2	18
GO:0006213	pyrimidine nucleoside metabolic process	0.215617707	0.660187058	0	0	2	18
GO:0009313	oligosaccharide catabolic process	0.215617707	0.660187058	0	0	2	18
GO:0042558	pteridine-containing compound metabolic process	0.215617707	0.660187058	0	0	2	18
GO:0043647	inositol phosphate metabolic process	0.215617707	0.660187058	0	0	2	18
GO:0048812	neuron projection morphogenesis	0.215617707	0.660187058	0	0	2	18
GO:0002684	positive regulation of immune system process	0.218326287	0.660187058	0	0	8	119
GO:0009642	response to light intensity	0.218581436	0.660187058	0	0	9	137
GO:0006083	acetate metabolic process	0.219689681	0.660187058	0	0	1	5
GO:0006085	acetyl-CoA biosynthetic process	0.219689681	0.660187058	0	0	1	5
GO:0006103	2-oxoglutarate metabolic process	0.219689681	0.660187058	0	0	1	5
GO:0006450	regulation of translational fidelity	0.219689681	0.660187058	0	0	1	5
GO:0006670	sphingosine metabolic process	0.219689681	0.660187058	0	0	1	5
GO:0006692	prostanoid metabolic process	0.219689681	0.660187058	0	0	1	5
GO:0006693	prostaglandin metabolic process	0.219689681	0.660187058	0	0	1	5
GO:0006901	vesicle coating	0.219689681	0.660187058	0	0	1	5
GO:0007162	negative regulation of cell adhesion	0.219689681	0.660187058	0	0	1	5
GO:0008295	spermidine biosynthetic process	0.219689681	0.660187058	0	0	1	5
GO:0009151	purine deoxyribonucleotide metabolic process	0.219689681	0.660187058	0	0	1	5
GO:0009162	deoxyribonucleoside monophosphate metabolic process	0.219689681	0.660187058	0	0	1	5
GO:0009265	2'-deoxyribonucleotide biosynthetic process	0.219689681	0.660187058	0	0	1	5
GO:0009957	epidermal cell fate specification	0.219689681	0.660187058	0	0	1	5
GO:0010036	response to boron-containing substance	0.219689681	0.660187058	0	0	1	5
GO:0010076	maintenance of floral meristem identity	0.219689681	0.660187058	0	0	1	5
GO:0010384	cell wall proteoglycan metabolic process	0.219689681	0.660187058	0	0	1	5
GO:0010404	cell wall hydroxyproline-rich glycoprotein metabolic process	0.219689681	0.660187058	0	0	1	5
GO:0010405	arabinogalactan protein metabolic process	0.219689681	0.660187058	0	0	1	5
GO:0015977	carbon fixation	0.219689681	0.660187058	0	0	1	5
GO:0018258	protein O-linked glycosylation via hydroxyproline	0.219689681	0.660187058	0	0	1	5
GO:0018973	trinitrotoluene metabolic process	0.219689681	0.660187058	0	0	1	5
GO:0018974	2,4,6-trinitrotoluene metabolic process	0.219689681	0.660187058	0	0	1	5
GO:0019326	nitrotoluene metabolic process	0.219689681	0.660187058	0	0	1	5
GO:0019388	galactose catabolic process	0.219689681	0.660187058	0	0	1	5
GO:0019605	butyrate metabolic process	0.219689681	0.660187058	0	0	1	5
GO:0033239	negative regulation of cellular amine metabolic process	0.219689681	0.660187058	0	0	1	5
GO:0034051	negative regulation of plant-type hypersensitive response	0.219689681	0.660187058	0	0	1	5
GO:0034517	ribophagy	0.219689681	0.660187058	0	0	1	5
GO:0035973	aggrephagy	0.219689681	0.660187058	0	0	1	5
GO:0036065	fucosylation	0.219689681	0.660187058	0	0	1	5
GO:0040031	snRNA modification	0.219689681	0.660187058	0	0	1	5
GO:0042126	nitrate metabolic process	0.219689681	0.660187058	0	0	1	5
GO:0042128	nitrate assimilation	0.219689681	0.660187058	0	0	1	5
GO:0042816	vitamin B6 metabolic process	0.219689681	0.660187058	0	0	1	5
GO:0042819	vitamin B6 biosynthetic process	0.219689681	0.660187058	0	0	1	5
GO:0042822	pyridoxal phosphate metabolic process	0.219689681	0.660187058	0	0	1	5
GO:0042823	pyridoxal phosphate biosynthetic process	0.219689681	0.660187058	0	0	1	5
GO:0045763	negative regulation of cellular amino acid metabolic process	0.219689681	0.660187058	0	0	1	5
GO:0046256	2,4,6-trinitrotoluene catabolic process	0.219689681	0.660187058	0	0	1	5
GO:0046260	trinitrotoluene catabolic process	0.219689681	0.660187058	0	0	1	5
GO:0046263	nitrotoluene catabolic process	0.219689681	0.660187058	0	0	1	5
GO:0046385	deoxyribose phosphate biosynthetic process	0.219689681	0.660187058	0	0	1	5
GO:0046512	sphingosine biosynthetic process	0.219689681	0.660187058	0	0	1	5
GO:0046520	sphingoid biosynthetic process	0.219689681	0.660187058	0	0	1	5
GO:0048207	vesicle targeting, rough ER to cis-Golgi	0.219689681	0.660187058	0	0	1	5
GO:0048208	COPII vesicle coating	0.219689681	0.660187058	0	0	1	5
GO:0050665	hydrogen peroxide biosynthetic process	0.219689681	0.660187058	0	0	1	5
GO:0052541	plant-type cell wall cellulose metabolic process	0.219689681	0.660187058	0	0	1	5
GO:0052646	alditol phosphate metabolic process	0.219689681	0.660187058	0	0	1	5
GO:0060919	auxin influx	0.219689681	0.660187058	0	0	1	5
GO:0061615	glycolytic process through fructose-6-phosphate	0.219689681	0.660187058	0	0	1	5
GO:0071836	nectar secretion	0.219689681	0.660187058	0	0	1	5
GO:0071918	urea transmembrane transport	0.219689681	0.660187058	0	0	1	5
GO:0072490	toluene-containing compound metabolic process	0.219689681	0.660187058	0	0	1	5
GO:0072491	toluene-containing compound catabolic process	0.219689681	0.660187058	0	0	1	5
GO:1900034	regulation of cellular response to heat	0.219689681	0.660187058	0	0	1	5
GO:1901600	strigolactone metabolic process	0.219689681	0.660187058	0	0	1	5
GO:1901601	strigolactone biosynthetic process	0.219689681	0.660187058	0	0	1	5
GO:2000059	negative regulation of protein ubiquitination involved in ubiquitin-dependent protein catabolic process	0.219689681	0.660187058	0	0	1	5
GO:0009627	systemic acquired resistance	0.220645777	0.660539069	0	0	6	84
GO:0010054	trichoblast differentiation	0.220645777	0.660539069	0	0	6	84
GO:0018105	peptidyl-serine phosphorylation	0.220645777	0.660539069	0	0	6	84
GO:0030176	integral component of endoplasmic reticulum membrane	0.190005915	0.661687893	0	0	4	47
GO:0005938	cell cortex	0.193966757	0.661687893	0	0	7	98
GO:0000145	exocyst	0.196718022	0.661687893	0	0	2	17
GO:0032155	cell division site part	0.196718022	0.661687893	0	0	2	17
GO:0055028	cortical microtubule	0.196718022	0.661687893	0	0	2	17
GO:0016556	mRNA modification	0.221924161	0.662686306	0	0	4	50
GO:0042538	hyperosmotic salinity response	0.221924161	0.662686306	0	0	4	50
GO:0004124	cysteine synthase activity	0.367933792	0.66419217	0	0	1	9
GO:0004630	phospholipase D activity	0.367933792	0.66419217	0	0	1	9
GO:0005199	structural constituent of cell wall	0.367933792	0.66419217	0	0	1	9
GO:0008022	protein C-terminus binding	0.367933792	0.66419217	0	0	1	9
GO:0008409	5'-3' exonuclease activity	0.367933792	0.66419217	0	0	1	9
GO:0015645	fatty acid ligase activity	0.367933792	0.66419217	0	0	1	9
GO:0016783	sulfurtransferase activity	0.367933792	0.66419217	0	0	1	9
GO:0016849	phosphorus-oxygen lyase activity	0.367933792	0.66419217	0	0	1	9
GO:0042937	tripeptide transporter activity	0.367933792	0.66419217	0	0	1	9
GO:0046034	ATP metabolic process	0.222976875	0.664989115	0	0	5	67
GO:0008324	cation transmembrane transporter activity	0.370124246	0.666415417	0	0	15	271
GO:0009851	auxin biosynthetic process	0.225839656	0.669301466	0	0	3	34
GO:0042364	water-soluble vitamin biosynthetic process	0.225839656	0.669301466	0	0	3	34
GO:1900424	regulation of defense response to bacterium	0.225839656	0.669301466	0	0	3	34
GO:1901136	carbohydrate derivative catabolic process	0.225839656	0.669301466	0	0	3	34
GO:1902533	positive regulation of intracellular signal transduction	0.225839656	0.669301466	0	0	3	34
GO:0019005	SCF ubiquitin ligase complex	0.203312921	0.676186793	0	0	6	82
GO:0018209	peptidyl-serine modification	0.228541641	0.676460347	0	0	6	85
GO:0046165	alcohol biosynthetic process	0.230944508	0.682717057	0	0	7	103
GO:0061077	chaperone-mediated protein folding	0.232384772	0.685069125	0	0	4	51
GO:2000022	regulation of jasmonic acid mediated signaling pathway	0.232384772	0.685069125	0	0	4	51
GO:0015858	nucleoside transport	0.233770413	0.685069125	0	0	2	19
GO:0017062	respiratory chain complex III assembly	0.233770413	0.685069125	0	0	2	19
GO:0034551	mitochondrial respiratory chain complex III assembly	0.233770413	0.685069125	0	0	2	19
GO:0046164	alcohol catabolic process	0.233770413	0.685069125	0	0	2	19
GO:0097033	mitochondrial respiratory chain complex III biogenesis	0.233770413	0.685069125	0	0	2	19
GO:0031227	intrinsic component of endoplasmic reticulum membrane	0.210130195	0.691094864	0	0	4	49
GO:0007155	cell adhesion	0.238855513	0.693437062	0	0	3	35
GO:0017004	cytochrome complex assembly	0.238855513	0.693437062	0	0	3	35
GO:0022610	biological adhesion	0.238855513	0.693437062	0	0	3	35
GO:0030334	regulation of cell migration	0.238855513	0.693437062	0	0	3	35
GO:2000145	regulation of cell motility	0.238855513	0.693437062	0	0	3	35
GO:0009735	response to cytokinin	0.24059365	0.693437062	0	0	12	196
GO:0090407	organophosphate biosynthetic process	0.243296404	0.693437062	0	0	14	234
GO:0007178	transmembrane receptor protein serine/threonine kinase signaling pathway	0.246885394	0.693437062	0	0	10	160
GO:0009723	response to ethylene	0.251233394	0.693437062	0	0	12	198
GO:1901135	carbohydrate derivative metabolic process	0.251456232	0.693437062	0	0	26	466
GO:0009064	glutamine family amino acid metabolic process	0.251994044	0.693437062	0	0	3	36
GO:0010214	seed coat development	0.251994044	0.693437062	0	0	3	36
GO:0019359	nicotinamide nucleotide biosynthetic process	0.251994044	0.693437062	0	0	3	36
GO:0033865	nucleoside bisphosphate metabolic process	0.251994044	0.693437062	0	0	3	36
GO:0033875	ribonucleoside bisphosphate metabolic process	0.251994044	0.693437062	0	0	3	36
GO:0034032	purine nucleoside bisphosphate metabolic process	0.251994044	0.693437062	0	0	3	36
GO:0006568	tryptophan metabolic process	0.252006496	0.693437062	0	0	2	20
GO:0006586	indolalkylamine metabolic process	0.252006496	0.693437062	0	0	2	20
GO:0006625	protein targeting to peroxisome	0.252006496	0.693437062	0	0	2	20
GO:0010469	regulation of receptor activity	0.252006496	0.693437062	0	0	2	20
GO:0016226	iron-sulfur cluster assembly	0.252006496	0.693437062	0	0	2	20
GO:0023061	signal release	0.252006496	0.693437062	0	0	2	20
GO:0031163	metallo-sulfur cluster assembly	0.252006496	0.693437062	0	0	2	20
GO:0052558	induction by organism of immune response of other organism involved in symbiotic interaction	0.252006496	0.693437062	0	0	2	20
GO:0052559	induction by symbiont of host immune response	0.252006496	0.693437062	0	0	2	20
GO:0071731	response to nitric oxide	0.252006496	0.693437062	0	0	2	20
GO:0072662	protein localization to peroxisome	0.252006496	0.693437062	0	0	2	20
GO:0072663	establishment of protein localization to peroxisome	0.252006496	0.693437062	0	0	2	20
GO:0080185	effector dependent induction by symbiont of host immune response	0.252006496	0.693437062	0	0	2	20
GO:0006164	purine nucleotide biosynthetic process	0.252744583	0.693437062	0	0	6	88
GO:0023014	signal transduction by protein phosphorylation	0.253647548	0.693437062	0	0	4	53
GO:0044106	cellular amine metabolic process	0.253647548	0.693437062	0	0	4	53
GO:0000050	urea cycle	0.257470069	0.693437062	0	0	1	6
GO:0000187	activation of MAPK activity	0.257470069	0.693437062	0	0	1	6
GO:0002183	cytoplasmic translational initiation	0.257470069	0.693437062	0	0	1	6
GO:0006097	glyoxylate cycle	0.257470069	0.693437062	0	0	1	6
GO:0006474	N-terminal protein amino acid acetylation	0.257470069	0.693437062	0	0	1	6
GO:0006573	valine metabolic process	0.257470069	0.693437062	0	0	1	6
GO:0008216	spermidine metabolic process	0.257470069	0.693437062	0	0	1	6
GO:0009147	pyrimidine nucleoside triphosphate metabolic process	0.257470069	0.693437062	0	0	1	6
GO:0009959	negative gravitropism	0.257470069	0.693437062	0	0	1	6
GO:0010148	transpiration	0.257470069	0.693437062	0	0	1	6
GO:0010244	response to low fluence blue light stimulus by blue low-fluence system	0.257470069	0.693437062	0	0	1	6
GO:0015786	UDP-glucose transport	0.257470069	0.693437062	0	0	1	6
GO:0019627	urea metabolic process	0.257470069	0.693437062	0	0	1	6
GO:0019856	pyrimidine nucleobase biosynthetic process	0.257470069	0.693437062	0	0	1	6
GO:0031033	myosin filament organization	0.257470069	0.693437062	0	0	1	6
GO:0031408	oxylipin biosynthetic process	0.257470069	0.693437062	0	0	1	6
GO:0032728	positive regulation of interferon-beta production	0.257470069	0.693437062	0	0	1	6
GO:0035384	thioester biosynthetic process	0.257470069	0.693437062	0	0	1	6
GO:0043162	ubiquitin-dependent protein catabolic process via the multivesicular body sorting pathway	0.257470069	0.693437062	0	0	1	6
GO:0043649	dicarboxylic acid catabolic process	0.257470069	0.693437062	0	0	1	6
GO:0046244	salicylic acid catabolic process	0.257470069	0.693437062	0	0	1	6
GO:0046654	tetrahydrofolate biosynthetic process	0.257470069	0.693437062	0	0	1	6
GO:0046855	inositol phosphate dephosphorylation	0.257470069	0.693437062	0	0	1	6
GO:0051353	positive regulation of oxidoreductase activity	0.257470069	0.693437062	0	0	1	6
GO:0060071	Wnt signaling pathway, planar cell polarity pathway	0.257470069	0.693437062	0	0	1	6
GO:0070601	centromeric sister chromatid cohesion	0.257470069	0.693437062	0	0	1	6
GO:0071545	inositol phosphate catabolic process	0.257470069	0.693437062	0	0	1	6
GO:0071616	acyl-CoA biosynthetic process	0.257470069	0.693437062	0	0	1	6
GO:0072697	protein localization to cell cortex	0.257470069	0.693437062	0	0	1	6
GO:0090114	COPII-coated vesicle budding	0.257470069	0.693437062	0	0	1	6
GO:0090175	regulation of establishment of planar polarity	0.257470069	0.693437062	0	0	1	6
GO:1901334	lactone metabolic process	0.257470069	0.693437062	0	0	1	6
GO:1901336	lactone biosynthetic process	0.257470069	0.693437062	0	0	1	6
GO:1902347	response to strigolactone	0.257470069	0.693437062	0	0	1	6
GO:1902932	positive regulation of alcohol biosynthetic process	0.257470069	0.693437062	0	0	1	6
GO:1903573	negative regulation of response to endoplasmic reticulum stress	0.257470069	0.693437062	0	0	1	6
GO:1903578	regulation of ATP metabolic process	0.257470069	0.693437062	0	0	1	6
GO:1990138	neuron projection extension	0.257470069	0.693437062	0	0	1	6
GO:2000050	regulation of non-canonical Wnt signaling pathway	0.257470069	0.693437062	0	0	1	6
GO:0008270	zinc ion binding	0.387077205	0.693894512	0	0	7	120
GO:0004180	carboxypeptidase activity	0.390880652	0.693894512	0	0	2	27
GO:0016645	oxidoreductase activity, acting on the CH-NH group of donors	0.390880652	0.693894512	0	0	2	27
GO:0016671	oxidoreductase activity, acting on a sulfur group of donors, disulfide as acceptor	0.390880652	0.693894512	0	0	2	27
GO:0016740	transferase activity	0.391847501	0.693894512	0	0	102	1998
GO:0099600	transmembrane receptor activity	0.395449598	0.693894512	0	0	11	198
GO:0043621	protein self-association	0.395789839	0.693894512	0	0	5	83
GO:0004439	phosphatidylinositol-4,5-bisphosphate 5-phosphatase activity	0.399363748	0.693894512	0	0	1	10
GO:0004529	exodeoxyribonuclease activity	0.399363748	0.693894512	0	0	1	10
GO:0004806	triglyceride lipase activity	0.399363748	0.693894512	0	0	1	10
GO:0008308	voltage-gated anion channel activity	0.399363748	0.693894512	0	0	1	10
GO:0015116	sulfate transmembrane transporter activity	0.399363748	0.693894512	0	0	1	10
GO:0016895	exodeoxyribonuclease activity, producing 5'-phosphomonoesters	0.399363748	0.693894512	0	0	1	10
GO:0019840	isoprenoid binding	0.399363748	0.693894512	0	0	1	10
GO:0009380	excinuclease repair complex	0.219109865	0.697381937	0	0	1	5
GO:0010005	cortical microtubule, transverse to long axis	0.219109865	0.697381937	0	0	1	5
GO:1990861	Ubp3-Bre5 deubiquitination complex	0.219109865	0.697381937	0	0	1	5
GO:0052689	carboxylic ester hydrolase activity	0.403563642	0.69944322	0	0	7	122
GO:0009504	cell plate	0.224558801	0.699677947	0	0	3	34
GO:0009706	chloroplast inner membrane	0.224558801	0.699677947	0	0	3	34
GO:0008238	exopeptidase activity	0.405289092	0.700686365	0	0	4	65
GO:0017022	myosin binding	0.408627609	0.704705181	0	0	2	28
GO:0042445	hormone metabolic process	0.262899356	0.706294036	0	0	15	257
GO:0009630	gravitropism	0.264426695	0.706294036	0	0	4	54
GO:0000165	MAPK cascade	0.265234043	0.706294036	0	0	3	37
GO:0001505	regulation of neurotransmitter levels	0.265234043	0.706294036	0	0	3	37
GO:0006165	nucleoside diphosphate phosphorylation	0.265234043	0.706294036	0	0	3	37
GO:0019363	pyridine nucleotide biosynthetic process	0.265234043	0.706294036	0	0	3	37
GO:0043066	negative regulation of apoptotic process	0.265234043	0.706294036	0	0	3	37
GO:0048236	plant-type spore development	0.265234043	0.706294036	0	0	3	37
GO:0051046	regulation of secretion	0.265234043	0.706294036	0	0	3	37
GO:1903530	regulation of secretion by cell	0.265234043	0.706294036	0	0	3	37
GO:0022890	inorganic cation transmembrane transporter activity	0.411391472	0.707715527	0	0	14	259
GO:0044763	single-organism cellular process	0.266671343	0.709321747	0	0	274	5517
GO:0065009	regulation of molecular function	0.267019614	0.709449187	0	0	23	412
GO:0008289	lipid binding	0.413969727	0.710392495	0	0	6	104
GO:0006486	protein glycosylation	0.268691322	0.710902814	0	0	5	72
GO:0043413	macromolecule glycosylation	0.268691322	0.710902814	0	0	5	72
GO:0009084	glutamine family amino acid biosynthetic process	0.270275498	0.710902814	0	0	2	21
GO:0010152	pollen maturation	0.270275498	0.710902814	0	0	2	21
GO:0010191	mucilage metabolic process	0.270275498	0.710902814	0	0	2	21
GO:0031397	negative regulation of protein ubiquitination	0.270275498	0.710902814	0	0	2	21
GO:0043574	peroxisomal transport	0.270275498	0.710902814	0	0	2	21
GO:0050829	defense response to Gram-negative bacterium	0.270275498	0.710902814	0	0	2	21
GO:0097366	response to bronchodilator	0.270275498	0.710902814	0	0	2	21
GO:0042802	identical protein binding	0.417878199	0.71533337	0	0	17	319
GO:0030981	cortical microtubule cytoskeleton	0.232761851	0.717682373	0	0	2	19
GO:0004177	aminopeptidase activity	0.426119017	0.718838312	0	0	2	29
GO:0015294	solute:cation symporter activity	0.428981979	0.718838312	0	0	3	48
GO:0042562	hormone binding	0.428981979	0.718838312	0	0	3	48
GO:0008235	metalloexopeptidase activity	0.429234388	0.718838312	0	0	1	11
GO:0016408	C-acyltransferase activity	0.429234388	0.718838312	0	0	1	11
GO:0016857	racemase and epimerase activity, acting on carbohydrates and derivatives	0.429234388	0.718838312	0	0	1	11
GO:0016884	carbon-nitrogen ligase activity, with glutamine as amido-N-donor	0.429234388	0.718838312	0	0	1	11
GO:0034485	phosphatidylinositol-3,4,5-trisphosphate 5-phosphatase activity	0.429234388	0.718838312	0	0	1	11
GO:0034594	phosphatidylinositol trisphosphate phosphatase activity	0.429234388	0.718838312	0	0	1	11
GO:0000959	mitochondrial RNA metabolic process	0.275289246	0.722181267	0	0	4	55
GO:0080147	root hair cell development	0.275289246	0.722181267	0	0	4	55
GO:0042325	regulation of phosphorylation	0.275480661	0.722181267	0	0	7	109
GO:0044765	single-organism transport	0.278283825	0.724210818	0	0	79	1530
GO:1901657	glycosyl compound metabolic process	0.278500873	0.724210818	0	0	13	222
GO:0040012	regulation of locomotion	0.278555048	0.724210818	0	0	3	38
GO:0042631	cellular response to water deprivation	0.278555048	0.724210818	0	0	3	38
GO:0022622	root system development	0.280473428	0.724210818	0	0	24	435
GO:0048364	root development	0.280473428	0.724210818	0	0	24	435
GO:0009867	jasmonic acid mediated signaling pathway	0.283116771	0.724210818	0	0	7	110
GO:0022618	ribonucleoprotein complex assembly	0.283116771	0.724210818	0	0	7	110
GO:0046128	purine ribonucleoside metabolic process	0.283116771	0.724210818	0	0	7	110
GO:0002376	immune system process	0.284293278	0.724210818	0	0	24	436
GO:0045087	innate immune response	0.285946916	0.724210818	0	0	19	339
GO:0048584	positive regulation of response to stimulus	0.287662783	0.724210818	0	0	18	320
GO:0006826	iron ion transport	0.288531627	0.724210818	0	0	2	22
GO:0015807	L-amino acid transport	0.288531627	0.724210818	0	0	2	22
GO:0019747	regulation of isoprenoid metabolic process	0.288531627	0.724210818	0	0	2	22
GO:0071216	cellular response to biotic stimulus	0.288531627	0.724210818	0	0	2	22
GO:0072348	sulfur compound transport	0.288531627	0.724210818	0	0	2	22
GO:1902475	L-alpha-amino acid transmembrane transport	0.288531627	0.724210818	0	0	2	22
GO:1903321	negative regulation of protein modification by small protein conjugation or removal	0.288531627	0.724210818	0	0	2	22
GO:0042278	purine nucleoside metabolic process	0.290803997	0.724210818	0	0	7	111
GO:0071462	cellular response to water stimulus	0.29193736	0.724210818	0	0	3	39
GO:0090662	ATP hydrolysis coupled transmembrane transport	0.29193736	0.724210818	0	0	3	39
GO:0006120	mitochondrial electron transport, NADH to ubiquinone	0.293424959	0.724210818	0	0	1	7
GO:0006415	translational termination	0.293424959	0.724210818	0	0	1	7
GO:0006531	aspartate metabolic process	0.293424959	0.724210818	0	0	1	7
GO:0009094	L-phenylalanine biosynthetic process	0.293424959	0.724210818	0	0	1	7
GO:0009095	aromatic amino acid family biosynthetic process, prephenate pathway	0.293424959	0.724210818	0	0	1	7
GO:0009118	regulation of nucleoside metabolic process	0.293424959	0.724210818	0	0	1	7
GO:0009164	nucleoside catabolic process	0.293424959	0.724210818	0	0	1	7
GO:0009263	deoxyribonucleotide biosynthetic process	0.293424959	0.724210818	0	0	1	7
GO:0010117	photoprotection	0.293424959	0.724210818	0	0	1	7
GO:0015840	urea transport	0.293424959	0.724210818	0	0	1	7
GO:0016233	telomere capping	0.293424959	0.724210818	0	0	1	7
GO:0030437	ascospore formation	0.293424959	0.724210818	0	0	1	7
GO:0030866	cortical actin cytoskeleton organization	0.293424959	0.724210818	0	0	1	7
GO:0031407	oxylipin metabolic process	0.293424959	0.724210818	0	0	1	7
GO:0032351	negative regulation of hormone metabolic process	0.293424959	0.724210818	0	0	1	7
GO:0032353	negative regulation of hormone biosynthetic process	0.293424959	0.724210818	0	0	1	7
GO:0032608	interferon-beta production	0.293424959	0.724210818	0	0	1	7
GO:0032648	regulation of interferon-beta production	0.293424959	0.724210818	0	0	1	7
GO:0032790	ribosome disassembly	0.293424959	0.724210818	0	0	1	7
GO:0034389	lipid particle organization	0.293424959	0.724210818	0	0	1	7
GO:0034656	nucleobase-containing small molecule catabolic process	0.293424959	0.724210818	0	0	1	7
GO:0035567	non-canonical Wnt signaling pathway	0.293424959	0.724210818	0	0	1	7
GO:0042454	ribonucleoside catabolic process	0.293424959	0.724210818	0	0	1	7
GO:0042891	antibiotic transport	0.293424959	0.724210818	0	0	1	7
GO:0043692	monoterpene metabolic process	0.293424959	0.724210818	0	0	1	7
GO:0043693	monoterpene biosynthetic process	0.293424959	0.724210818	0	0	1	7
GO:0044033	multi-organism metabolic process	0.293424959	0.724210818	0	0	1	7
GO:0045332	phospholipid translocation	0.293424959	0.724210818	0	0	1	7
GO:0046339	diacylglycerol metabolic process	0.293424959	0.724210818	0	0	1	7
GO:0051176	positive regulation of sulfur metabolic process	0.293424959	0.724210818	0	0	1	7
GO:0070370	cellular heat acclimation	0.293424959	0.724210818	0	0	1	7
GO:0072698	protein localization to microtubule cytoskeleton	0.293424959	0.724210818	0	0	1	7
GO:0080009	mRNA methylation	0.293424959	0.724210818	0	0	1	7
GO:1902223	erythrose 4-phosphate/phosphoenolpyruvate family amino acid biosynthetic process	0.293424959	0.724210818	0	0	1	7
GO:0098660	inorganic ion transmembrane transport	0.293947099	0.724742221	0	0	17	302
GO:0000313	organellar ribosome	0.237522384	0.724810574	0	0	3	35
GO:0022613	ribonucleoprotein complex biogenesis	0.295652433	0.728186702	0	0	16	283
GO:0046983	protein dimerization activity	0.440592796	0.728413331	0	0	11	205
GO:0036094	small molecule binding	0.440665865	0.728413331	0	0	19	363
GO:0000287	magnesium ion binding	0.442292758	0.728413331	0	0	3	49
GO:0004620	phospholipase activity	0.442292758	0.728413331	0	0	3	49
GO:0015085	calcium ion transmembrane transporter activity	0.442292758	0.728413331	0	0	3	49
GO:0015293	symporter activity	0.442292758	0.728413331	0	0	3	49
GO:0042803	protein homodimerization activity	0.442824366	0.728413331	0	0	9	166
GO:0019842	vitamin binding	0.443336459	0.728413331	0	0	2	30
GO:0042455	ribonucleoside biosynthetic process	0.29704428	0.730852697	0	0	5	75
GO:0006810	transport	0.298038738	0.73253642	0	0	83	1620
GO:1901659	glycosyl compound biosynthetic process	0.298538618	0.733002303	0	0	7	112
GO:0051186	cofactor metabolic process	0.301213035	0.737784475	0	0	20	362
GO:0006631	fatty acid metabolic process	0.30208875	0.737784475	0	0	10	169
GO:1901701	cellular response to oxygen-containing compound	0.304872377	0.737784475	0	0	34	639
GO:0006767	water-soluble vitamin metabolic process	0.305362065	0.737784475	0	0	3	40
GO:0006833	water transport	0.305362065	0.737784475	0	0	3	40
GO:0007031	peroxisome organization	0.305362065	0.737784475	0	0	3	40
GO:0009062	fatty acid catabolic process	0.305362065	0.737784475	0	0	3	40
GO:0042044	fluid transport	0.305362065	0.737784475	0	0	3	40
GO:0009163	nucleoside biosynthetic process	0.306606757	0.737784475	0	0	5	76
GO:0015980	energy derivation by oxidation of organic compounds	0.306606757	0.737784475	0	0	5	76
GO:0000469	cleavage involved in rRNA processing	0.306733427	0.737784475	0	0	2	23
GO:0002791	regulation of peptide secretion	0.306733427	0.737784475	0	0	2	23
GO:0009688	abscisic acid biosynthetic process	0.306733427	0.737784475	0	0	2	23
GO:0010229	inflorescence development	0.306733427	0.737784475	0	0	2	23
GO:0010411	xyloglucan metabolic process	0.306733427	0.737784475	0	0	2	23
GO:0015780	nucleotide-sugar transport	0.306733427	0.737784475	0	0	2	23
GO:0043289	apocarotenoid biosynthetic process	0.306733427	0.737784475	0	0	2	23
GO:0050708	regulation of protein secretion	0.306733427	0.737784475	0	0	2	23
GO:1900150	regulation of defense response to fungus	0.306733427	0.737784475	0	0	2	23
GO:1902645	tertiary alcohol biosynthetic process	0.306733427	0.737784475	0	0	2	23
GO:0016627	oxidoreductase activity, acting on the CH-CH group of donors	0.450330052	0.73815893	0	0	4	69
GO:0009629	response to gravity	0.308267278	0.738822552	0	0	4	58
GO:0010102	lateral root morphogenesis	0.308267278	0.738822552	0	0	4	58
GO:0072329	monocarboxylic acid catabolic process	0.308267278	0.738822552	0	0	4	58
GO:0007568	aging	0.308416188	0.738822552	0	0	10	170
GO:0009528	plastid inner membrane	0.250610118	0.741541797	0	0	3	36
GO:0000314	organellar small ribosomal subunit	0.25680801	0.741541797	0	0	1	6
GO:0009513	etioplast	0.25680801	0.741541797	0	0	1	6
GO:0017119	Golgi transport complex	0.25680801	0.741541797	0	0	1	6
GO:0030666	endocytic vesicle membrane	0.25680801	0.741541797	0	0	1	6
GO:0099568	cytoplasmic region	0.258036504	0.741541797	0	0	7	107
GO:0019748	secondary metabolic process	0.312408365	0.745560012	0	0	19	345
GO:0048437	floral organ development	0.312464574	0.745560012	0	0	12	209
GO:0002682	regulation of immune system process	0.313782916	0.745560012	0	0	11	190
GO:0045859	regulation of protein kinase activity	0.316213418	0.745560012	0	0	5	77
GO:0006754	ATP biosynthetic process	0.318811054	0.745560012	0	0	3	41
GO:0071900	regulation of protein serine/threonine kinase activity	0.318811054	0.745560012	0	0	3	41
GO:0006081	cellular aldehyde metabolic process	0.319354486	0.745560012	0	0	4	59
GO:0010101	post-embryonic root morphogenesis	0.319354486	0.745560012	0	0	4	59
GO:0021700	developmental maturation	0.321164021	0.745560012	0	0	10	172
GO:0042886	amide transport	0.32432548	0.745560012	0	0	21	387
GO:0007186	G-protein coupled receptor signaling pathway	0.324843471	0.745560012	0	0	2	24
GO:0042060	wound healing	0.324843471	0.745560012	0	0	2	24
GO:0006915	apoptotic process	0.325857456	0.745560012	0	0	5	78
GO:0009126	purine nucleoside monophosphate metabolic process	0.325857456	0.745560012	0	0	5	78
GO:0009167	purine ribonucleoside monophosphate metabolic process	0.325857456	0.745560012	0	0	5	78
GO:0010876	lipid localization	0.325857456	0.745560012	0	0	5	78
GO:0000186	activation of MAPKK activity	0.327642376	0.745560012	0	0	1	8
GO:0006182	cGMP biosynthetic process	0.327642376	0.745560012	0	0	1	8
GO:0006448	regulation of translational elongation	0.327642376	0.745560012	0	0	1	8
GO:0006493	protein O-linked glycosylation	0.327642376	0.745560012	0	0	1	8
GO:0006561	proline biosynthetic process	0.327642376	0.745560012	0	0	1	8
GO:0006591	ornithine metabolic process	0.327642376	0.745560012	0	0	1	8
GO:0006771	riboflavin metabolic process	0.327642376	0.745560012	0	0	1	8
GO:0009074	aromatic amino acid family catabolic process	0.327642376	0.745560012	0	0	1	8
GO:0009200	deoxyribonucleoside triphosphate metabolic process	0.327642376	0.745560012	0	0	1	8
GO:0009231	riboflavin biosynthetic process	0.327642376	0.745560012	0	0	1	8
GO:0009268	response to pH	0.327642376	0.745560012	0	0	1	8
GO:0009554	megasporogenesis	0.327642376	0.745560012	0	0	1	8
GO:0009939	positive regulation of gibberellic acid mediated signaling pathway	0.327642376	0.745560012	0	0	1	8
GO:0010037	response to carbon dioxide	0.327642376	0.745560012	0	0	1	8
GO:0010364	regulation of ethylene biosynthetic process	0.327642376	0.745560012	0	0	1	8
GO:0010371	regulation of gibberellin biosynthetic process	0.327642376	0.745560012	0	0	1	8
GO:0018106	peptidyl-histidine phosphorylation	0.327642376	0.745560012	0	0	1	8
GO:0031335	regulation of sulfur amino acid metabolic process	0.327642376	0.745560012	0	0	1	8
GO:0034204	lipid translocation	0.327642376	0.745560012	0	0	1	8
GO:0036297	interstrand cross-link repair	0.327642376	0.745560012	0	0	1	8
GO:0043090	amino acid import	0.327642376	0.745560012	0	0	1	8
GO:0043935	sexual sporulation resulting in formation of a cellular spore	0.327642376	0.745560012	0	0	1	8
GO:0046068	cGMP metabolic process	0.327642376	0.745560012	0	0	1	8
GO:0046459	short-chain fatty acid metabolic process	0.327642376	0.745560012	0	0	1	8
GO:0046487	glyoxylate metabolic process	0.327642376	0.745560012	0	0	1	8
GO:0046519	sphingoid metabolic process	0.327642376	0.745560012	0	0	1	8
GO:0046838	phosphorylated carbohydrate dephosphorylation	0.327642376	0.745560012	0	0	1	8
GO:0048199	vesicle targeting, to, from or within Golgi	0.327642376	0.745560012	0	0	1	8
GO:0048768	root hair cell tip growth	0.327642376	0.745560012	0	0	1	8
GO:0051131	chaperone-mediated protein complex assembly	0.327642376	0.745560012	0	0	1	8
GO:0072347	response to anesthetic	0.327642376	0.745560012	0	0	1	8
GO:0097035	regulation of membrane lipid distribution	0.327642376	0.745560012	0	0	1	8
GO:1900459	positive regulation of brassinosteroid mediated signaling pathway	0.327642376	0.745560012	0	0	1	8
GO:1900908	regulation of olefin metabolic process	0.327642376	0.745560012	0	0	1	8
GO:1900911	regulation of olefin biosynthetic process	0.327642376	0.745560012	0	0	1	8
GO:1902183	regulation of shoot apical meristem development	0.327642376	0.745560012	0	0	1	8
GO:0001932	regulation of protein phosphorylation	0.328831837	0.746246955	0	0	6	97
GO:0019220	regulation of phosphate metabolic process	0.329765607	0.746246955	0	0	8	135
GO:0051174	regulation of phosphorus metabolic process	0.329765607	0.746246955	0	0	8	135
GO:0071695	anatomical structure maturation	0.329765607	0.746246955	0	0	8	135
GO:0051338	regulation of transferase activity	0.329876839	0.746246955	0	0	7	116
GO:0006972	hyperosmotic response	0.330471768	0.746246955	0	0	4	60
GO:0007267	cell-cell signaling	0.330471768	0.746246955	0	0	4	60
GO:0046496	nicotinamide nucleotide metabolic process	0.330471768	0.746246955	0	0	4	60
GO:0019212	phosphatase inhibitor activity	0.457622897	0.748348032	0	0	1	12
GO:0005319	lipid transporter activity	0.460263969	0.749141588	0	0	2	31
GO:0016796	exonuclease activity, active with either ribo- or deoxyribonucleic acids and producing 5'-phosphomonoesters	0.460263969	0.749141588	0	0	2	31
GO:0019395	fatty acid oxidation	0.332267026	0.749584255	0	0	3	42
GO:0050776	regulation of immune response	0.334022682	0.752825929	0	0	10	174
GO:0046873	metal ion transmembrane transporter activity	0.464240128	0.753847871	0	0	9	169
GO:0002831	regulation of response to biotic stimulus	0.33553217	0.755507137	0	0	5	79
GO:0005737	cytoplasm	0.26584791	0.75664405	0	0	298	6034
GO:0016667	oxidoreductase activity, acting on a sulfur group of donors	0.468538369	0.758555947	0	0	3	51
GO:0004497	monooxygenase activity	0.471347725	0.758555947	0	0	9	170
GO:0060089	molecular transducer activity	0.473585835	0.758555947	0	0	13	250
GO:0016620	oxidoreductase activity, acting on the aldehyde or oxo group of donors, NAD or NADP as acceptor	0.476887833	0.758555947	0	0	2	32
GO:0015171	amino acid transmembrane transporter activity	0.481453814	0.758555947	0	0	3	52
GO:0019843	rRNA binding	0.481453814	0.758555947	0	0	3	52
GO:0001653	peptide receptor activity	0.484602648	0.758555947	0	0	1	13
GO:0005548	phospholipid transporter activity	0.484602648	0.758555947	0	0	1	13
GO:0008519	ammonium transmembrane transporter activity	0.484602648	0.758555947	0	0	1	13
GO:0015450	P-P-bond-hydrolysis-driven protein transmembrane transporter activity	0.484602648	0.758555947	0	0	1	13
GO:0016597	amino acid binding	0.484602648	0.758555947	0	0	1	13
GO:0019201	nucleotide kinase activity	0.484602648	0.758555947	0	0	1	13
GO:0019888	protein phosphatase regulator activity	0.484602648	0.758555947	0	0	1	13
GO:0043295	glutathione binding	0.484602648	0.758555947	0	0	1	13
GO:0050145	nucleoside phosphate kinase activity	0.484602648	0.758555947	0	0	1	13
GO:1900750	oligopeptide binding	0.484602648	0.758555947	0	0	1	13
GO:0071395	cellular response to jasmonic acid stimulus	0.337792879	0.759873123	0	0	7	117
GO:0005096	GTPase activator activity	0.493196408	0.764112132	0	0	2	33
GO:0005355	glucose transmembrane transporter activity	0.493196408	0.764112132	0	0	2	33
GO:0015149	hexose transmembrane transporter activity	0.493196408	0.764112132	0	0	2	33
GO:0016410	N-acyltransferase activity	0.493196408	0.764112132	0	0	2	33
GO:0005102	receptor binding	0.49364942	0.764112132	0	0	6	113
GO:0009561	megagametogenesis	0.3416092	0.766268691	0	0	4	61
GO:0019362	pyridine nucleotide metabolic process	0.3416092	0.766268691	0	0	4	61
GO:0048440	carpel development	0.3416092	0.766268691	0	0	4	61
GO:0009690	cytokinin metabolic process	0.342828063	0.767544915	0	0	2	25
GO:0009695	jasmonic acid biosynthetic process	0.342828063	0.767544915	0	0	2	25
GO:0005543	phospholipid binding	0.504982885	0.76757393	0	0	4	74
GO:0015079	potassium ion transmembrane transporter activity	0.504982885	0.76757393	0	0	4	74
GO:0016836	hydro-lyase activity	0.506827108	0.76757393	0	0	3	54
GO:0051119	sugar transmembrane transporter activity	0.506827108	0.76757393	0	0	3	54
GO:0015077	monovalent inorganic cation transmembrane transporter activity	0.507794716	0.76757393	0	0	8	155
GO:0005351	sugar:proton symporter activity	0.509179951	0.76757393	0	0	2	34
GO:0005402	cation:sugar symporter activity	0.509179951	0.76757393	0	0	2	34
GO:0015145	monosaccharide transmembrane transporter activity	0.509179951	0.76757393	0	0	2	34
GO:0004029	aldehyde dehydrogenase (NAD) activity	0.51024339	0.76757393	0	0	1	14
GO:0004402	histone acetyltransferase activity	0.51024339	0.76757393	0	0	1	14
GO:0005253	anion channel activity	0.51024339	0.76757393	0	0	1	14
GO:0034595	phosphatidylinositol phosphate 5-phosphatase activity	0.51024339	0.76757393	0	0	1	14
GO:0061733	peptide-lysine-N-acetyltransferase activity	0.51024339	0.76757393	0	0	1	14
GO:0099402	plant organ development	0.345241355	0.770700426	0	0	45	872
GO:0000462	maturation of SSU-rRNA from tricistronic rRNA transcript (SSU-rRNA, 5.8S rRNA, LSU-rRNA)	0.345713495	0.770700426	0	0	3	43
GO:0009145	purine nucleoside triphosphate biosynthetic process	0.345713495	0.770700426	0	0	3	43
GO:0009206	purine ribonucleoside triphosphate biosynthetic process	0.345713495	0.770700426	0	0	3	43
GO:0010053	root epidermal cell differentiation	0.346195238	0.770700426	0	0	6	99
GO:0048527	lateral root development	0.346195238	0.770700426	0	0	6	99
GO:0019722	calcium-mediated signaling	0.352757143	0.773725497	0	0	4	62
GO:0051188	cofactor biosynthetic process	0.353484004	0.773725497	0	0	10	177
GO:0044262	cellular carbohydrate metabolic process	0.353642731	0.773725497	0	0	15	275
GO:0009101	glycoprotein biosynthetic process	0.354947388	0.773725497	0	0	5	81
GO:0043549	regulation of kinase activity	0.354947388	0.773725497	0	0	5	81
GO:0048764	trichoblast maturation	0.354947388	0.773725497	0	0	5	81
GO:0048765	root hair cell differentiation	0.354947388	0.773725497	0	0	5	81
GO:0051234	establishment of localization	0.358069028	0.773725497	0	0	83	1647
GO:1901137	carbohydrate derivative biosynthetic process	0.358878314	0.773725497	0	0	15	276
GO:0009166	nucleotide catabolic process	0.359134791	0.773725497	0	0	3	44
GO:0033500	carbohydrate homeostasis	0.359134791	0.773725497	0	0	3	44
GO:0035670	plant-type ovary development	0.359134791	0.773725497	0	0	3	44
GO:0048858	cell projection morphogenesis	0.359134791	0.773725497	0	0	3	44
GO:0007167	enzyme linked receptor protein signaling pathway	0.360009469	0.773725497	0	0	10	178
GO:0000447	endonucleolytic cleavage in ITS1 to separate SSU-rRNA from 5.8S rRNA and LSU-rRNA from tricistronic rRNA transcript (SSU-rRNA, 5.8S rRNA, LSU-rRNA)	0.360206111	0.773725497	0	0	1	9
GO:0006535	cysteine biosynthetic process from serine	0.360206111	0.773725497	0	0	1	9
GO:0006893	Golgi to plasma membrane transport	0.360206111	0.773725497	0	0	1	9
GO:0009691	cytokinin biosynthetic process	0.360206111	0.773725497	0	0	1	9
GO:0010115	regulation of abscisic acid biosynthetic process	0.360206111	0.773725497	0	0	1	9
GO:0010204	defense response signaling pathway, resistance gene-independent	0.360206111	0.773725497	0	0	1	9
GO:0010215	cellulose microfibril organization	0.360206111	0.773725497	0	0	1	9
GO:0015908	fatty acid transport	0.360206111	0.773725497	0	0	1	9
GO:0019374	galactolipid metabolic process	0.360206111	0.773725497	0	0	1	9
GO:0030178	negative regulation of Wnt signaling pathway	0.360206111	0.773725497	0	0	1	9
GO:0031118	rRNA pseudouridine synthesis	0.360206111	0.773725497	0	0	1	9
GO:0032496	response to lipopolysaccharide	0.360206111	0.773725497	0	0	1	9
GO:0034059	response to anoxia	0.360206111	0.773725497	0	0	1	9
GO:0042547	cell wall modification involved in multidimensional cell growth	0.360206111	0.773725497	0	0	1	9
GO:0042938	dipeptide transport	0.360206111	0.773725497	0	0	1	9
GO:0043242	negative regulation of protein complex disassembly	0.360206111	0.773725497	0	0	1	9
GO:0044380	protein localization to cytoskeleton	0.360206111	0.773725497	0	0	1	9
GO:0045737	positive regulation of cyclin-dependent protein serine/threonine kinase activity	0.360206111	0.773725497	0	0	1	9
GO:0046621	negative regulation of organ growth	0.360206111	0.773725497	0	0	1	9
GO:0046653	tetrahydrofolate metabolic process	0.360206111	0.773725497	0	0	1	9
GO:0048445	carpel morphogenesis	0.360206111	0.773725497	0	0	1	9
GO:0080026	response to indolebutyric acid	0.360206111	0.773725497	0	0	1	9
GO:0090090	negative regulation of canonical Wnt signaling pathway	0.360206111	0.773725497	0	0	1	9
GO:0033108	mitochondrial respiratory chain complex assembly	0.360656974	0.773725497	0	0	2	26
GO:0043467	regulation of generation of precursor metabolites and energy	0.360656974	0.773725497	0	0	2	26
GO:2000278	regulation of DNA biosynthetic process	0.360656974	0.773725497	0	0	2	26
GO:0042451	purine nucleoside biosynthetic process	0.363906247	0.779280648	0	0	4	63
GO:0046129	purine ribonucleoside biosynthetic process	0.363906247	0.779280648	0	0	4	63
GO:0015297	antiporter activity	0.519269939	0.779465675	0	0	3	55
GO:0004364	glutathione transferase activity	0.524830456	0.786114583	0	0	2	35
GO:0015833	peptide transport	0.367621568	0.786523682	0	0	20	377
GO:0071826	ribonucleoprotein complex subunit organization	0.369673935	0.790198945	0	0	7	121
GO:0004721	phosphoprotein phosphatase activity	0.531541337	0.790542427	0	0	3	56
GO:0003729	mRNA binding	0.533587898	0.790542427	0	0	12	240
GO:0044822	poly(A) RNA binding	0.533587898	0.790542427	0	0	12	240
GO:0004869	cysteine-type endopeptidase inhibitor activity	0.534611425	0.790542427	0	0	1	15
GO:0019203	carbohydrate phosphatase activity	0.534611425	0.790542427	0	0	1	15
GO:1901618	organic hydroxy compound transmembrane transporter activity	0.534611425	0.790542427	0	0	1	15
GO:1902578	single-organism localization	0.370795149	0.791878971	0	0	79	1571
GO:0006955	immune response	0.372156011	0.793833844	0	0	20	378
GO:0000160	phosphorelay signal transduction system	0.372382684	0.793833844	0	0	6	102
GO:0046434	organophosphate catabolic process	0.375047459	0.798793597	0	0	4	64
GO:0004527	exonuclease activity	0.543635438	0.800415911	0	0	3	57
GO:0005524	ATP binding	0.54474349	0.800415911	0	0	6	119
GO:1990837	sequence-specific double-stranded DNA binding	0.54474349	0.800415911	0	0	6	119
GO:0045088	regulation of innate immune response	0.377680643	0.802111404	0	0	7	122
GO:0048583	regulation of response to stimulus	0.378292108	0.802111404	0	0	41	802
GO:0009407	toxin catabolic process	0.378303177	0.802111404	0	0	2	27
GO:0090487	secondary metabolite catabolic process	0.378303177	0.802111404	0	0	2	27
GO:1990778	protein localization to cell periphery	0.378303177	0.802111404	0	0	2	27
GO:0032153	cell division site	0.287357718	0.802187389	0	0	2	22
GO:0005826	actomyosin contractile ring	0.292689993	0.802187389	0	0	1	7
GO:0010330	cellulose synthase complex	0.292689993	0.802187389	0	0	1	7
GO:0070938	contractile ring	0.292689993	0.802187389	0	0	1	7
GO:0009636	response to toxic substance	0.380609954	0.806278666	0	0	24	460
GO:0042542	response to hydrogen peroxide	0.384139624	0.80699106	0	0	5	84
GO:0006997	nucleus organization	0.385843236	0.80699106	0	0	3	46
GO:0009742	brassinosteroid mediated signaling pathway	0.385843236	0.80699106	0	0	3	46
GO:0001736	establishment of planar polarity	0.39119592	0.80699106	0	0	1	10
GO:0001738	morphogenesis of a polarized epithelium	0.39119592	0.80699106	0	0	1	10
GO:0006084	acetyl-CoA metabolic process	0.39119592	0.80699106	0	0	1	10
GO:0006526	arginine biosynthetic process	0.39119592	0.80699106	0	0	1	10
GO:0009396	folic acid-containing compound biosynthetic process	0.39119592	0.80699106	0	0	1	10
GO:0009645	response to low light intensity stimulus	0.39119592	0.80699106	0	0	1	10
GO:0010160	formation of organ boundary	0.39119592	0.80699106	0	0	1	10
GO:0010264	myo-inositol hexakisphosphate biosynthetic process	0.39119592	0.80699106	0	0	1	10
GO:0010359	regulation of anion channel activity	0.39119592	0.80699106	0	0	1	10
GO:0010363	regulation of plant-type hypersensitive response	0.39119592	0.80699106	0	0	1	10
GO:0010976	positive regulation of neuron projection development	0.39119592	0.80699106	0	0	1	10
GO:0017000	antibiotic biosynthetic process	0.39119592	0.80699106	0	0	1	10
GO:0031125	rRNA 3'-end processing	0.39119592	0.80699106	0	0	1	10
GO:0032507	maintenance of protein location in cell	0.39119592	0.80699106	0	0	1	10
GO:0032515	negative regulation of phosphoprotein phosphatase activity	0.39119592	0.80699106	0	0	1	10
GO:0033517	myo-inositol hexakisphosphate metabolic process	0.39119592	0.80699106	0	0	1	10
GO:0036079	purine nucleotide-sugar transport	0.39119592	0.80699106	0	0	1	10
GO:0042727	flavin-containing compound biosynthetic process	0.39119592	0.80699106	0	0	1	10
GO:0045185	maintenance of protein location	0.39119592	0.80699106	0	0	1	10
GO:0045828	positive regulation of isoprenoid metabolic process	0.39119592	0.80699106	0	0	1	10
GO:0046184	aldehyde biosynthetic process	0.39119592	0.80699106	0	0	1	10
GO:0048441	petal development	0.39119592	0.80699106	0	0	1	10
GO:0048465	corolla development	0.39119592	0.80699106	0	0	1	10
GO:0050891	multicellular organismal water homeostasis	0.39119592	0.80699106	0	0	1	10
GO:0090480	purine nucleotide-sugar transmembrane transport	0.39119592	0.80699106	0	0	1	10
GO:1902358	sulfate transmembrane transport	0.39119592	0.80699106	0	0	1	10
GO:1904031	positive regulation of cyclin-dependent protein kinase activity	0.39119592	0.80699106	0	0	1	10
GO:0051179	localization	0.392660763	0.808962876	0	0	90	1805
GO:0090351	seedling development	0.392836756	0.808962876	0	0	10	183
GO:0016903	oxidoreductase activity, acting on the aldehyde or oxo group of donors	0.555108156	0.809290186	0	0	2	37
GO:0008239	dipeptidyl-peptidase activity	0.557769783	0.809290186	0	0	1	16
GO:0009975	cyclase activity	0.557769783	0.809290186	0	0	1	16
GO:0016854	racemase and epimerase activity	0.557769783	0.809290186	0	0	1	16
GO:0034212	peptide N-acetyltransferase activity	0.557769783	0.809290186	0	0	1	16
GO:0043022	ribosome binding	0.557769783	0.809290186	0	0	1	16
GO:0009553	embryo sac development	0.393713463	0.810062022	0	0	7	124
GO:0035967	cellular response to topologically incorrect protein	0.395742617	0.81352834	0	0	2	28
GO:0006464	cellular protein modification process	0.396666154	0.813838157	0	0	77	1541
GO:0036211	protein modification process	0.396666154	0.813838157	0	0	77	1541
GO:0009606	tropism	0.397271547	0.813838157	0	0	4	66
GO:0009813	flavonoid biosynthetic process	0.397271547	0.813838157	0	0	4	66
GO:0032990	cell part morphogenesis	0.399103071	0.816881676	0	0	3	47
GO:0016763	transferase activity, transferring pentosyl groups	0.56972676	0.822338716	0	0	2	38
GO:0004176	ATP-dependent peptidase activity	0.579778376	0.822338716	0	0	1	17
GO:0004702	receptor signaling protein serine/threonine kinase activity	0.579778376	0.822338716	0	0	1	17
GO:0004866	endopeptidase inhibitor activity	0.579778376	0.822338716	0	0	1	17
GO:0010329	auxin efflux transmembrane transporter activity	0.579778376	0.822338716	0	0	1	17
GO:0016782	transferase activity, transferring sulfur-containing groups	0.579778376	0.822338716	0	0	1	17
GO:0016899	oxidoreductase activity, acting on the CH-OH group of donors, oxygen as acceptor	0.579778376	0.822338716	0	0	1	17
GO:0019208	phosphatase regulator activity	0.579778376	0.822338716	0	0	1	17
GO:0045159	myosin II binding	0.579778376	0.822338716	0	0	1	17
GO:0047262	polygalacturonate 4-alpha-galacturonosyltransferase activity	0.579778376	0.822338716	0	0	1	17
GO:0047634	agmatine N4-coumaroyltransferase activity	0.579778376	0.822338716	0	0	1	17
GO:0044700	single organism signaling	0.402179139	0.822465045	0	0	67	1339
GO:0048037	cofactor binding	0.581209193	0.822689184	0	0	9	186
GO:0070085	glycosylation	0.403576709	0.824609159	0	0	5	86
GO:0030695	GTPase regulator activity	0.583994896	0.824952139	0	0	2	39
GO:0006066	alcohol metabolic process	0.405152245	0.82711288	0	0	9	165
GO:0016709	oxidoreductase activity, acting on paired donors, with incorporation or reduction of molecular oxygen, NAD(P)H as one donor, and incorporation of one atom of oxygen	0.593447365	0.829149528	0	0	6	125
GO:0072509	divalent inorganic cation transmembrane transporter activity	0.596605465	0.829149528	0	0	4	83
GO:0005244	voltage-gated ion channel activity	0.597911235	0.829149528	0	0	2	40
GO:0022832	voltage-gated channel activity	0.597911235	0.829149528	0	0	2	40
GO:0046982	protein heterodimerization activity	0.597911235	0.829149528	0	0	2	40
GO:0035639	purine ribonucleoside triphosphate binding	0.600424533	0.829149528	0	0	8	168
GO:0001046	core promoter sequence-specific DNA binding	0.600694157	0.829149528	0	0	1	18
GO:0005310	dicarboxylic acid transmembrane transporter activity	0.600694157	0.829149528	0	0	1	18
GO:0022821	potassium ion antiporter activity	0.600694157	0.829149528	0	0	1	18
GO:0030414	peptidase inhibitor activity	0.600694157	0.829149528	0	0	1	18
GO:0072341	modified amino acid binding	0.600694157	0.829149528	0	0	1	18
GO:0003697	single-stranded DNA binding	0.601282535	0.829149528	0	0	3	62
GO:0012501	programmed cell death	0.406543008	0.829235393	0	0	11	205
GO:0071369	cellular response to ethylene stimulus	0.407374651	0.829436062	0	0	6	106
GO:0042981	regulation of apoptotic process	0.408337876	0.829436062	0	0	4	67
GO:0051703	intraspecies interaction between organisms	0.412283087	0.829436062	0	0	3	48
GO:0071367	cellular response to brassinosteroid stimulus	0.412283087	0.829436062	0	0	3	48
GO:1901292	nucleoside phosphate catabolic process	0.412283087	0.829436062	0	0	3	48
GO:0023052	signaling	0.412528823	0.829436062	0	0	67	1343
GO:0009556	microsporogenesis	0.412953985	0.829436062	0	0	2	29
GO:0010286	heat acclimation	0.412953985	0.829436062	0	0	2	29
GO:0046839	phospholipid dephosphorylation	0.412953985	0.829436062	0	0	2	29
GO:2000070	regulation of response to water deprivation	0.412953985	0.829436062	0	0	2	29
GO:0009100	glycoprotein metabolic process	0.413270657	0.829436062	0	0	5	87
GO:0048469	cell maturation	0.413270657	0.829436062	0	0	5	87
GO:0009755	hormone-mediated signaling pathway	0.415659577	0.829436062	0	0	30	590
GO:0009886	post-embryonic morphogenesis	0.419120036	0.829436062	0	0	9	167
GO:0006733	oxidoreduction coenzyme metabolic process	0.419363227	0.829436062	0	0	4	68
GO:0006071	glycerol metabolic process	0.420687723	0.829436062	0	0	1	11
GO:0007164	establishment of tissue polarity	0.420687723	0.829436062	0	0	1	11
GO:0009051	pentose-phosphate shunt, oxidative branch	0.420687723	0.829436062	0	0	1	11
GO:0009394	2'-deoxyribonucleotide metabolic process	0.420687723	0.829436062	0	0	1	11
GO:0009704	de-etiolation	0.420687723	0.829436062	0	0	1	11
GO:0015919	peroxisomal membrane transport	0.420687723	0.829436062	0	0	1	11
GO:0016558	protein import into peroxisome matrix	0.420687723	0.829436062	0	0	1	11
GO:0018196	peptidyl-asparagine modification	0.420687723	0.829436062	0	0	1	11
GO:0018202	peptidyl-histidine modification	0.420687723	0.829436062	0	0	1	11
GO:0018279	protein N-linked glycosylation via asparagine	0.420687723	0.829436062	0	0	1	11
GO:0019336	phenol-containing compound catabolic process	0.420687723	0.829436062	0	0	1	11
GO:0019400	alditol metabolic process	0.420687723	0.829436062	0	0	1	11
GO:0019692	deoxyribose phosphate metabolic process	0.420687723	0.829436062	0	0	1	11
GO:0019755	one-carbon compound transport	0.420687723	0.829436062	0	0	1	11
GO:0030155	regulation of cell adhesion	0.420687723	0.829436062	0	0	1	11
GO:0030435	sporulation resulting in formation of a cellular spore	0.420687723	0.829436062	0	0	1	11
GO:0043434	response to peptide hormone	0.420687723	0.829436062	0	0	1	11
GO:0045666	positive regulation of neuron differentiation	0.420687723	0.829436062	0	0	1	11
GO:0046132	pyrimidine ribonucleoside biosynthetic process	0.420687723	0.829436062	0	0	1	11
GO:0046174	polyol catabolic process	0.420687723	0.829436062	0	0	1	11
GO:0060828	regulation of canonical Wnt signaling pathway	0.420687723	0.829436062	0	0	1	11
GO:0071218	cellular response to misfolded protein	0.420687723	0.829436062	0	0	1	11
GO:1900057	positive regulation of leaf senescence	0.420687723	0.829436062	0	0	1	11
GO:1900425	negative regulation of defense response to bacterium	0.420687723	0.829436062	0	0	1	11
GO:1901998	toxin transport	0.420687723	0.829436062	0	0	1	11
GO:0005881	cytoplasmic microtubule	0.305510004	0.829641845	0	0	2	23
GO:0009161	ribonucleoside monophosphate metabolic process	0.422940903	0.833182996	0	0	5	88
GO:0005057	receptor signaling protein activity	0.611475444	0.834230231	0	0	2	41
GO:0016811	hydrolase activity, acting on carbon-nitrogen (but not peptide) bonds, in linear amides	0.611475444	0.834230231	0	0	2	41
GO:0046915	transition metal ion transmembrane transporter activity	0.611475444	0.834230231	0	0	2	41
GO:0019901	protein kinase binding	0.615550906	0.834230231	0	0	4	85
GO:0022838	substrate-specific channel activity	0.619781729	0.834230231	0	0	5	107
GO:0000175	3'-5'-exoribonuclease activity	0.620571265	0.834230231	0	0	1	19
GO:0004659	prenyltransferase activity	0.620571265	0.834230231	0	0	1	19
GO:0005385	zinc ion transmembrane transporter activity	0.620571265	0.834230231	0	0	1	19
GO:0008066	glutamate receptor activity	0.620571265	0.834230231	0	0	1	19
GO:0015562	efflux transmembrane transporter activity	0.620571265	0.834230231	0	0	1	19
GO:0016846	carbon-sulfur lyase activity	0.620571265	0.834230231	0	0	1	19
GO:0061135	endopeptidase regulator activity	0.620571265	0.834230231	0	0	1	19
GO:0080161	auxin transmembrane transporter activity	0.620571265	0.834230231	0	0	1	19
GO:0001071	nucleic acid binding transcription factor activity	0.622978168	0.834238587	0	0	48	999
GO:0003700	transcription factor activity, sequence-specific DNA binding	0.622978168	0.834238587	0	0	48	999
GO:0009117	nucleotide metabolic process	0.424768726	0.834491412	0	0	12	228
GO:0009127	purine nucleoside monophosphate biosynthetic process	0.425371575	0.834491412	0	0	3	49
GO:0009168	purine ribonucleoside monophosphate biosynthetic process	0.425371575	0.834491412	0	0	3	49
GO:0034440	lipid oxidation	0.425371575	0.834491412	0	0	3	49
GO:0051270	regulation of cellular component movement	0.425371575	0.834491412	0	0	3	49
GO:0009698	phenylpropanoid metabolic process	0.425763144	0.834566428	0	0	7	128
GO:0022839	ion gated channel activity	0.624688085	0.834919652	0	0	2	42
GO:0019637	organophosphate metabolic process	0.42715216	0.835986331	0	0	20	390
GO:0007154	cell communication	0.427195386	0.835986331	0	0	76	1533
GO:0015267	channel activity	0.628038032	0.836180904	0	0	5	108
GO:0022803	passive transmembrane transporter activity	0.628038032	0.836180904	0	0	5	108
GO:0044550	secondary metabolite biosynthetic process	0.429826078	0.839229349	0	0	13	249
GO:0019682	glyceraldehyde-3-phosphate metabolic process	0.429918507	0.839229349	0	0	2	30
GO:0030104	water homeostasis	0.429918507	0.839229349	0	0	2	30
GO:0048284	organelle fusion	0.430340127	0.839358696	0	0	4	69
GO:0016407	acetyltransferase activity	0.633491312	0.841828799	0	0	3	65
GO:0008408	3'-5' exonuclease activity	0.637550535	0.844931579	0	0	2	43
GO:0003690	double-stranded DNA binding	0.638257667	0.844931579	0	0	9	195
GO:0043086	negative regulation of catalytic activity	0.433753389	0.845318073	0	0	7	129
GO:0032870	cellular response to hormone stimulus	0.434732933	0.846528598	0	0	35	697
GO:0006753	nucleoside phosphate metabolic process	0.436751877	0.84796515	0	0	12	230
GO:0009110	vitamin biosynthetic process	0.43835758	0.84796515	0	0	3	50
GO:0030490	maturation of SSU-rRNA	0.43835758	0.84796515	0	0	3	50
GO:1901617	organic hydroxy compound biosynthetic process	0.440044958	0.84796515	0	0	9	170
GO:0048467	gynoecium development	0.441261427	0.84796515	0	0	4	70
GO:0044723	single-organism carbohydrate metabolic process	0.44560782	0.84796515	0	0	20	394
GO:0009694	jasmonic acid metabolic process	0.446619752	0.84796515	0	0	2	31
GO:0010027	thylakoid membrane organization	0.446619752	0.84796515	0	0	2	31
GO:0010162	seed dormancy process	0.446619752	0.84796515	0	0	2	31
GO:0022611	dormancy process	0.446619752	0.84796515	0	0	2	31
GO:0050777	negative regulation of immune response	0.446619752	0.84796515	0	0	2	31
GO:1901606	alpha-amino acid catabolic process	0.446619752	0.84796515	0	0	2	31
GO:0000304	response to singlet oxygen	0.448753784	0.84796515	0	0	1	12
GO:0006012	galactose metabolic process	0.448753784	0.84796515	0	0	1	12
GO:0006098	pentose-phosphate shunt	0.448753784	0.84796515	0	0	1	12
GO:0006140	regulation of nucleotide metabolic process	0.448753784	0.84796515	0	0	1	12
GO:0006353	DNA-templated transcription, termination	0.448753784	0.84796515	0	0	1	12
GO:0006414	translational elongation	0.448753784	0.84796515	0	0	1	12
GO:0006525	arginine metabolic process	0.448753784	0.84796515	0	0	1	12
GO:0006560	proline metabolic process	0.448753784	0.84796515	0	0	1	12
GO:0009220	pyrimidine ribonucleotide biosynthetic process	0.448753784	0.84796515	0	0	1	12
GO:0022413	reproductive process in single-celled organism	0.448753784	0.84796515	0	0	1	12
GO:0030042	actin filament depolymerization	0.448753784	0.84796515	0	0	1	12
GO:0030111	regulation of Wnt signaling pathway	0.448753784	0.84796515	0	0	1	12
GO:0032481	positive regulation of type I interferon production	0.448753784	0.84796515	0	0	1	12
GO:0032505	reproduction of a single-celled organism	0.448753784	0.84796515	0	0	1	12
GO:0032958	inositol phosphate biosynthetic process	0.448753784	0.84796515	0	0	1	12
GO:0032988	ribonucleoprotein complex disassembly	0.448753784	0.84796515	0	0	1	12
GO:0042939	tripeptide transport	0.448753784	0.84796515	0	0	1	12
GO:0046134	pyrimidine nucleoside biosynthetic process	0.448753784	0.84796515	0	0	1	12
GO:0048645	organ formation	0.448753784	0.84796515	0	0	1	12
GO:0060070	canonical Wnt signaling pathway	0.448753784	0.84796515	0	0	1	12
GO:1900542	regulation of purine nucleotide metabolic process	0.448753784	0.84796515	0	0	1	12
GO:1901652	response to peptide	0.448753784	0.84796515	0	0	1	12
GO:1902182	shoot apical meristem development	0.448753784	0.84796515	0	0	1	12
GO:1903959	regulation of anion transmembrane transport	0.448753784	0.84796515	0	0	1	12
GO:2001057	reactive nitrogen species metabolic process	0.448753784	0.84796515	0	0	1	12
GO:0030258	lipid modification	0.450853737	0.850572306	0	0	6	111
GO:0060341	regulation of cellular localization	0.450853737	0.850572306	0	0	6	111
GO:0032553	ribonucleotide binding	0.644330413	0.85134912	0	0	9	196
GO:0017038	protein import	0.451757539	0.851597211	0	0	5	91
GO:0010051	xylem and phloem pattern formation	0.4521203	0.851601394	0	0	4	71
GO:0001228	transcriptional activator activity, RNA polymerase II transcription regulatory region sequence-specific binding	0.650064898	0.857226781	0	0	2	44
GO:0008144	drug binding	0.654205118	0.857226781	0	0	10	219
GO:0005515	protein binding	0.655262802	0.857226781	0	0	71	1482
GO:0000166	nucleotide binding	0.656722688	0.857226781	0	0	12	262
GO:1901265	nucleoside phosphate binding	0.656722688	0.857226781	0	0	12	262
GO:0016896	exoribonuclease activity, producing 5'-phosphomonoesters	0.657412768	0.857226781	0	0	1	21
GO:0061134	peptidase regulator activity	0.657412768	0.857226781	0	0	1	21
GO:0004842	ubiquitin-protein transferase activity	0.673098958	0.863356004	0	0	15	329
GO:0016298	lipase activity	0.673556456	0.863356004	0	0	3	69
GO:0004532	exoribonuclease activity	0.674472582	0.863356004	0	0	1	22
GO:0016762	xyloglucan:xyloglucosyl transferase activity	0.674472582	0.863356004	0	0	1	22
GO:0030515	snoRNA binding	0.674472582	0.863356004	0	0	1	22
GO:0070566	adenylyltransferase activity	0.674472582	0.863356004	0	0	1	22
GO:0016788	hydrolase activity, acting on ester bonds	0.674902554	0.863356004	0	0	40	852
GO:0016209	antioxidant activity	0.677357374	0.863356004	0	0	4	92
GO:0004553	hydrolase activity, hydrolyzing O-glycosyl compounds	0.677521125	0.863356004	0	0	8	180
GO:0003824	catalytic activity	0.68418321	0.863356004	0	0	244	4996
GO:0001882	nucleoside binding	0.689444289	0.863356004	0	0	8	182
GO:0001883	purine nucleoside binding	0.689444289	0.863356004	0	0	8	182
GO:0032549	ribonucleoside binding	0.689444289	0.863356004	0	0	8	182
GO:0032550	purine ribonucleoside binding	0.689444289	0.863356004	0	0	8	182
GO:0001047	core promoter binding	0.690684803	0.863356004	0	0	1	23
GO:0003684	damaged DNA binding	0.690684803	0.863356004	0	0	1	23
GO:0004693	cyclin-dependent protein serine/threonine kinase activity	0.690684803	0.863356004	0	0	1	23
GO:0004712	protein serine/threonine/tyrosine kinase activity	0.690684803	0.863356004	0	0	1	23
GO:0008135	translation factor activity, RNA binding	0.690684803	0.863356004	0	0	1	23
GO:0016776	phosphotransferase activity, phosphate group as acceptor	0.690684803	0.863356004	0	0	1	23
GO:0034593	phosphatidylinositol bisphosphate phosphatase activity	0.690684803	0.863356004	0	0	1	23
GO:0097472	cyclin-dependent protein kinase activity	0.690684803	0.863356004	0	0	1	23
GO:1901681	sulfur compound binding	0.690684803	0.863356004	0	0	1	23
GO:0030554	adenyl nucleotide binding	0.69537069	0.865227447	0	0	6	139
GO:0032559	adenyl ribonucleotide binding	0.69537069	0.865227447	0	0	6	139
GO:0016491	oxidoreductase activity	0.695916752	0.865227447	0	0	36	776
GO:0005975	carbohydrate metabolic process	0.460378359	0.866381647	0	0	24	479
GO:0055114	oxidation-reduction process	0.460700825	0.866381647	0	0	44	889
GO:0003756	protein disulfide isomerase activity	0.706091449	0.868126615	0	0	1	24
GO:0004185	serine-type carboxypeptidase activity	0.706091449	0.868126615	0	0	1	24
GO:0016864	intramolecular oxidoreductase activity, transposing S-S bonds	0.706091449	0.868126615	0	0	1	24
GO:0051087	chaperone binding	0.706091449	0.868126615	0	0	1	24
GO:0008233	peptidase activity	0.706380489	0.868126615	0	0	12	272
GO:0019787	ubiquitin-like protein transferase activity	0.712682305	0.868126615	0	0	15	338
GO:0001871	pattern binding	0.718033157	0.868126615	0	0	2	50
GO:0030247	polysaccharide binding	0.718033157	0.868126615	0	0	2	50
GO:0003714	transcription corepressor activity	0.720732456	0.868126615	0	0	1	25
GO:0005484	SNAP receptor activity	0.720732456	0.868126615	0	0	1	25
GO:0005506	iron ion binding	0.720732456	0.868126615	0	0	1	25
GO:0008378	galactosyltransferase activity	0.720732456	0.868126615	0	0	1	25
GO:0016682	oxidoreductase activity, acting on diphenols and related substances as donors, oxygen as acceptor	0.720732456	0.868126615	0	0	1	25
GO:0042162	telomeric DNA binding	0.720732456	0.868126615	0	0	1	25
GO:0043178	alcohol binding	0.720732456	0.868126615	0	0	1	25
GO:0043424	protein histidine kinase binding	0.720732456	0.868126615	0	0	1	25
GO:0052866	phosphatidylinositol phosphate phosphatase activity	0.720732456	0.868126615	0	0	1	25
GO:0070008	serine-type exopeptidase activity	0.720732456	0.868126615	0	0	1	25
GO:0017076	purine nucleotide binding	0.723523184	0.868477742	0	0	8	188
GO:0032555	purine ribonucleotide binding	0.723523184	0.868477742	0	0	8	188
GO:0019932	second-messenger-mediated signaling	0.46291024	0.869402731	0	0	4	72
GO:0048508	embryonic meristem development	0.463043453	0.869402731	0	0	2	32
GO:0005525	GTP binding	0.728216617	0.869605754	0	0	2	51
GO:0019001	guanyl nucleotide binding	0.728216617	0.869605754	0	0	2	51
GO:0032561	guanyl ribonucleotide binding	0.728216617	0.869605754	0	0	2	51
GO:0016679	oxidoreductase activity, acting on diphenols and related substances as donors	0.734645785	0.871439394	0	0	1	26
GO:0016701	oxidoreductase activity, acting on single donors with incorporation of molecular oxygen	0.734645785	0.871439394	0	0	1	26
GO:0051020	GTPase binding	0.73573223	0.871439394	0	0	3	76
GO:0003777	microtubule motor activity	0.738087129	0.871439394	0	0	2	52
GO:0043021	ribonucleoprotein complex binding	0.738087129	0.871439394	0	0	2	52
GO:0060589	nucleoside-triphosphatase regulator activity	0.738087129	0.871439394	0	0	2	52
GO:0019899	enzyme binding	0.738529213	0.871439394	0	0	18	409
GO:0030496	midbody	0.326843131	0.871581683	0	0	1	8
GO:0042807	central vacuole	0.326843131	0.871581683	0	0	1	8
GO:0005761	mitochondrial ribosome	0.341514538	0.871866908	0	0	2	25
GO:0010369	chromocenter	0.35935055	0.871866908	0	0	1	9
GO:0030014	CCR4-NOT complex	0.35935055	0.871866908	0	0	1	9
GO:0030015	CCR4-NOT core complex	0.35935055	0.871866908	0	0	1	9
GO:0030173	integral component of Golgi membrane	0.35935055	0.871866908	0	0	1	9
GO:0031012	extracellular matrix	0.35935055	0.871866908	0	0	1	9
GO:0031228	intrinsic component of Golgi membrane	0.35935055	0.871866908	0	0	1	9
GO:0031306	intrinsic component of mitochondrial outer membrane	0.35935055	0.871866908	0	0	1	9
GO:0031307	integral component of mitochondrial outer membrane	0.35935055	0.871866908	0	0	1	9
GO:0031901	early endosome membrane	0.35935055	0.871866908	0	0	1	9
GO:0043680	filiform apparatus	0.35935055	0.871866908	0	0	1	9
GO:0009845	seed germination	0.467807592	0.872605548	0	0	9	174
GO:1901419	regulation of response to alcohol	0.468063671	0.872605548	0	0	6	113
GO:0009751	response to salicylic acid	0.475370078	0.872605548	0	0	11	216
GO:0006029	proteoglycan metabolic process	0.475462887	0.872605548	0	0	1	13
GO:0006521	regulation of cellular amino acid metabolic process	0.475462887	0.872605548	0	0	1	13
GO:0007409	axonogenesis	0.475462887	0.872605548	0	0	1	13
GO:0008272	sulfate transport	0.475462887	0.872605548	0	0	1	13
GO:0009190	cyclic nucleotide biosynthetic process	0.475462887	0.872605548	0	0	1	13
GO:0009218	pyrimidine ribonucleotide metabolic process	0.475462887	0.872605548	0	0	1	13
GO:0009262	deoxyribonucleotide metabolic process	0.475462887	0.872605548	0	0	1	13
GO:0009641	shade avoidance	0.475462887	0.872605548	0	0	1	13
GO:0010065	primary meristem tissue development	0.475462887	0.872605548	0	0	1	13
GO:0010112	regulation of systemic acquired resistance	0.475462887	0.872605548	0	0	1	13
GO:0010508	positive regulation of autophagy	0.475462887	0.872605548	0	0	1	13
GO:0016123	xanthophyll biosynthetic process	0.475462887	0.872605548	0	0	1	13
GO:0030968	endoplasmic reticulum unfolded protein response	0.475462887	0.872605548	0	0	1	13
GO:0031346	positive regulation of cell projection organization	0.475462887	0.872605548	0	0	1	13
GO:0033238	regulation of cellular amine metabolic process	0.475462887	0.872605548	0	0	1	13
GO:0035264	multicellular organism growth	0.475462887	0.872605548	0	0	1	13
GO:0043281	regulation of cysteine-type endopeptidase activity involved in apoptotic process	0.475462887	0.872605548	0	0	1	13
GO:0046940	nucleoside monophosphate phosphorylation	0.475462887	0.872605548	0	0	1	13
GO:0050688	regulation of defense response to virus	0.475462887	0.872605548	0	0	1	13
GO:0050804	modulation of synaptic transmission	0.475462887	0.872605548	0	0	1	13
GO:0050878	regulation of body fluid levels	0.475462887	0.872605548	0	0	1	13
GO:0051552	flavone metabolic process	0.475462887	0.872605548	0	0	1	13
GO:0051553	flavone biosynthetic process	0.475462887	0.872605548	0	0	1	13
GO:0052652	cyclic purine nucleotide metabolic process	0.475462887	0.872605548	0	0	1	13
GO:0060969	negative regulation of gene silencing	0.475462887	0.872605548	0	0	1	13
GO:0072488	ammonium transmembrane transport	0.475462887	0.872605548	0	0	1	13
[truncated: 1,355 more rows]
