# Supplementary material for: Colletotrichum gloeosporioides Swiftly Manipulates the Transcriptional Regulation in Citrus sinensis During the Early Infection Stage
Source: J Fungi (Basel). 2024 Nov 20;10(11):805. doi: 10.3390/jof10110805 (PMC11595579; doi:10.3390/jof10110805)
Supplement: Supplementary file 1 [file jof-10-00805-s001.zip › Table S3. KEGG enrichment analysis of DEGs in cluster 1.xls]

Table S3. KEGG enrichment analysis of DEGs in cluster 1
ID	Descrption	Pvalue	Qvalue	Up	Down	fg_num	bg_num
ko01100	Metabolic pathways	4.81E-11	3.80E-09	0	0	189	2812
ko01110	Biosynthesis of secondary metabolites	6.97E-11	3.80E-09	0	0	123	1529
ko00940	Phenylpropanoid biosynthesis	1.45E-07	5.26E-06	0	0	29	206
ko00966	Glucosinolate biosynthesis	1.78E-05	4.86E-04	0	0	9	33
ko00380	Tryptophan metabolism	0.000312366	6.81E-03	0	0	13	89
ko00460	Cyanoamino acid metabolism	0.000774218	1.41E-02	0	0	11	74
ko00910	Nitrogen metabolism	0.001010415	1.57E-02	0	0	7	34
ko00592	alpha-Linolenic acid metabolism	0.001293081	1.76E-02	0	0	10	67
ko01210	2-Oxocarboxylic acid metabolism	0.001662029	2.01E-02	0	0	11	81
ko00942	Anthocyanin biosynthesis	0.003403983	3.71E-02	0	0	3	7
ko00920	Sulfur metabolism	0.003821789	3.79E-02	0	0	6	32
ko00904	Diterpenoid biosynthesis	0.005229793	4.75E-02	0	0	6	34
ko04016	MAPK signaling pathway - plant	0.009217864	7.73E-02	0	0	15	158
ko01230	Biosynthesis of amino acids	0.0123138	9.59E-02	0	0	19	225
ko00565	Ether lipid metabolism	0.03051736	2.22E-01	0	0	4	25
ko00400	Phenylalanine, tyrosine and tryptophan biosynthesis	0.03536945	2.38E-01	0	0	6	51
ko00130	Ubiquinone and other terpenoid-quinone biosynthesis	0.03842377	2.38E-01	0	0	6	52
ko00905	Brassinosteroid biosynthesis	0.03927525	2.38E-01	0	0	4	27
ko00564	Glycerophospholipid metabolism	0.04441742	2.48E-01	0	0	9	97
ko00073	Cutin, suberine and wax biosynthesis	0.04932163	2.48E-01	0	0	4	29
ko00230	Purine metabolism	0.04952986	2.48E-01	0	0	9	99
ko00601	Glycosphingolipid biosynthesis - lacto and neolacto series	0.05396449	2.48E-01	0	0	2	8
ko00260	Glycine, serine and threonine metabolism	0.05491925	2.48E-01	0	0	7	71
ko02010	ABC transporters	0.05617814	2.48E-01	0	0	6	57
ko00480	Glutathione metabolism	0.056801	2.48E-01	0	0	11	133
ko00740	Riboflavin metabolism	0.06969977	2.92E-01	0	0	3	20
ko00996	Biosynthesis of various alkaloids	0.08139725	3.29E-01	0	0	2	10
ko00590	Arachidonic acid metabolism	0.107636	4.19E-01	0	0	3	24
ko00750	Vitamin B6 metabolism	0.1121064	4.21E-01	0	0	2	12
ko00941	Flavonoid biosynthesis	0.1165433	4.23E-01	0	0	7	85
ko00270	Cysteine and methionine metabolism	0.1224046	4.30E-01	0	0	10	136
ko00300	Lysine biosynthesis	0.1284155	4.37E-01	0	0	2	13
ko00945	Stilbenoid, diarylheptanoid and gingerol biosynthesis	0.1331893	4.40E-01	0	0	5	56
ko00430	Taurine and hypotaurine metabolism	0.1452319	4.66E-01	0	0	2	14
ko00290	Valine, leucine and isoleucine biosynthesis	0.151786	4.73E-01	0	0	3	28
ko00520	Amino sugar and nucleotide sugar metabolism	0.174446	5.28E-01	0	0	10	147
ko00470	D-Amino acid metabolism	0.1801944	5.31E-01	0	0	1	4
ko00190	Oxidative phosphorylation	0.2247339	6.45E-01	0	0	9	138
ko01200	Carbon metabolism	0.2484475	6.94E-01	0	0	16	273
ko00603	Glycosphingolipid biosynthesis - globo and isoglobo series	0.2706932	7.38E-01	0	0	2	21
ko00591	Linoleic acid metabolism	0.288983	7.68E-01	0	0	2	22
ko00730	Thiamine metabolism	0.3072187	7.88E-01	0	0	2	23
ko04075	Plant hormone signal transduction	0.3154601	7.88E-01	0	0	16	287
ko00450	Selenocompound metabolism	0.3253626	7.88E-01	0	0	2	24
ko00760	Nicotinate and nicotinamide metabolism	0.3253626	7.88E-01	0	0	2	24
ko00640	Propanoate metabolism	0.3328891	7.89E-01	0	0	3	42
ko00261	Monobactam biosynthesis	0.3606142	8.36E-01	0	0	1	9
ko00020	Citrate cycle (TCA cycle)	0.4131135	9.20E-01	0	0	3	48
ko00790	Folate biosynthesis	0.4136379	9.20E-01	0	0	2	29
ko00220	Arginine biosynthesis	0.4306338	9.39E-01	0	0	2	30
ko00660	C5-Branched dibasic acid metabolism	0.4492582	9.42E-01	0	0	1	12
ko00901	Indole alkaloid biosynthesis	0.4492582	9.42E-01	0	0	1	12
ko00999	Biosynthesis of various plant secondary metabolites	0.477598	9.78E-01	0	0	3	53
ko00561	Glycerolipid metabolism	0.5002385	9.78E-01	0	0	5	96
ko00965	Betalain biosynthesis	0.5014385	9.78E-01	0	0	1	14
ko00250	Alanine, aspartate and glutamate metabolism	0.5024752	9.78E-01	0	0	3	55
ko00908	Zeatin biosynthesis	0.5266289	1.00E+00	0	0	2	36
ko00600	Sphingolipid metabolism	0.5703754	1.00E+00	0	0	2	39
ko00562	Inositol phosphate metabolism	0.5865636	1.00E+00	0	0	4	84
ko00900	Terpenoid backbone biosynthesis	0.5953822	1.00E+00	0	0	3	63
ko00909	Sesquiterpenoid and triterpenoid biosynthesis	0.6061781	1.00E+00	0	0	3	64
ko00340	Histidine metabolism	0.6482008	1.00E+00	0	0	1	21
ko00511	Other glycan degradation	0.6482008	1.00E+00	0	0	1	21
ko00360	Phenylalanine metabolism	0.6488754	1.00E+00	0	0	2	45
ko00960	Tropane, piperidine and pyridine alkaloid biosynthesis	0.6723922	1.00E+00	0	0	2	47
ko00710	Carbon fixation in photosynthetic organisms	0.6763	1.00E+00	0	0	3	71
ko00630	Glyoxylate and dicarboxylate metabolism	0.6945619	1.00E+00	0	0	3	73
ko01040	Biosynthesis of unsaturated fatty acids	0.697071	1.00E+00	0	0	1	24
ko00240	Pyrimidine metabolism	0.703398	1.00E+00	0	0	3	74
ko00071	Fatty acid degradation	0.7155904	1.00E+00	0	0	2	51
ko03030	DNA replication	0.7155904	1.00E+00	0	0	2	51
ko00195	Photosynthesis	0.7447743	1.00E+00	0	0	2	54
ko04070	Phosphatidylinositol signaling system	0.759854	1.00E+00	0	0	3	81
ko00350	Tyrosine metabolism	0.7627781	1.00E+00	0	0	2	56
ko00950	Isoquinoline alkaloid biosynthesis	0.7639485	1.00E+00	0	0	1	29
ko00030	Pentose phosphate pathway	0.7713615	1.00E+00	0	0	2	57
ko00620	Pyruvate metabolism	0.7819127	1.00E+00	0	0	4	109
ko00062	Fatty acid elongation	0.7967831	1.00E+00	0	0	1	32
ko00330	Arginine and proline metabolism	0.8030438	1.00E+00	0	0	2	61
ko03020	RNA polymerase	0.8173796	1.00E+00	0	0	2	63
ko00053	Ascorbate and aldarate metabolism	0.830777	1.00E+00	0	0	2	65
ko04145	Phagosome	0.8361955	1.00E+00	0	0	3	93
ko03420	Nucleotide excision repair	0.8432846	1.00E+00	0	0	2	67
ko04130	SNARE interactions in vesicular transport	0.8567655	1.00E+00	0	0	1	39
ko00100	Steroid biosynthesis	0.8703988	1.00E+00	0	0	1	41
ko00410	beta-Alanine metabolism	0.8939073	1.00E+00	0	0	1	45
ko00310	Lysine degradation	0.9040157	1.00E+00	0	0	1	47
ko03050	Proteasome	0.908704	1.00E+00	0	0	1	48
ko04712	Circadian rhythm - plant	0.908704	1.00E+00	0	0	1	48
ko00860	Porphyrin metabolism	0.9131641	1.00E+00	0	0	1	49
ko04146	Peroxisome	0.9174324	1.00E+00	0	0	3	113
ko03410	Base excision repair	0.9214434	1.00E+00	0	0	1	51
ko04144	Endocytosis	0.9237707	1.00E+00	0	0	5	171
ko00770	Pantothenate and CoA biosynthesis	0.9252831	1.00E+00	0	0	1	52
ko00280	Valine, leucine and isoleucine degradation	0.9324106	1.00E+00	0	0	1	54
ko03060	Protein export	0.935716	1.00E+00	0	0	1	55
ko00010	Glycolysis / Gluconeogenesis	0.9521273	1.00E+00	0	0	3	128
ko03008	Ribosome biogenesis in eukaryotes	0.9532229	1.00E+00	0	0	2	97
ko00052	Galactose metabolism	0.9569716	1.00E+00	0	0	1	63
ko00500	Starch and sucrose metabolism	0.9628477	1.00E+00	0	0	4	165
ko04120	Ubiquitin mediated proteolysis	0.9629131	1.00E+00	0	0	5	194
ko01212	Fatty acid metabolism	0.9864761	1.00E+00	0	0	1	86
ko04626	Plant-pathogen interaction	0.990434	1.00E+00	0	0	8	322
ko03015	mRNA surveillance pathway	0.9912992	1.00E+00	0	0	2	136
ko00040	Pentose and glucuronate interconversions	0.9916762	1.00E+00	0	0	2	137
ko03010	Ribosome	0.9978926	1.00E+00	0	0	6	307
ko03018	RNA degradation	0.9987486	1.00E+00	0	0	1	133
ko04141	Protein processing in endoplasmic reticulum	0.9998391	1.00E+00	0	0	3	265
ko03040	Spliceosome	0.9999012	1.00E+00	0	0	2	233
