# Supplementary material for: Colletotrichum gloeosporioides Swiftly Manipulates the Transcriptional Regulation in Citrus sinensis During the Early Infection Stage
Source: J Fungi (Basel). 2024 Nov 20;10(11):805. doi: 10.3390/jof10110805 (PMC11595579; doi:10.3390/jof10110805)
Supplement: Supplementary file 1 [file jof-10-00805-s001.zip › Table S4. KEGG enrichment analysis of DEGs in cluster 6.xls]

Table S4. KEGG enrichment analysis of DEGs in cluster 6
ID	Descrption	Pvalue	Qvalue	Up	Down	fg_num	bg_num
ko03010	Ribosome	6.51E-12	0	0	0	46	307
ko01230	Biosynthesis of amino acids	5.92E-07	0.00003	0	0	30	225
ko00400	Phenylalanine, tyrosine and tryptophan biosynthesis	5.34E-06	0.00018	0	0	12	51
ko01110	Biosynthesis of secondary metabolites	9.60E-05	0.002425	0	0	105	1529
ko00620	Pyruvate metabolism	0.000304365	0.006148	0	0	15	109
ko00020	Citrate cycle (TCA cycle)	0.000516073	0.00842	0	0	9	48
ko00010	Glycolysis / Gluconeogenesis	0.00058356	0.00842	0	0	16	128
ko00052	Galactose metabolism	0.001010648	0.011721	0	0	10	63
ko01200	Carbon metabolism	0.001044474	0.011721	0	0	26	273
ko00450	Selenocompound metabolism	0.005855183	0.059137	0	0	5	24
ko00270	Cysteine and methionine metabolism	0.007686279	0.070574	0	0	14	136
ko01100	Metabolic pathways	0.02060634	0.173437	0	0	158	2812
ko00053	Ascorbate and aldarate metabolism	0.0423725	0.319562	0	0	7	65
ko00440	Phosphonate and phosphinate metabolism	0.04429576	0.319562	0	0	2	7
ko00790	Folate biosynthesis	0.05432309	0.343815	0	0	4	29
ko00250	Alanine, aspartate and glutamate metabolism	0.05516051	0.343815	0	0	6	55
ko00670	One carbon pool by folate	0.05786979	0.343815	0	0	3	18
ko00710	Carbon fixation in photosynthetic organisms	0.06305312	0.353798	0	0	7	71
ko00360	Phenylalanine metabolism	0.07219968	0.383798	0	0	5	45
ko00940	Phenylpropanoid biosynthesis	0.0906807	0.442582	0	0	15	206
ko00900	Terpenoid backbone biosynthesis	0.09341323	0.442582	0	0	6	63
ko04016	MAPK signaling pathway - plant	0.096404	0.442582	0	0	12	158
ko00730	Thiamine metabolism	0.1048423	0.460394	0	0	3	23
ko04626	Plant-pathogen interaction	0.1254005	0.527727	0	0	21	322
ko00040	Pentose and glucuronate interconversions	0.1467615	0.545824	0	0	10	137
ko00905	Brassinosteroid biosynthesis	0.150159	0.545824	0	0	3	27
ko00965	Betalain biosynthesis	0.1528784	0.545824	0	0	2	14
ko00030	Pentose phosphate pathway	0.1545389	0.545824	0	0	5	57
ko00630	Glyoxylate and dicarboxylate metabolism	0.1567216	0.545824	0	0	6	73
ko00220	Arginine biosynthesis	0.1875214	0.631322	0	0	3	30
ko00920	Sulfur metabolism	0.2136282	0.696015	0	0	3	32
ko00524	Neomycin, kanamycin and gentamicin biosynthesis	0.2263252	0.714339	0	0	1	5
ko00071	Fatty acid degradation	0.250192	0.765739	0	0	4	51
ko00740	Riboflavin metabolism	0.2641929	0.784808	0	0	2	20
ko00999	Biosynthesis of various plant secondary metabolites	0.2725571	0.786522	0	0	4	53
ko00513	Various types of N-glycan biosynthesis	0.2954689	0.805168	0	0	3	38
ko00350	Tyrosine metabolism	0.3066848	0.805168	0	0	4	56
ko00240	Pyrimidine metabolism	0.3109066	0.805168	0	0	5	74
ko00460	Cyanoamino acid metabolism	0.3109066	0.805168	0	0	5	74
ko03018	RNA degradation	0.3473735	0.830467	0	0	8	133
ko00565	Ether lipid metabolism	0.3578645	0.830467	0	0	2	25
ko00330	Arginine and proline metabolism	0.3643317	0.830467	0	0	4	61
ko00510	N-Glycan biosynthesis	0.3650511	0.830467	0	0	3	43
ko00261	Monobactam biosynthesis	0.37001	0.830467	0	0	1	9
ko04122	Sulfur relay system	0.37001	0.830467	0	0	1	9
ko00410	beta-Alanine metabolism	0.3926622	0.844958	0	0	3	45
ko00051	Fructose and mannose metabolism	0.3989087	0.844958	0	0	4	64
ko00903	Limonene and pinene degradation	0.4015643	0.844958	0	0	1	10
ko00960	Tropane, piperidine and pyridine alkaloid biosynthesis	0.4199608	0.849052	0	0	3	47
ko00950	Isoquinoline alkaloid biosynthesis	0.4296576	0.849052	0	0	2	29
ko00592	alpha-Linolenic acid metabolism	0.4331628	0.849052	0	0	4	67
ko00520	Amino sugar and nucleotide sugar metabolism	0.455382	0.849052	0	0	8	147
ko00750	Vitamin B6 metabolism	0.4600255	0.849052	0	0	1	12
ko00901	Indole alkaloid biosynthesis	0.4600255	0.849052	0	0	1	12
ko00260	Glycine, serine and threonine metabolism	0.4779513	0.849052	0	0	4	71
ko00300	Lysine biosynthesis	0.4870853	0.849052	0	0	1	13
ko00966	Glucosinolate biosynthesis	0.4970063	0.849052	0	0	2	33
ko04146	Peroxisome	0.5006165	0.849052	0	0	6	113
ko00480	Glutathione metabolism	0.5008465	0.849052	0	0	7	133
ko00280	Valine, leucine and isoleucine degradation	0.5116648	0.849052	0	0	3	54
ko00430	Taurine and hypotaurine metabolism	0.5127935	0.849052	0	0	1	14
ko00561	Glycerolipid metabolism	0.5288178	0.861461	0	0	5	96
ko00564	Glycerophospholipid metabolism	0.5381634	0.86277	0	0	5	97
ko02010	ABC transporters	0.5485871	0.865739	0	0	3	57
ko01210	2-Oxocarboxylic acid metabolism	0.5829847	0.87382	0	0	4	81
ko00600	Sphingolipid metabolism	0.5880198	0.87382	0	0	2	39
ko04130	SNARE interactions in vesicular transport	0.5880198	0.87382	0	0	2	39
ko00500	Starch and sucrose metabolism	0.5883147	0.87382	0	0	8	165
ko00640	Propanoate metabolism	0.6287446	0.920336	0	0	2	42
ko00380	Tryptophan metabolism	0.6576333	0.933271	0	0	4	89
ko00340	Histidine metabolism	0.6601583	0.933271	0	0	1	21
ko00514	Other types of O-glycan biosynthesis	0.6772155	0.933271	0	0	1	22
ko00650	Butanoate metabolism	0.6772155	0.933271	0	0	1	22
ko00310	Lysine degradation	0.689566	0.933271	0	0	2	47
ko03050	Proteasome	0.7007011	0.933271	0	0	2	48
ko01040	Biosynthesis of unsaturated fatty acids	0.7088126	0.933271	0	0	1	24
ko00860	Porphyrin metabolism	0.7115035	0.933271	0	0	2	49
ko03440	Homologous recombination	0.7321322	0.936737	0	0	2	51
ko00230	Purine metabolism	0.7375562	0.936737	0	0	4	99
ko00770	Pantothenate and CoA biosynthesis	0.7419698	0.936737	0	0	2	52
ko03060	Protein export	0.7696493	0.95862	0	0	2	55
ko00945	Stilbenoid, diarylheptanoid and gingerol biosynthesis	0.7782859	0.95862	0	0	2	56
ko01212	Fatty acid metabolism	0.8122211	0.983835	0	0	3	86
ko00910	Nitrogen metabolism	0.8261272	0.983835	0	0	1	34
ko03020	RNA polymerase	0.8311678	0.983835	0	0	2	63
ko00061	Fatty acid biosynthesis	0.837721	0.983835	0	0	2	64
ko04144	Endocytosis	0.8647375	0.999525	0	0	6	171
ko04070	Phosphatidylinositol signaling system	0.9189405	0.999525	0	0	2	81
ko00130	Ubiquinone and other terpenoid-quinone biosynthesis	0.9314315	0.999525	0	0	1	52
ko00906	Carotenoid biosynthesis	0.9314315	0.999525	0	0	1	52
ko00941	Flavonoid biosynthesis	0.9314989	0.999525	0	0	2	85
ko04145	Phagosome	0.9513134	0.999525	0	0	2	93
ko04075	Plant hormone signal transduction	0.9559834	0.999525	0	0	9	287
ko00909	Sesquiterpenoid and triterpenoid biosynthesis	0.9631877	0.999525	0	0	1	64
ko03015	mRNA surveillance pathway	0.9700285	0.999525	0	0	3	136
ko00190	Oxidative phosphorylation	0.972308	0.999525	0	0	3	138
ko00562	Inositol phosphate metabolism	0.9869842	0.999525	0	0	1	84
ko03008	Ribosome biogenesis in eukaryotes	0.9933914	0.999525	0	0	1	97
ko04120	Ubiquitin mediated proteolysis	0.9973183	0.999525	0	0	3	194
ko04141	Protein processing in endoplasmic reticulum	0.9994306	0.999525	0	0	4	265
ko03040	Spliceosome	0.9995248	0.999525	0	0	3	233
