# Supplementary material for: Colletotrichum gloeosporioides Swiftly Manipulates the Transcriptional Regulation in Citrus sinensis During the Early Infection Stage
Source: J Fungi (Basel). 2024 Nov 20;10(11):805. doi: 10.3390/jof10110805 (PMC11595579; doi:10.3390/jof10110805)
Supplement: Supplementary file 1 [file jof-10-00805-s001.zip › Table S5. The raw count matrix of all genes and selected 13,805 genes in Citrus sinensis used for WGCNA.xls]

## Sheet: Raw count matrix of all genes
id	CG0h_1	CG0h_2	CG0h_3	CG6h_1	CG6h_2	CG6h_3	CG12h_1	CG12h_2	CG12h_3
Cs_ont_1g000010	0	0	0	0	0	0	0	0	0
Cs_ont_1g000020	0	0	0	0	0	0	0	0	0
Cs_ont_1g000030	2678	3027	2899	3277	3670	3216	2322	3971	3557
Cs_ont_1g000040	301	434	378	304	309	208	117	231	235
Cs_ont_1g000050	1771	1946	1822	2337	2580	2293	1343	2176	2138
Cs_ont_1g000060	154	160	134	286	272	403	590	328	239
Cs_ont_1g000070	0	0	0	0	0	0	0	0	0
Cs_ont_1g000080	282	273	253	199	151	150	70	208	202
Cs_ont_1g000090	1740	1795	1808	2064	2387	3132	1959	2089	2471
Cs_ont_1g000100	1	0	0	0	0	0	0	0	0
Cs_ont_1g000110	0	0	0	0	0	0	0	0	0
Cs_ont_1g000120	0	0	0	0	0	0	0	0	0
Cs_ont_1g000130	0	0	0	0	0	0	0	0	0
Cs_ont_1g000140	0	1	0	0	0	1	0	0	0
Cs_ont_1g000150	0	0	0	0	0	0	0	0	0
Cs_ont_1g000160	0	0	0	0	0	0	0	0	0
Cs_ont_1g000170	0	0	0	0	0	0	0	0	0
Cs_ont_1g000180	0	0	0	0	0	0	0	0	0
Cs_ont_1g000190	0	0	0	0	0	0	0	0	0
Cs_ont_1g000200	545	272	437	227	482	423	475	323	225
Cs_ont_1g000210	1461	1343	1306	1344	1448	1553	1348	1259	1222
Cs_ont_1g000220	2218	2954	2614	2516	2429	1839	773	1880	2448
Cs_ont_1g000230	1548	1719	1656	2426	2173	1798	1139	2014	1972
Cs_ont_1g000240	21	32	24	42	46	30	17	38	44
Cs_ont_1g000250	5	7	6	4	4	4	0	3	5
Cs_ont_1g000260	5	5	4	0	1	6	3	13	5
Cs_ont_1g000270	178	151	165	520	1013	1127	1093	597	408
Cs_ont_1g000280	0	0	0	0	0	0	0	0	0
Cs_ont_1g000290	0	0	0	0	0	0	0	0	0
Cs_ont_1g000300	14	17	9	13	31	14	20	25	23
Cs_ont_1g000310	371	328	315	387	522	527	610	576	457
Cs_ont_1g000320	539	485	573	728	930	1146	1413	1299	1070
Cs_ont_1g000330	0	0	0	0	0	1	2	0	0
Cs_ont_1g000340	2071	2215	2149	2344	1908	2756	2141	3056	3790
Cs_ont_1g000350	1013	1130	1084	650	714	560	570	641	791
Cs_ont_1g000360	6597	3550	5340	707	394	1099	1622	1455	1233
Cs_ont_1g000370	657	559	553	722	1097	890	811	996	828
Cs_ont_1g000380	0	0	0	0	1	0	0	0	0
Cs_ont_1g000390	2760	5173	4268	6411	6172	3271	1700	5234	6926
Cs_ont_1g000400	435	475	437	422	1124	562	162	430	287
Cs_ont_1g000410	0	0	0	0	0	0	0	0	0
Cs_ont_1g000420	0	0	0	0	0	0	0	0	0
Cs_ont_1g000430	0	1	1	0	2	1	0	0	0
Cs_ont_1g000440	71	61	71	784	1273	1588	160	780	514
Cs_ont_1g000450	0	0	0	0	0	0	0	0	0
Cs_ont_1g000460	0	0	0	0	1	0	0	0	0
Cs_ont_1g000470	0	0	0	0	0	0	0	0	0
Cs_ont_1g000480	0	0	1	1	2	0	0	0	1
Cs_ont_1g000490	369	425	361	345	333	277	147	236	197
Cs_ont_1g000500	1	2	2	1	1	0	0	0	1
Cs_ont_1g000510	310	329	342	346	502	449	415	400	320
Cs_ont_1g000520	0	0	0	0	0	0	0	0	0
Cs_ont_1g000530	4051	3616	3752	2829	1836	1687	828	1231	934
Cs_ont_1g000540	0	0	0	0	0	0	0	0	0
Cs_ont_1g000550	0	0	0	0	0	0	0	0	0
Cs_ont_1g000560	0	0	0	0	0	0	0	0	0
Cs_ont_1g000570	112	108	175	120	369	63	10	52	149
Cs_ont_1g000580	2507	3577	3247	6305	3332	1947	1573	1602	1867
Cs_ont_1g000590	44	69	45	108	135	94	51	71	49
Cs_ont_1g000600	1707	1916	1791	1795	1003	791	963	1573	1903
Cs_ont_1g000610	53	65	55	46	44	45	11	31	22
Cs_ont_1g000620	0	0	0	0	0	0	0	0	0
Cs_ont_1g000630	0	0	0	0	0	0	0	0	0
Cs_ont_1g000640	74	85	80	139	211	146	46	104	76
Cs_ont_1g000650	6	14	12	3	10	6	0	2	0
Cs_ont_1g000660	0	0	0	0	0	0	0	0	0
Cs_ont_1g000670	0	0	0	0	0	0	0	0	0
Cs_ont_1g000680	0	0	0	0	0	0	0	0	0
Cs_ont_1g000690	6	4	5	2	3	0	0	2	3
Cs_ont_1g000700	18	10	26	45	41	130	175	174	132
Cs_ont_1g000710	5	8	6	4	5	3	2	6	5
Cs_ont_1g000720	980	983	962	936	402	321	416	668	768
Cs_ont_1g000730	2	0	0	1	4	5	21	9	8
Cs_ont_1g000740	0	0	0	0	0	0	0	0	0
Cs_ont_1g000750	0	0	0	0	0	0	0	0	0
Cs_ont_1g000760	14	23	11	12	14	16	5	11	4
Cs_ont_1g000770	61	82	97	28	15	35	41	54	36
Cs_ont_1g000780	56	96	91	43	17	25	23	43	38
Cs_ont_1g000790	22455	20687	20121	9244	3894	4226	1923	6972	51013
Cs_ont_1g000800	2	5	5	4	3	1	0	0	2
Cs_ont_1g000810	0	0	0	0	0	0	0	0	0
Cs_ont_1g000820	0	0	0	0	0	0	0	0	0
Cs_ont_1g000830	0	0	0	0	0	1	0	0	0
Cs_ont_1g000840	417	367	376	538	556	567	451	515	417
Cs_ont_1g000850	0	0	0	0	0	0	0	0	0
Cs_ont_1g000860	718	666	641	736	805	753	496	525	508
Cs_ont_1g000870	10	1	13	757	671	3958	5665	346	224
Cs_ont_1g000880	0	1	0	0	0	0	0	0	0
Cs_ont_1g000890	0	0	0	0	0	0	0	0	0
Cs_ont_1g000900	0	0	0	0	0	0	0	0	0
Cs_ont_1g000910	0	0	0	0	0	0	0	0	0
Cs_ont_1g000920	0	0	0	0	0	0	0	0	0
Cs_ont_1g000930	1	1	2	0	0	1	1	0	3
Cs_ont_1g000940	9	4	8	1	1	2	5	4	0
Cs_ont_1g000950	4	6	7	356	2442	1272	225	400	233
Cs_ont_1g000960	0	0	0	0	0	0	0	0	0
Cs_ont_1g000970	88	225	176	130	224	79	24	100	141
Cs_ont_1g000980	0	0	0	0	0	0	0	0	0
Cs_ont_1g000990	0	0	0	0	0	0	0	0	0
Cs_ont_1g001000	0	0	0	0	1	0	0	0	0
Cs_ont_1g001010	0	0	1	0	2	0	0	0	0
Cs_ont_1g001020	0	0	0	0	1	0	0	1	0
Cs_ont_1g001030	339	394	409	133	156	91	90	217	264
Cs_ont_1g001040	255	279	270	731	1520	1324	474	1010	742
Cs_ont_1g001050	137	188	182	115	145	132	47	97	101
Cs_ont_1g001060	320	358	335	460	624	549	275	616	579
Cs_ont_1g001070	548	727	667	1051	1859	1385	594	1779	1278
Cs_ont_1g001080	1429	1248	1235	964	1004	936	571	787	636
Cs_ont_1g001090	4094	5086	4499	3752	4506	3037	1746	4807	5372
Cs_ont_1g001100	1381	963	1277	1140	1763	2029	3288	2404	2175
Cs_ont_1g001110	11	7	12	13	5	12	1	4	4
Cs_ont_1g001120	36	25	39	71	108	102	280	128	30
Cs_ont_1g001130	535	442	465	617	835	980	713	701	513
Cs_ont_1g001140	245	210	321	282	288	274	176	280	264
Cs_ont_1g001150	334	343	301	518	629	595	398	488	387
Cs_ont_1g001160	0	0	0	0	0	0	0	0	0
Cs_ont_1g001170	0	0	0	0	0	0	0	0	0
Cs_ont_1g001180	0	0	0	0	0	0	0	0	0
Cs_ont_1g001190	0	0	0	0	0	0	0	0	0
Cs_ont_1g001200	0	0	0	0	0	0	0	0	0
Cs_ont_1g001210	0	0	0	0	0	0	1	0	4
Cs_ont_1g001220	4	3	4	3	3	6	5	7	5
Cs_ont_1g001230	0	0	0	0	0	0	0	0	0
Cs_ont_1g001240	0	0	0	0	0	0	0	0	0
Cs_ont_1g001250	0	0	0	0	0	0	0	0	0
Cs_ont_1g001260	0	0	0	0	0	0	0	0	0
Cs_ont_1g001270	0	0	1	1	0	0	0	0	0
Cs_ont_1g001280	0	0	0	0	0	0	0	0	0
Cs_ont_1g001290	0	0	0	0	0	0	0	0	0
Cs_ont_1g001300	0	0	0	0	0	0	1	3	13
Cs_ont_1g001310	0	0	0	0	0	0	0	0	0
Cs_ont_1g001320	0	0	0	0	0	0	0	0	0
Cs_ont_1g001330	0	0	0	0	0	0	0	0	0
Cs_ont_1g001340	0	0	0	0	0	0	0	0	0
Cs_ont_1g001350	0	0	0	1	0	0	0	3	5
Cs_ont_1g001360	0	0	0	0	0	0	0	0	0
Cs_ont_1g001370	0	0	0	0	0	0	0	0	0
Cs_ont_1g001380	0	0	0	0	0	0	0	0	0
Cs_ont_1g001390	0	0	0	0	0	0	0	0	0
Cs_ont_1g001400	0	0	0	0	0	0	0	0	0
Cs_ont_1g001410	0	0	0	0	0	0	0	0	0
Cs_ont_1g001420	0	0	0	0	0	0	0	0	0
Cs_ont_1g001430	5	1	0	1	0	5	12	0	2
Cs_ont_1g001440	0	0	0	0	0	0	0	0	0
Cs_ont_1g001450	9	4	1	0	0	0	6	2	0
Cs_ont_1g001460	3	11	9	3	1	7	1	5	6
Cs_ont_1g001470	175	163	135	129	55	128	202	103	76
Cs_ont_1g001480	5770	6034	5619	5344	2716	2580	114	1636	772
Cs_ont_1g001490	1304	1174	1287	1289	1006	1010	591	1024	1026
Cs_ont_1g001500	1045	917	1009	946	1413	1323	1129	1340	1232
Cs_ont_1g001510	1161	845	903	604	572	586	875	549	303
Cs_ont_1g001520	0	0	0	0	0	0	0	0	0
Cs_ont_1g001530	867	844	985	444	519	272	349	506	494
Cs_ont_1g001540	1025	878	991	780	545	515	384	753	899
Cs_ont_1g001550	43	50	50	47	60	40	27	65	50
Cs_ont_1g001560	0	0	0	0	0	1	4	1	0
Cs_ont_1g001570	0	0	0	0	0	0	0	0	0
Cs_ont_1g001580	58	61	81	153	154	165	651	913	838
Cs_ont_1g001590	2	0	0	0	0	1	1	3	1
Cs_ont_1g001600	0	1	0	0	0	0	0	0	0
Cs_ont_1g001610	0	0	0	0	0	0	0	0	0
Cs_ont_1g001620	0	0	0	1	0	1	0	0	0
Cs_ont_1g001630	0	0	0	0	0	0	0	0	0
Cs_ont_1g001640	0	0	0	0	0	0	0	0	0
Cs_ont_1g001650	0	0	0	4	2	35	61	2	5
Cs_ont_1g001660	0	0	0	4	2	93	242	10	4
Cs_ont_1g001670	0	0	0	0	0	0	0	0	0
Cs_ont_1g001680	0	0	0	0	0	0	0	0	0
Cs_ont_1g001690	0	0	0	0	0	0	0	0	0
Cs_ont_1g001700	0	0	0	0	0	1	1	0	0
Cs_ont_1g001710	0	0	0	0	0	0	0	0	0
Cs_ont_1g001720	0	0	0	1	2	3	0	0	2
Cs_ont_1g001730	6	14	8	11	11	8	2	9	8
Cs_ont_1g001740	0	0	0	0	0	0	0	0	0
Cs_ont_1g001750	70	76	74	55	74	87	58	85	65
Cs_ont_1g001760	115	78	120	146	205	229	98	194	159
Cs_ont_1g001770	0	0	0	0	0	0	0	0	0
Cs_ont_1g001780	0	0	0	0	0	0	0	0	0
Cs_ont_1g001790	0	0	0	0	0	0	0	0	0
Cs_ont_1g001800	0	0	0	0	0	0	0	0	0
Cs_ont_1g001810	3	1	0	0	0	0	0	1	0
Cs_ont_1g001820	16	15	24	31	22	28	17	35	25
Cs_ont_1g001830	0	0	0	0	0	0	0	0	0
Cs_ont_1g001840	1364	578	488	193	173	390	332	365	82
Cs_ont_1g001850	93	98	99	138	108	122	104	130	133
Cs_ont_1g001860	0	0	0	0	0	0	0	0	0
Cs_ont_1g001870	596	411	434	1089	1611	1757	1281	1175	880
Cs_ont_1g001880	103	85	99	186	264	258	103	175	133
Cs_ont_1g001890	42	43	42	74	95	102	70	89	86
Cs_ont_1g001900	44	36	40	45	74	67	38	42	35
Cs_ont_1g001910	341	389	373	553	554	478	157	452	470
Cs_ont_1g001920	0	0	0	0	0	0	0	0	0
Cs_ont_1g001930	3976	3049	3563	1637	781	1175	440	855	755
Cs_ont_1g001940	134	178	167	544	1058	1027	270	659	634
Cs_ont_1g001950	2	7	7	2	8	12	71	12	17
Cs_ont_1g001960	0	0	0	0	0	0	0	0	0
Cs_ont_1g001970	0	0	0	0	0	0	0	0	0
Cs_ont_1g001980	0	0	0	0	0	0	0	0	0
Cs_ont_1g001990	2	0	1	0	0	2	4	2	0
Cs_ont_1g002000	423	424	427	751	942	966	517	698	569
Cs_ont_1g002010	580	542	547	901	1273	1328	1432	1665	1418
Cs_ont_1g002020	0	0	0	0	0	0	0	0	0
Cs_ont_1g002030	20	55	27	80	109	30	7	160	106
Cs_ont_1g002040	0	0	0	0	1	0	0	0	1
Cs_ont_1g002050	0	0	0	0	0	0	0	0	0
Cs_ont_1g002060	1666	2453	2132	1949	2579	1882	1304	2985	3100
Cs_ont_1g002070	123	84	103	119	133	161	82	127	109
Cs_ont_1g002080	1056	1460	1163	906	567	274	79	457	1048
Cs_ont_1g002090	0	0	0	0	0	0	1	0	0
Cs_ont_1g002100	196	219	240	199	218	153	81	174	414
Cs_ont_1g002110	0	0	0	0	0	0	0	0	0
Cs_ont_1g002120	0	0	0	0	0	0	0	0	0
Cs_ont_1g002130	2173	1776	2109	892	587	561	748	797	853
Cs_ont_1g002140	687	665	678	454	433	348	204	432	397
Cs_ont_1g002150	79	58	83	52	52	73	57	87	33
Cs_ont_1g002160	2	1	2	0	0	1	2	2	1
Cs_ont_1g002170	431	405	495	816	185	272	6	22	4
Cs_ont_1g002180	700	586	701	638	561	509	394	396	374
Cs_ont_1g002190	388	382	421	552	1478	1262	1021	514	499
Cs_ont_1g002200	62	85	80	96	103	92	50	120	127
Cs_ont_1g002210	1811	1587	1706	1628	2049	2045	1403	1891	1486
Cs_ont_1g002220	10	9	7	3	5	2	3	4	8
Cs_ont_1g002230	199	156	171	201	197	235	490	327	228
Cs_ont_1g002240	716	724	741	1392	1489	1868	3025	1750	1755
Cs_ont_1g002250	6782	6390	7192	2512	1717	1360	276	951	863
Cs_ont_1g002260	212	175	173	243	452	428	298	243	205
Cs_ont_1g002270	2110	1928	2093	1491	1425	1322	1318	1455	1588
Cs_ont_1g002280	1492	1557	1513	1129	1118	991	494	1166	1169
Cs_ont_1g002290	4	4	4	4	13	7	3	12	7
Cs_ont_1g002300	1	2	1	0	0	0	0	1	0
Cs_ont_1g002310	0	0	0	0	0	0	0	0	0
Cs_ont_1g002320	0	0	0	0	0	0	0	0	0
Cs_ont_1g002330	0	0	0	0	0	0	0	0	0
Cs_ont_1g002340	0	0	0	0	0	0	0	0	0
Cs_ont_1g002350	0	0	0	0	0	0	0	0	0
Cs_ont_1g002360	0	0	0	0	0	0	0	0	0
Cs_ont_1g002370	4	0	1	0	0	0	0	1	0
Cs_ont_1g002380	0	0	0	0	0	0	0	0	0
Cs_ont_1g002390	6	0	4	1	1	6	18	5	1
Cs_ont_1g002400	1	1	0	0	0	0	2	1	0
Cs_ont_1g002410	0	0	0	0	0	0	0	0	0
Cs_ont_1g002420	5	0	2	0	0	2	9	4	0
Cs_ont_1g002430	70	28	34	13	7	17	304	95	337
Cs_ont_1g002440	0	0	0	0	0	0	0	0	0
Cs_ont_1g002450	211	661	404	266	225	67	53	155	288
Cs_ont_1g002460	0	0	0	0	0	0	0	0	0
Cs_ont_1g002470	0	0	0	0	0	0	0	0	0
Cs_ont_1g002480	0	0	3	0	0	3	0	3	0
Cs_ont_1g002490	0	0	0	0	0	0	0	0	0
Cs_ont_1g002500	28	35	47	48	24	37	71	109	165
Cs_ont_1g002510	452	33	85	25	76	593	4448	294	2
Cs_ont_1g002520	475	162	220	38	117	871	2109	653	17
Cs_ont_1g002530	0	0	0	0	0	1	1	0	0
Cs_ont_1g002540	293	435	351	378	397	1225	1436	934	329
Cs_ont_1g002550	0	0	0	0	0	0	0	0	0
Cs_ont_1g002560	159	104	118	96	61	279	922	320	80
Cs_ont_1g002570	0	0	0	0	0	0	0	0	0
Cs_ont_1g002580	0	0	0	0	1	1	4	0	1
Cs_ont_1g002590	0	0	0	58	15	573	298	48	6
Cs_ont_1g002600	0	1	0	1	5	5	2	5	7
Cs_ont_1g002610	593	495	502	842	898	1138	671	920	820
Cs_ont_1g002620	0	0	0	0	0	0	0	0	0
Cs_ont_1g002630	1	1	0	0	1	0	0	1	0
Cs_ont_1g002640	1087	771	883	748	582	776	902	668	658
Cs_ont_1g002650	26	15	28	12	8	17	21	18	19
Cs_ont_1g002660	5	26	16	9	5	0	0	3	12
Cs_ont_1g002670	18	91	36	40	18	6	4	6	29
Cs_ont_1g002680	0	3	1	0	1	0	0	0	0
Cs_ont_1g002690	0	2	0	2	0	0	0	0	1
Cs_ont_1g002700	24	101	65	41	31	4	0	12	29
Cs_ont_1g002710	0	0	0	0	0	0	0	0	0
Cs_ont_1g002720	0	0	0	0	0	0	0	0	0
Cs_ont_1g002730	0	0	0	0	0	1	2	0	0
Cs_ont_1g002740	0	0	0	1	0	12	34	3	1
Cs_ont_1g002750	0	0	0	0	0	0	0	0	0
Cs_ont_1g002760	0	0	2	305	191	3262	11401	1517	811
Cs_ont_1g002770	1	0	0	0	1	4	1	0	0
Cs_ont_1g002780	62	48	64	77	36	34	17	32	32
Cs_ont_1g002790	374	370	369	153	118	84	26	70	81
Cs_ont_1g002800	36	31	33	28	52	47	17	28	19
Cs_ont_1g002810	0	0	0	0	0	0	0	0	0
Cs_ont_1g002820	0	0	0	0	1	0	0	0	0
Cs_ont_1g002830	0	7	3	4	4	4	2	1	0
Cs_ont_1g002840	5192	3970	4312	3288	3568	4109	5000	4965	4283
Cs_ont_1g002850	0	0	0	0	0	0	0	0	0
Cs_ont_1g002860	561	873	775	1259	2100	1465	772	1998	1631
Cs_ont_1g002870	715	516	698	338	456	447	266	557	375
Cs_ont_1g002880	503	469	474	172	168	97	140	224	274
Cs_ont_1g002890	1	0	0	0	1	1	2	0	0
Cs_ont_1g002900	426	523	515	477	524	351	176	380	366
Cs_ont_1g002910	0	0	0	0	0	0	0	0	0
Cs_ont_1g002920	1184	3086	2229	2528	2520	1310	300	1841	2807
Cs_ont_1g002930	723	569	617	567	540	639	708	583	458
Cs_ont_1g002940	0	0	0	0	0	1	0	0	0
Cs_ont_1g002950	0	0	0	0	0	0	0	0	0
Cs_ont_1g002960	0	0	0	0	0	0	0	0	0
Cs_ont_1g002970	0	0	0	0	0	0	0	0	0
Cs_ont_1g002980	0	0	0	0	0	0	0	0	0
Cs_ont_1g002990	0	0	0	0	0	0	0	0	0
Cs_ont_1g003000	4	6	7	13	17	5	2	5	3
Cs_ont_1g003010	0	0	0	0	0	0	0	0	0
Cs_ont_1g003020	0	0	0	0	0	0	0	0	0
Cs_ont_1g003030	0	0	0	0	0	0	0	0	0
Cs_ont_1g003040	0	0	0	0	0	5	5	1	1
Cs_ont_1g003050	52	57	50	34	31	30	31	46	22
Cs_ont_1g003060	0	0	0	0	0	0	0	0	0
Cs_ont_1g003070	1	1	3	1	0	1	1	1	0
Cs_ont_1g003080	4	1	0	2	7	3	1	4	1
Cs_ont_1g003090	0	2	0	0	0	0	0	0	0
Cs_ont_1g003100	0	0	0	0	0	0	0	0	0
Cs_ont_1g003110	0	0	0	0	0	0	0	0	0
Cs_ont_1g003120	0	0	0	0	0	0	0	0	0
Cs_ont_1g003130	0	0	0	0	0	0	0	0	0
Cs_ont_1g003140	0	1	0	0	0	2	0	0	0
Cs_ont_1g003150	0	0	0	0	0	0	0	0	0
Cs_ont_1g003160	970	815	925	1163	551	1288	940	2569	3042
Cs_ont_1g003170	143	136	139	308	304	329	362	353	322
Cs_ont_1g003180	289	321	304	745	760	844	812	893	821
Cs_ont_1g003190	0	0	0	2	1	0	1	1	0
Cs_ont_1g003200	518	475	426	472	459	371	451	492	481
Cs_ont_1g003210	98	116	131	182	135	119	135	278	196
Cs_ont_1g003220	525	751	650	673	870	709	238	674	624
Cs_ont_1g003230	3	1	2	0	2	1	0	0	2
Cs_ont_1g003240	41	85	66	73	96	65	46	69	61
Cs_ont_1g003250	0	0	0	0	0	0	0	0	0
Cs_ont_1g003260	0	0	0	0	0	0	0	0	0
Cs_ont_1g003270	987	1071	962	681	670	570	291	551	545
Cs_ont_1g003280	0	0	0	0	0	0	0	0	0
Cs_ont_1g003290	0	0	0	0	0	0	0	0	0
Cs_ont_1g003300	0	0	0	0	0	0	0	0	0
Cs_ont_1g003310	0	0	1	0	0	1	1	0	1
Cs_ont_1g003320	1	0	4	1	1	1	1	3	1
Cs_ont_1g003330	0	0	0	0	0	0	0	0	0
Cs_ont_1g003340	0	0	0	0	0	0	0	0	0
Cs_ont_1g003350	0	0	0	0	0	0	0	0	0
Cs_ont_1g003360	72	89	92	61	56	54	25	56	55
Cs_ont_1g003370	0	0	0	0	0	0	0	0	0
Cs_ont_1g003380	0	0	0	0	0	0	0	0	0
Cs_ont_1g003390	0	0	0	0	0	0	0	0	0
Cs_ont_1g003400	0	0	0	0	0	0	0	0	0
Cs_ont_1g003410	0	0	1	0	1	0	0	0	0
Cs_ont_1g003420	0	0	0	0	0	0	5	0	0
Cs_ont_1g003430	607	261	135	20	5	72	74	53	3
Cs_ont_1g003440	0	0	0	0	0	0	0	0	0
Cs_ont_1g003450	0	0	0	0	0	0	0	0	0
Cs_ont_1g003460	0	0	0	0	0	0	0	0	0
Cs_ont_1g003470	0	0	0	0	0	0	0	0	0
Cs_ont_1g003480	0	0	0	0	0	0	0	0	0
Cs_ont_1g003490	0	0	0	0	0	0	0	0	0
Cs_ont_1g003500	0	0	0	0	0	0	0	0	0
Cs_ont_1g003510	0	0	0	0	0	0	0	0	0
Cs_ont_1g003520	0	0	0	0	0	0	0	0	0
Cs_ont_1g003530	0	0	0	0	0	0	0	0	0
Cs_ont_1g003540	0	0	0	0	0	1	0	0	0
Cs_ont_1g003550	0	0	0	0	0	0	0	0	0
Cs_ont_1g003560	0	0	0	0	0	0	0	0	0
Cs_ont_1g003570	0	0	0	1	0	0	0	0	0
Cs_ont_1g003580	0	0	0	0	0	0	0	0	0
Cs_ont_1g003590	218	190	199	184	235	197	98	144	145
Cs_ont_1g003600	369	308	419	1751	2278	5208	1691	4156	3020
Cs_ont_1g003610	0	0	2	15	9	78	62	25	29
Cs_ont_1g003620	0	0	0	0	0	0	0	0	0
Cs_ont_1g003630	0	0	0	0	0	0	0	0	0
Cs_ont_1g003640	0	0	0	0	0	0	0	0	0
Cs_ont_1g003650	0	0	0	0	0	0	0	0	0
Cs_ont_1g003660	626	550	541	921	913	939	564	839	689
Cs_ont_1g003670	2679	4545	3633	3237	3478	2151	853	2717	3181
Cs_ont_1g003680	787	765	859	1113	1051	875	713	862	693
Cs_ont_1g003690	0	1	0	1	0	1	0	0	0
Cs_ont_1g003700	0	0	0	0	0	0	0	0	0
Cs_ont_1g003710	30	21	23	15	19	11	30	26	3
Cs_ont_1g003720	0	1	1	0	1	0	0	0	0
Cs_ont_1g003730	52	51	66	58	214	223	194	139	99
Cs_ont_1g003740	0	0	2	139	607	956	346	27	17
Cs_ont_1g003750	0	0	0	0	0	0	0	0	0
Cs_ont_1g003760	0	0	0	0	0	0	0	0	0
Cs_ont_1g003770	0	0	0	0	1	0	1	0	0
Cs_ont_1g003780	0	1	0	21	108	294	321	15	4
Cs_ont_1g003790	4828	5076	5024	4932	5530	5108	4474	5612	5359
Cs_ont_1g003800	26	33	21	110	249	85	37	75	114
Cs_ont_1g003810	477	366	414	258	564	481	516	549	425
Cs_ont_1g003820	0	0	0	0	0	0	0	0	0
Cs_ont_1g003830	1	0	0	0	0	0	1	0	0
Cs_ont_1g003840	0	0	0	0	0	0	0	0	0
Cs_ont_1g003850	0	0	0	0	0	0	0	0	0
Cs_ont_1g003860	0	0	0	0	0	0	0	0	0
Cs_ont_1g003870	0	0	0	0	0	0	0	0	0
Cs_ont_1g003880	35	25	27	6	11	21	18	15	4
Cs_ont_1g003890	548	492	457	368	396	436	1617	859	532
Cs_ont_1g003900	283	273	286	346	1623	1333	2463	1249	1025
Cs_ont_1g003910	1	0	0	0	4	4	4	4	12
Cs_ont_1g003920	115	136	126	115	154	139	72	153	146
Cs_ont_1g003930	907	1088	948	949	1020	837	314	692	709
Cs_ont_1g003940	0	0	0	0	0	0	0	0	0
Cs_ont_1g003950	1161	1215	1120	1285	1217	1164	1610	1423	1283
Cs_ont_1g003960	0	0	0	0	0	0	0	0	0
Cs_ont_1g003970	18	15	37	1	0	0	0	0	1
Cs_ont_1g003980	159	181	187	589	1092	950	464	955	577
Cs_ont_1g003990	566	566	571	780	755	738	682	930	853
Cs_ont_1g004000	2497	1833	3268	6311	2154	3992	21054	11345	11853
Cs_ont_1g004010	0	0	0	0	0	0	0	0	0
Cs_ont_1g004020	0	3	2	15	2	8	270	20	19
Cs_ont_1g004030	5	4	16	11	3	10	62	15	29
Cs_ont_1g004040	207	217	331	390	641	446	1489	448	398
Cs_ont_1g004050	294	187	240	145	266	728	423	578	57
Cs_ont_1g004060	1	0	1	0	1	1	0	0	0
Cs_ont_1g004070	0	0	0	0	0	0	0	0	0
Cs_ont_1g004080	0	0	0	0	0	0	0	0	0
Cs_ont_1g004090	0	0	0	0	0	0	0	0	0
Cs_ont_1g004100	0	0	0	0	0	0	0	0	0
Cs_ont_1g004110	0	0	0	0	0	0	0	0	0
Cs_ont_1g004120	1	4	3	3	1	3	1	1	3
Cs_ont_1g004130	855	665	774	896	1505	1614	1570	1477	1251
Cs_ont_1g004140	528	387	523	591	843	934	762	878	756
Cs_ont_1g004150	1210	1052	1189	942	993	1205	1275	1539	1200
Cs_ont_1g004160	18609	21275	17334	26418	18946	19442	11717	20763	20769
Cs_ont_1g004170	0	0	0	1	0	0	0	1	0
Cs_ont_1g004180	0	0	1	3	38	11	2	12	6
Cs_ont_1g004190	0	0	0	0	1	2	3	2	1
Cs_ont_1g004200	42	15	27	124	338	227	180	269	201
Cs_ont_1g004210	0	0	0	0	0	0	0	0	0
Cs_ont_1g004220	0	0	0	0	0	0	0	0	0
Cs_ont_1g004230	174	58	44	6	1	56	322	90	17
Cs_ont_1g004240	26	17	20	3	4	6	0	2	1
Cs_ont_1g004250	14	12	11	2	7	23	6	8	4
Cs_ont_1g004260	0	0	0	0	0	0	0	0	0
Cs_ont_1g004270	2801	2869	2686	1096	970	800	708	915	943
Cs_ont_1g004280	0	0	0	1	1	4	2	3	2
Cs_ont_1g004290	0	0	0	0	4	2	0	4	2
Cs_ont_1g004300	0	0	0	2	5	3	2	3	2
Cs_ont_1g004310	116	114	111	60	87	78	55	82	53
Cs_ont_1g004320	0	0	0	0	0	0	0	0	0
Cs_ont_1g004330	916	855	914	536	699	491	349	496	516
Cs_ont_1g004340	15	15	7	8	11	6	20	14	10
Cs_ont_1g004350	0	0	0	0	0	0	0	0	0
Cs_ont_1g004360	287	230	255	241	390	450	387	601	312
Cs_ont_1g004370	531	542	584	424	548	496	314	455	478
Cs_ont_1g004380	0	0	0	0	2	1	0	0	0
Cs_ont_1g004390	0	0	2	0	2	0	0	1	0
Cs_ont_1g004400	375	256	309	962	635	1054	2269	1685	1729
Cs_ont_1g004410	8	1	1	3	0	7	6	1	0
Cs_ont_1g004420	0	0	0	0	0	0	0	0	0
Cs_ont_1g004430	1	2	4	2	5	2	4	4	0
Cs_ont_1g004440	0	1	0	8	8	53	10	2	0
Cs_ont_1g004450	694	856	724	696	1322	998	937	896	709
Cs_ont_1g004460	0	0	0	0	0	0	0	0	0
Cs_ont_1g004470	0	0	0	0	0	0	0	0	0
Cs_ont_1g004480	0	0	0	0	0	0	0	0	0
Cs_ont_1g004490	9	16	13	39	34	78	58	38	20
Cs_ont_1g004500	0	0	0	0	0	0	0	0	0
Cs_ont_1g004510	1	0	0	1	1	2	0	0	1
Cs_ont_1g004520	0	0	0	0	0	0	0	0	0
Cs_ont_1g004530	44	81	82	47	64	48	11	43	51
Cs_ont_1g004540	0	0	0	0	0	0	0	0	0
Cs_ont_1g004550	0	0	0	0	0	0	0	0	0
Cs_ont_1g004560	0	0	0	219	326	1039	1288	566	456
Cs_ont_1g004570	6	7	11	4	16	21	89	14	16
Cs_ont_1g004580	256	219	248	321	489	641	319	487	289
Cs_ont_1g004590	2	1	0	0	0	0	0	1	1
Cs_ont_1g004600	802	647	803	912	1047	989	981	1331	1020
Cs_ont_1g004610	117	84	90	199	161	349	472	184	114
Cs_ont_1g004620	2	0	0	0	1	0	1	2	3
Cs_ont_1g004630	2	4	2	4	4	8	1	1	1
Cs_ont_1g004640	0	0	0	28	82	162	23	7	2
Cs_ont_1g004650	48	36	53	84	150	190	123	66	45
Cs_ont_1g004660	0	0	0	0	0	0	0	0	0
Cs_ont_1g004670	485	342	360	266	153	218	125	229	136
Cs_ont_1g004680	581	409	537	403	471	470	573	567	523
Cs_ont_1g004690	18	5	7	0	2	0	0	0	3
Cs_ont_1g004700	35	47	51	67	106	144	30	153	97
Cs_ont_1g004710	2151	2494	2260	2689	2407	1905	939	1847	2292
Cs_ont_1g004720	0	0	0	1	0	0	0	0	0
Cs_ont_1g004730	0	0	0	0	0	0	0	0	0
Cs_ont_1g004740	0	0	0	0	0	0	0	0	0
Cs_ont_1g004750	128	165	130	233	307	328	214	284	240
Cs_ont_1g004760	3	0	0	0	1	1	1	1	2
Cs_ont_1g004770	80	128	95	77	114	57	24	66	55
Cs_ont_1g004780	0	0	0	0	0	0	0	0	0
Cs_ont_1g004790	0	0	0	0	1	1	0	0	0
Cs_ont_1g004800	3	7	2	0	4	8	12	3	0
Cs_ont_1g004810	0	0	0	0	0	0	0	0	0
Cs_ont_1g004820	0	0	0	0	0	0	0	0	0
Cs_ont_1g004830	0	0	0	0	0	0	0	0	0
Cs_ont_1g004840	0	0	0	0	0	0	0	0	0
Cs_ont_1g004850	0	0	0	0	0	0	0	0	0
Cs_ont_1g004860	0	0	0	0	0	0	0	0	0
Cs_ont_1g004870	0	0	0	0	0	0	0	0	0
Cs_ont_1g004880	0	0	0	0	0	1	0	0	0
Cs_ont_1g004890	3	4	2	1	2	0	7	1	1
Cs_ont_1g004900	38	47	38	31	48	38	25	68	50
Cs_ont_1g004910	518	652	605	479	589	537	243	745	652
Cs_ont_1g004920	0	0	0	0	0	0	0	0	1
Cs_ont_1g004930	1154	1640	1548	1662	1808	1411	589	1652	1746
Cs_ont_1g004940	6065	6163	5894	4505	4298	3585	6259	4074	4219
Cs_ont_1g004950	10711	9909	10078	3211	1187	942	258	1485	2920
Cs_ont_1g004960	1089	1032	1044	489	424	433	209	609	493
Cs_ont_1g004970	197	333	257	229	304	174	45	185	167
Cs_ont_1g004980	0	0	1	0	0	0	0	1	0
Cs_ont_1g004990	3	0	0	1	0	0	4	0	0
Cs_ont_1g005000	0	0	0	0	0	0	0	0	0
Cs_ont_1g005010	21	13	7	18	20	13	7	12	7
Cs_ont_1g005020	1	0	0	0	2	4	1	1	1
Cs_ont_1g005030	3320	3510	3363	4436	3377	3073	2567	4772	5455
Cs_ont_1g005040	0	0	0	0	0	0	0	0	0
Cs_ont_1g005050	62	66	71	108	184	137	57	160	159
Cs_ont_1g005060	85	55	57	40	38	58	49	67	27
Cs_ont_1g005070	226	157	203	165	237	290	305	309	237
Cs_ont_1g005080	699	659	636	1070	1181	1187	1018	1028	894
Cs_ont_1g005090	52	51	34	69	78	81	66	71	55
Cs_ont_1g005100	471	362	393	329	363	401	421	344	337
Cs_ont_1g005110	1012	1008	1061	1127	1309	1014	492	1131	1102
Cs_ont_1g005120	187	188	189	361	693	303	269	291	251
Cs_ont_1g005130	64	15	35	3	0	5	4	3	1
Cs_ont_1g005140	0	1	0	0	11	7	7	1	4
Cs_ont_1g005150	0	1	0	1	0	1	4	4	4
Cs_ont_1g005160	0	2	1	0	2	0	0	0	1
Cs_ont_1g005170	67	44	58	85	89	86	65	94	96
Cs_ont_1g005180	0	0	0	0	5	2	1	0	0
Cs_ont_1g005190	1	0	0	0	0	0	0	0	0
Cs_ont_1g005200	18	78	36	74	106	23	33	60	33
Cs_ont_1g005210	0	0	0	1	2	1	5	4	3
Cs_ont_1g005220	65	42	55	43	65	51	14	30	28
Cs_ont_1g005230	24	35	29	17	26	23	7	25	16
Cs_ont_1g005240	344	320	299	151	164	159	95	166	155
Cs_ont_1g005250	535	634	537	428	439	390	120	326	346
Cs_ont_1g005260	11	0	6	9	53	167	10	18	12
Cs_ont_1g005270	0	0	0	13	28	70	158	16	7
Cs_ont_1g005280	9	5	9	455	604	1756	1300	629	383
Cs_ont_1g005290	0	0	0	0	0	0	0	0	0
Cs_ont_1g005300	775	676	662	853	1119	1072	724	814	992
Cs_ont_1g005310	657	509	558	361	402	451	346	408	362
Cs_ont_1g005320	0	0	0	1	2	10	31	3	6
Cs_ont_1g005330	77	102	96	182	153	107	48	119	183
Cs_ont_1g005340	12	21	16	13	32	13	5	16	14
Cs_ont_1g005350	422	615	554	180	198	83	25	166	164
Cs_ont_1g005360	404	412	408	362	108	159	235	255	327
Cs_ont_1g005370	37	57	75	39	30	27	19	53	61
Cs_ont_1g005380	60	159	89	82	71	51	23	105	163
Cs_ont_1g005390	0	1	0	1	0	1	0	0	0
Cs_ont_1g005400	1	2	0	3	2	0	0	1	2
Cs_ont_1g005410	34	27	29	39	24	27	17	31	17
Cs_ont_1g005420	11	39	30	43	48	18	15	27	22
Cs_ont_1g005430	59	84	67	56	47	33	8	39	41
Cs_ont_1g005440	0	0	0	0	0	0	0	0	0
Cs_ont_1g005450	1	0	0	0	0	1	0	0	0
Cs_ont_1g005460	2276	544	1342	162	55	793	1594	802	328
Cs_ont_1g005470	0	0	0	0	0	0	0	0	0
Cs_ont_1g005480	0	0	0	0	0	0	0	0	0
Cs_ont_1g005490	0	0	0	0	0	0	0	0	0
Cs_ont_1g005500	4	8	7	11	10	11	6	11	11
Cs_ont_1g005510	15	22	25	24	26	23	10	27	24
Cs_ont_1g005520	93	184	128	143	155	67	24	101	121
Cs_ont_1g005530	139	156	161	177	181	181	87	216	182
Cs_ont_1g005540	0	1	0	0	0	0	0	2	0
Cs_ont_1g005550	1204	954	927	760	792	1135	2148	1006	842
Cs_ont_1g005560	480	333	413	245	237	301	291	420	305
Cs_ont_1g005570	15	9	15	0	0	0	0	0	0
Cs_ont_1g005580	513	494	523	283	238	239	97	224	220
Cs_ont_1g005590	22	19	20	12	12	11	1	2	2
Cs_ont_1g005600	156	149	159	207	218	158	115	177	141
Cs_ont_1g005610	480	377	372	271	238	382	118	237	101
Cs_ont_1g005620	0	2	2	1	1	3	3	2	1
Cs_ont_1g005630	499	570	583	389	380	283	117	358	372
Cs_ont_1g005640	0	0	0	1	1	0	1	0	0
Cs_ont_1g005650	149	190	174	44	21	19	3	10	29
Cs_ont_1g005660	54	73	57	41	10	13	3	21	20
Cs_ont_1g005670	16	10	7	6	3	4	11	14	8
Cs_ont_1g005680	222	260	236	113	75	39	40	60	91
Cs_ont_1g005690	304	143	206	69	36	38	65	77	101
Cs_ont_1g005700	2	2	0	0	1	0	3	0	0
Cs_ont_1g005710	1084	1288	1158	416	309	220	257	285	473
Cs_ont_1g005720	360	389	342	255	119	110	55	119	135
Cs_ont_1g005730	8	7	5	2	0	2	0	1	1
Cs_ont_1g005740	58	94	73	72	56	37	11	34	42
Cs_ont_1g005750	0	0	0	0	0	0	0	0	0
Cs_ont_1g005760	0	0	0	0	0	0	0	0	0
Cs_ont_1g005770	0	3	2	0	0	0	0	0	0
Cs_ont_1g005780	0	0	0	0	0	0	1	0	0
Cs_ont_1g005790	638	562	627	471	632	665	411	607	553
Cs_ont_1g005800	0	0	0	0	0	0	0	0	0
Cs_ont_1g005810	14	12	17	5	7	1	0	2	1
Cs_ont_1g005820	0	0	0	0	0	0	0	0	0
Cs_ont_1g005830	12	20	20	3	7	2	0	0	9
Cs_ont_1g005840	0	0	0	0	0	0	0	0	0
Cs_ont_1g005850	0	0	0	0	0	0	0	1	1
Cs_ont_1g005860	0	0	0	0	0	1	0	0	0
Cs_ont_1g005870	15	22	18	180	376	495	62	184	106
Cs_ont_1g005880	970	968	986	5303	8471	9780	2286	4298	2779
Cs_ont_1g005890	0	0	0	0	0	0	1	0	0
Cs_ont_1g005900	0	0	0	0	0	0	0	0	0
Cs_ont_1g005910	0	0	0	0	0	0	0	0	0
Cs_ont_1g005920	0	0	0	0	0	0	0	0	0
Cs_ont_1g005930	0	0	0	0	1	0	3	0	0
Cs_ont_1g005940	0	0	0	0	0	0	0	0	0
Cs_ont_1g005950	0	0	0	0	0	0	0	0	0
Cs_ont_1g005960	0	0	0	0	0	0	0	0	0
Cs_ont_1g005970	861	958	972	1550	1504	1434	1193	1155	1410
Cs_ont_1g005980	683	1009	761	435	409	228	79	265	252
Cs_ont_1g005990	0	0	0	0	0	0	0	0	0
Cs_ont_1g006000	0	0	0	0	0	0	0	0	0
Cs_ont_1g006010	0	0	0	1	3	0	7	0	0
Cs_ont_1g006020	0	0	0	0	0	0	0	0	0
Cs_ont_1g006030	0	0	0	0	1	0	2	0	0
Cs_ont_1g006040	0	0	0	0	0	0	0	0	1
Cs_ont_1g006050	0	0	0	0	0	0	0	0	0
Cs_ont_1g006060	612	818	867	915	870	722	381	818	788
Cs_ont_1g006070	1189	2382	1778	1519	1259	709	260	876	1033
Cs_ont_1g006080	0	0	0	1	0	1	0	0	0
Cs_ont_1g006090	181	167	208	342	302	293	118	215	175
Cs_ont_1g006100	508	440	432	489	553	482	315	592	484
Cs_ont_1g006110	1	0	0	0	0	1	0	0	0
Cs_ont_1g006120	0	0	0	0	0	0	0	0	0
Cs_ont_1g006130	0	0	0	0	0	0	0	0	0
Cs_ont_1g006140	202	185	218	303	505	484	374	391	272
Cs_ont_1g006150	16	10	12	11	18	11	10	26	10
Cs_ont_1g006160	3	1	2	4	1	2	1	1	2
Cs_ont_1g006170	0	1	1	2	1	1	0	0	0
Cs_ont_1g006180	0	0	0	0	0	0	0	0	0
Cs_ont_1g006190	0	0	0	0	1	3	0	0	0
Cs_ont_1g006200	5	8	9	24	11	6	0	9	5
Cs_ont_1g006210	3933	4182	4846	7738	3118	3604	378	2878	3088
Cs_ont_1g006220	0	0	0	0	0	0	1	1	1
Cs_ont_1g006230	0	0	0	0	0	0	0	0	0
Cs_ont_1g006240	0	0	0	0	0	0	0	0	0
Cs_ont_1g006260	94	141	103	84	216	197	193	96	63
Cs_ont_1g006270	1106	1081	1085	1719	2430	2054	1340	1925	2114
Cs_ont_1g006280	346	259	307	354	442	536	681	468	343
Cs_ont_1g006290	6	6	1	5	3	5	3	7	4
Cs_ont_1g006300	483	613	548	490	684	439	214	594	626
Cs_ont_1g006310	0	0	0	0	0	0	0	0	0
Cs_ont_1g006320	638	644	618	335	514	454	406	423	437
Cs_ont_1g006330	0	1	0	2	0	0	1	0	0
Cs_ont_1g006340	317	277	296	239	415	395	317	275	299
Cs_ont_1g006350	639	593	639	411	503	503	658	606	439
Cs_ont_1g006360	0	0	0	0	0	0	0	0	0
Cs_ont_1g006370	73	42	56	87	464	285	554	235	103
Cs_ont_1g006380	924	423	624	2000	1197	2469	5144	4692	5546
Cs_ont_1g006390	12	6	13	18	224	113	192	62	34
Cs_ont_1g006400	1451	1340	1335	1948	2336	2288	2036	2444	2326
Cs_ont_1g006410	907	632	796	504	467	865	734	746	523
Cs_ont_1g006420	14	20	10	6	10	3	1	3	12
Cs_ont_1g006430	55	70	68	54	52	31	11	45	63
Cs_ont_1g006440	9	38	9	6	4	4	1	5	3
Cs_ont_1g006450	2	2	3	4	4	4	2	2	3
Cs_ont_1g006460	2382	2422	2483	3296	3850	3641	2320	4160	4014
Cs_ont_1g006470	1222	962	1019	695	871	861	657	1038	735
Cs_ont_1g006480	102	94	76	157	234	609	233	900	509
Cs_ont_1g006490	2	2	0	2	7	0	0	0	1
Cs_ont_1g006500	30	32	35	29	34	26	14	30	16
Cs_ont_1g006510	177	182	178	140	172	152	79	168	95
Cs_ont_1g006520	787	654	621	378	282	318	325	415	276
Cs_ont_1g006530	0	0	0	1	0	2	4	0	0
Cs_ont_1g006540	450	260	1213	4578	4029	5606	13059	11543	13245
Cs_ont_1g006550	41	55	58	17	31	24	26	38	40
Cs_ont_1g006560	4	2	5	0	1	6	4	3	0
Cs_ont_1g006570	0	0	2	0	1	0	0	0	0
Cs_ont_1g006580	76	146	128	102	79	59	20	79	70
Cs_ont_1g006590	883	750	872	657	975	857	572	1018	705
Cs_ont_1g006600	32	24	21	16	9	21	11	11	9
Cs_ont_1g006610	187	155	179	92	77	103	39	101	95
Cs_ont_1g006620	79	80	72	55	53	47	20	37	51
Cs_ont_1g006630	299	348	312	318	312	293	204	281	243
Cs_ont_1g006640	0	0	0	0	0	0	0	0	0
Cs_ont_1g006650	1	1	1	281	81	164	33	371	146
Cs_ont_1g006660	0	0	0	0	0	0	0	0	0
Cs_ont_1g006670	698	505	502	567	626	770	639	652	388
Cs_ont_1g006680	7213	4272	5897	324	488	2741	865	3945	36
Cs_ont_1g006690	644	941	826	764	659	416	133	466	462
Cs_ont_1g006700	1298	1517	1472	1230	1265	895	687	1031	800
Cs_ont_1g006710	0	2	0	0	1	0	0	0	0
Cs_ont_1g006720	104	107	101	192	358	415	403	242	183
Cs_ont_1g006730	0	0	0	0	0	0	0	0	0
Cs_ont_1g006740	0	0	0	0	0	0	0	0	0
Cs_ont_1g006750	1	1	1	1	2	0	897	30	13
Cs_ont_1g006760	8198	7055	7267	6808	19570	14054	33751	10144	8390
Cs_ont_1g006770	0	0	0	0	0	0	0	0	0
Cs_ont_1g006780	1835	1766	1615	1539	1626	1301	862	1534	1576
Cs_ont_1g006790	752	937	735	1154	1383	1021	553	1210	1196
Cs_ont_1g006800	0	0	0	0	0	0	0	0	0
Cs_ont_1g006810	0	0	0	0	0	0	0	0	0
Cs_ont_1g006820	0	0	0	0	0	0	0	0	0
Cs_ont_1g006830	0	0	0	0	0	0	0	0	0
Cs_ont_1g006850	0	0	0	0	0	0	0	0	0
Cs_ont_1g006860	89	68	78	71	138	67	122	50	81
Cs_ont_1g006870	0	0	0	0	0	0	0	0	0
Cs_ont_1g006880	51	61	39	89	120	162	60	121	79
Cs_ont_1g006890	3	5	7	12	18	20	10	14	7
Cs_ont_1g006900	2636	2589	2387	3758	4439	4244	3196	4599	5060
Cs_ont_1g006910	0	3	0	1	1	1	0	2	4
Cs_ont_1g006920	1452	881	964	530	506	911	1634	1011	1109
Cs_ont_1g006930	0	0	0	0	0	0	0	0	0
Cs_ont_1g006940	0	0	0	0	0	0	0	0	0
Cs_ont_1g006950	852	632	709	208	744	749	1001	579	223
Cs_ont_1g006960	0	0	0	0	0	0	0	0	0
Cs_ont_1g006970	2413	1812	2068	3453	5761	6061	10115	5578	4358
Cs_ont_1g006980	1	1	0	1	2	1	0	1	1
Cs_ont_1g006990	2	3	2	2	8	5	0	3	2
Cs_ont_1g007000	0	0	0	0	0	0	0	0	0
Cs_ont_1g007010	0	0	0	0	0	0	0	0	0
Cs_ont_1g007020	468	520	526	648	640	622	255	537	478
Cs_ont_1g007030	0	0	0	0	0	0	0	0	0
Cs_ont_1g007040	0	0	0	0	0	0	0	0	0
Cs_ont_1g007050	6	1	4	6	7	4	3	5	4
Cs_ont_1g007060	1608	1798	1593	1583	1706	1541	1413	1987	1922
Cs_ont_1g007070	1058	1176	1020	775	687	627	271	612	574
Cs_ont_1g007080	17	5	15	0	2	2	3	6	1
Cs_ont_1g007090	0	0	0	5	0	0	0	0	1
Cs_ont_1g007100	0	0	0	0	0	0	0	0	0
Cs_ont_1g007110	0	0	0	0	0	0	0	0	0
Cs_ont_1g007120	4	4	2	7	13	16	12	10	6
Cs_ont_1g007130	0	0	0	0	0	0	0	0	0
Cs_ont_1g007140	0	0	0	0	0	0	0	0	0
Cs_ont_1g007150	0	0	0	1	1	0	0	1	1
Cs_ont_1g007160	5513	5274	5030	3000	2120	1860	1375	1792	1440
Cs_ont_1g007170	3	3	4	7	7	5	2	2	1
Cs_ont_1g007180	185	192	183	181	337	284	379	304	192
Cs_ont_1g007190	0	0	0	0	0	0	0	0	0
Cs_ont_1g007200	663	1391	974	2279	2338	1168	296	1253	1493
Cs_ont_1g007210	237	278	323	1563	1534	1394	5274	4384	2803
Cs_ont_1g007220	0	0	0	0	0	0	0	0	0
Cs_ont_1g007230	0	0	0	0	0	0	0	0	0
Cs_ont_1g007240	0	0	0	0	0	0	0	0	0
Cs_ont_1g007250	0	5	4	4	0	0	0	0	0
Cs_ont_1g007260	2	1	1	3	0	0	0	0	0
Cs_ont_1g007270	225	269	221	460	916	671	250	558	422
Cs_ont_1g007280	0	0	1	0	0	0	1	1	0
Cs_ont_1g007290	0	0	0	0	0	0	0	0	0
Cs_ont_1g007300	0	0	0	0	1	0	0	0	0
Cs_ont_1g007310	0	0	0	0	0	0	0	0	0
Cs_ont_1g007320	0	0	0	0	0	0	0	0	0
Cs_ont_1g007330	0	0	0	0	0	0	0	0	0
Cs_ont_1g007340	46	42	7	50	66	69	28	35	29
Cs_ont_1g007350	1168	1792	1609	1883	2025	1604	675	1750	1907
Cs_ont_1g007360	0	0	0	0	0	0	0	0	0
Cs_ont_1g007370	0	0	0	0	0	0	0	0	0
Cs_ont_1g007380	872	1148	1057	642	692	488	353	621	570
Cs_ont_1g007390	0	0	0	0	0	0	0	0	0
Cs_ont_1g007400	0	0	0	0	0	0	0	0	0
Cs_ont_1g007410	0	0	1	0	0	0	1	0	0
Cs_ont_1g007420	1891	1125	1503	729	626	809	608	758	543
Cs_ont_1g007430	115	216	130	118	222	78	71	137	149
Cs_ont_1g007440	0	0	0	0	0	0	0	0	0
Cs_ont_1g007450	0	0	0	0	0	0	0	0	0
Cs_ont_1g007460	1	0	0	0	0	0	0	1	0
Cs_ont_1g007470	0	0	0	0	0	0	0	0	0
Cs_ont_1g007480	1559	1416	1518	2760	4304	4549	2184	3484	2521
Cs_ont_1g007490	29	49	47	69	53	45	42	50	55
Cs_ont_1g007500	3058	2244	2718	2415	3670	3929	6846	4733	4068
Cs_ont_1g007510	0	0	0	0	0	0	0	0	0
Cs_ont_1g007520	0	0	0	0	0	0	0	0	0
Cs_ont_1g007530	0	0	0	0	0	0	0	0	0
Cs_ont_1g007540	14	21	22	8	18	6	1	11	9
Cs_ont_1g007550	11	26	8	12	16	3	3	7	4
Cs_ont_1g007560	2411	2701	2730	1855	2163	1322	1103	1993	1994
Cs_ont_1g007570	44	47	40	24	29	32	13	21	28
Cs_ont_1g007580	0	0	0	0	0	0	0	0	0
Cs_ont_1g007590	0	0	1	0	1	0	0	0	0
Cs_ont_1g007600	30	33	33	17	17	16	22	13	14
Cs_ont_1g007610	3	2	0	1	7	13	11	2	1
Cs_ont_1g007620	111	101	111	78	99	89	53	94	71
Cs_ont_1g007630	20	20	16	4	0	9	3	4	4
Cs_ont_1g007640	2178	2081	2246	2122	1631	1530	1284	1385	1390
Cs_ont_1g007650	999	1625	1266	1640	1875	1183	417	1582	1718
Cs_ont_1g007660	37	22	45	47	52	57	31	32	25
Cs_ont_1g007670	14	21	17	11	18	10	18	21	11
Cs_ont_1g007680	477	657	585	606	812	539	278	747	736
Cs_ont_1g007690	2102	2028	1877	1393	910	908	1385	1515	1196
Cs_ont_1g007700	1790	1746	1752	992	1112	943	1271	1490	1474
Cs_ont_1g007710	0	0	0	0	0	0	1	0	0
Cs_ont_1g007720	5	0	1	1	2	7	29	10	1
Cs_ont_1g007730	0	0	0	0	0	0	326	19	10
Cs_ont_1g007740	19	9	18	25	32	24	13	13	14
Cs_ont_1g007750	0	0	0	0	0	0	0	0	0
Cs_ont_1g007760	717	808	811	649	593	602	453	625	534
Cs_ont_1g007770	127	121	96	164	176	196	105	151	129
Cs_ont_1g007780	0	0	0	0	0	0	0	0	0
Cs_ont_1g007790	0	0	0	0	0	0	0	0	0
Cs_ont_1g007800	0	0	0	0	0	0	0	0	0
Cs_ont_1g007810	0	0	0	0	0	0	0	0	0
Cs_ont_1g007820	0	0	0	0	0	0	15	0	0
Cs_ont_1g007830	3662	4445	4394	2829	3063	2039	1003	2996	2969
Cs_ont_1g007840	168	176	162	109	136	112	63	117	88
Cs_ont_1g007850	111	67	84	3	1	12	77	42	0
Cs_ont_1g007860	376	369	400	311	433	358	221	296	280
Cs_ont_1g007870	0	0	0	0	0	0	0	0	0
Cs_ont_1g007880	0	0	0	0	0	0	0	0	0
Cs_ont_1g007890	80	95	75	168	178	191	147	184	191
Cs_ont_1g007900	1839	2947	2479	3225	3440	2426	761	3028	3239
Cs_ont_1g007910	452	461	503	812	1088	912	480	1003	675
Cs_ont_1g007920	0	0	0	0	0	0	0	0	0
Cs_ont_1g007930	0	0	0	0	0	0	0	0	0
Cs_ont_1g007940	0	0	0	0	0	0	0	0	0
Cs_ont_1g007950	0	0	0	0	0	0	0	0	0
Cs_ont_1g007960	0	0	0	0	0	0	0	0	0
Cs_ont_1g007970	0	0	0	0	0	0	0	0	0
Cs_ont_1g007980	635	490	519	682	961	906	720	884	753
Cs_ont_1g007990	727	880	784	1623	760	667	217	394	505
Cs_ont_1g008000	907	916	1301	6002	5073	9470	13206	8672	9853
Cs_ont_1g008010	0	0	0	0	0	0	0	0	0
Cs_ont_1g008020	0	0	0	0	0	0	1	0	0
Cs_ont_1g008030	0	0	0	0	0	0	0	0	0
Cs_ont_1g008040	0	0	0	0	0	0	0	0	0
Cs_ont_1g008050	0	0	0	0	0	0	0	0	0
Cs_ont_1g008060	0	0	0	0	0	0	0	0	0
Cs_ont_1g008070	0	0	0	0	0	0	0	0	0
Cs_ont_1g008080	1	0	0	0	0	0	1	0	0
Cs_ont_1g008090	0	0	0	0	0	0	0	0	0
Cs_ont_1g008100	153	96	145	146	137	168	427	170	165
Cs_ont_1g008110	292	282	275	124	127	128	78	164	113
Cs_ont_1g008120	115	110	101	154	201	180	143	166	117
Cs_ont_1g008130	2237	2389	2355	2938	3365	3438	2358	4235	4020
Cs_ont_1g008140	5	2	5	1	4	5	3	6	4
Cs_ont_1g008150	0	0	0	0	0	0	0	0	0
Cs_ont_1g008160	27	48	69	47	85	55	37	46	50
Cs_ont_1g008170	0	0	0	0	0	0	0	0	1
Cs_ont_1g008180	0	0	0	0	0	0	0	0	0
Cs_ont_1g008190	205	184	214	135	228	262	71	221	159
Cs_ont_1g008200	22	6	23	0	3	2	3	2	1
Cs_ont_1g008210	0	0	0	2	0	1	0	1	1
Cs_ont_1g008220	0	3	3	2	0	1	0	0	1
Cs_ont_1g008230	0	0	0	0	0	0	0	0	0
Cs_ont_1g008240	0	0	0	0	0	0	0	0	0
Cs_ont_1g008250	0	0	0	0	0	0	0	0	0
Cs_ont_1g008260	0	0	0	0	0	0	0	0	0
Cs_ont_1g008270	130	16	30	33	35	55	100	109	34
Cs_ont_1g008280	0	0	0	0	0	0	0	0	0
Cs_ont_1g008290	49	42	44	41	28	15	10	15	24
Cs_ont_1g008300	26	33	17	27	6	6	11	30	196
Cs_ont_1g008310	0	0	0	0	0	0	0	0	0
Cs_ont_1g008320	0	0	1	0	0	0	0	0	1
Cs_ont_1g008330	0	0	0	0	0	0	0	0	0
Cs_ont_1g008340	0	0	0	0	0	0	0	0	0
Cs_ont_1g008350	0	0	0	0	0	0	0	0	0
Cs_ont_1g008360	0	0	0	0	0	0	0	0	0
Cs_ont_1g008370	0	0	0	0	0	0	0	0	0
Cs_ont_1g008380	129	106	118	127	297	362	588	171	145
Cs_ont_1g008390	412	381	404	1532	1258	1553	573	1074	1121
Cs_ont_1g008400	133	115	141	138	165	127	86	176	154
Cs_ont_1g008410	801	1590	1189	1269	1414	823	255	1234	1348
Cs_ont_1g008420	2	2	5	2	3	0	1	2	3
Cs_ont_1g008430	22	14	20	0	1	2	5	15	0
Cs_ont_1g008440	123	80	116	0	4	15	35	72	1
Cs_ont_1g008450	62	27	26	1	1	9	34	38	1
Cs_ont_1g008460	32	10	10	0	7	18	87	8	1
Cs_ont_1g008470	1	0	0	0	0	1	2	1	0
Cs_ont_1g008480	17	9	8	15	25	12	4	9	15
Cs_ont_1g008490	33	43	40	17	39	40	20	31	19
Cs_ont_1g008500	1	4	4	1	1	1	0	3	1
Cs_ont_1g008510	1089	626	959	24	27	526	557	2680	4
Cs_ont_1g008520	4378	4516	4080	4586	4578	3953	1296	3446	2860
Cs_ont_1g008530	0	0	0	0	0	0	0	0	0
Cs_ont_1g008540	238	224	233	256	292	340	243	339	273
Cs_ont_1g008550	1061	1227	1202	947	1221	1075	582	1124	727
Cs_ont_1g008560	7579	9328	8430	4279	2743	1800	783	2490	3266
Cs_ont_1g008570	126	38	55	5	30	74	60	43	7
Cs_ont_1g008580	1422	1383	1388	1116	1220	1088	878	954	947
Cs_ont_1g008590	37	61	67	55	86	66	31	86	48
Cs_ont_1g008600	22	7	5	10	9	12	3	5	2
Cs_ont_1g008610	0	0	0	0	0	0	0	0	0
Cs_ont_1g008620	21	12	12	8	6	11	21	12	5
Cs_ont_1g008630	0	0	0	0	0	0	0	0	0
Cs_ont_1g008640	84	155	143	45	57	65	38	88	67
Cs_ont_1g008650	0	0	0	0	0	0	0	0	0
Cs_ont_1g008660	0	0	0	0	0	0	0	1	0
Cs_ont_1g008670	251	382	365	447	550	438	158	439	429
Cs_ont_1g008680	0	0	0	0	0	1	0	0	0
Cs_ont_1g008690	0	0	0	0	0	0	0	0	0
Cs_ont_1g008700	13936	14656	13871	11740	8111	8281	5359	9305	9215
Cs_ont_1g008710	3	4	4	33	12	250	952	113	55
Cs_ont_1g008720	1	5	3	38	15	342	1004	144	69
Cs_ont_1g008730	62	32	55	23	37	54	73	56	40
Cs_ont_1g008740	582	441	474	458	648	692	863	571	478
Cs_ont_1g008750	965	931	964	888	951	1206	1134	1388	1619
Cs_ont_1g008760	240	282	246	284	385	302	117	257	188
Cs_ont_1g008770	18	25	25	60	51	25	13	73	60
Cs_ont_1g008780	0	0	0	0	0	0	0	0	0
Cs_ont_1g008790	0	0	0	0	0	0	0	0	0
Cs_ont_1g008800	1	0	1	0	0	0	0	0	0
Cs_ont_1g008810	0	0	2	0	2	1	0	1	2
Cs_ont_1g008820	0	1	0	0	0	0	0	0	0
Cs_ont_1g008830	0	0	0	0	0	0	0	0	0
Cs_ont_1g008840	0	0	0	0	3	0	1	1	1
Cs_ont_1g008850	0	0	0	0	0	0	0	0	0
Cs_ont_1g008860	0	0	0	0	0	0	0	0	0
Cs_ont_1g008870	13	8	11	0	5	7	5	4	0
Cs_ont_1g008880	8	4	2	7	0	4	1	1	4
Cs_ont_1g008890	0	0	0	0	0	0	0	0	0
Cs_ont_1g008900	0	0	0	1	8	1	1	0	0
Cs_ont_1g008910	0	0	0	0	7	1	0	0	0
Cs_ont_1g008920	2	1	1	1	4	0	0	1	0
Cs_ont_1g008930	0	1	0	0	0	1	0	0	0
Cs_ont_1g008940	86	56	66	65	93	101	110	117	127
Cs_ont_1g008960	6	3	2	3	4	19	3	4	0
Cs_ont_1g008970	0	0	0	0	0	0	0	0	0
Cs_ont_1g008980	0	0	0	0	1	0	0	0	0
Cs_ont_1g008990	0	0	0	0	0	0	0	0	0
Cs_ont_1g009000	174	152	173	77	128	125	131	178	135
Cs_ont_1g009010	0	0	0	0	0	0	0	0	0
Cs_ont_1g009020	12	6	14	3	2	1	1	3	0
Cs_ont_1g009030	0	0	0	0	0	0	0	0	0
Cs_ont_1g009040	0	0	0	0	0	0	0	0	0
Cs_ont_1g009050	0	0	0	0	0	0	0	0	0
Cs_ont_1g009060	0	0	0	0	0	0	0	0	0
Cs_ont_1g009070	861	1279	1095	1121	1243	715	289	847	938
Cs_ont_1g009080	370	510	520	248	275	228	265	309	296
Cs_ont_1g009090	2212	1936	1896	1228	1087	1008	2024	1381	1517
Cs_ont_1g009100	339	269	284	39	23	18	37	33	33
Cs_ont_1g009110	364	390	359	417	687	916	425	497	359
Cs_ont_1g009120	2607	1955	2110	1236	1479	1766	1028	1230	823
Cs_ont_1g009130	494	479	471	431	627	625	453	605	540
Cs_ont_1g009140	837	640	679	185	196	125	72	105	125
Cs_ont_1g009150	814	729	791	690	823	789	650	868	625
Cs_ont_1g009160	110	68	74	10	13	26	16	16	13
Cs_ont_1g009170	355	186	262	106	286	172	60	79	81
Cs_ont_1g009180	1076	1023	1067	1032	1039	985	568	935	873
Cs_ont_1g009190	1372	1426	1261	1608	1936	1884	1193	1694	1736
Cs_ont_1g009200	1721	1955	1836	2997	3599	3541	2037	3253	4230
Cs_ont_1g009210	3413	2722	3362	3561	5685	5410	6614	6928	6113
Cs_ont_1g009220	4455	1241	816	333	294	714	827	537	325
Cs_ont_1g009230	1	3	2	0	1	2	0	1	2
Cs_ont_1g009240	1	0	0	0	0	0	0	1	0
Cs_ont_1g009250	260	72	100	16	3	107	38	70	14
Cs_ont_1g009260	23	16	10	0	1	6	3	10	6
Cs_ont_1g009270	0	0	0	0	0	0	0	0	0
Cs_ont_1g009280	0	0	0	0	0	0	0	0	0
Cs_ont_1g009290	837	1352	1202	1119	1000	787	214	963	1105
Cs_ont_1g009300	0	0	0	0	0	0	0	0	0
Cs_ont_1g009310	0	0	0	0	0	2	0	0	0
Cs_ont_1g009320	155	135	157	454	327	384	252	388	436
Cs_ont_1g009330	448	155	298	12	26	166	337	318	2
Cs_ont_1g009340	5	14	11	7	14	16	10	14	6
Cs_ont_1g009350	16	20	17	19	21	30	16	19	12
Cs_ont_1g009360	0	0	0	0	0	0	0	0	0
Cs_ont_1g009370	0	0	0	0	0	0	0	0	0
Cs_ont_1g009380	0	0	0	0	0	0	0	0	0
Cs_ont_1g009390	0	0	0	0	0	0	0	0	0
Cs_ont_1g009400	0	0	0	0	0	0	0	0	0
Cs_ont_1g009410	0	0	0	0	0	0	0	0	0
Cs_ont_1g009420	0	0	0	0	0	0	0	0	0
Cs_ont_1g009430	0	0	0	0	0	0	0	0	0
Cs_ont_1g009440	0	0	0	0	0	0	0	0	0
Cs_ont_1g009450	568	475	504	959	1016	1387	759	1499	1201
Cs_ont_1g009460	0	0	0	0	0	0	0	0	0
Cs_ont_1g009470	1	2	0	2	0	1	0	0	1
Cs_ont_1g009480	775	493	625	457	552	747	1045	1118	742
Cs_ont_1g009490	520	457	506	358	366	349	252	279	302
Cs_ont_1g009500	5	3	3	5	3	2	0	6	3
Cs_ont_1g009510	0	0	1	0	0	0	0	0	0
Cs_ont_1g009520	634	481	573	364	276	373	339	423	270
Cs_ont_1g009530	399	429	458	286	299	245	166	268	252
Cs_ont_1g009540	1840	1355	1540	1068	1277	1478	2100	1557	1357
Cs_ont_1g009550	37	31	33	18	47	34	67	73	32
Cs_ont_1g009560	0	1	2	0	3	1	2	4	2
Cs_ont_1g009570	6	10	9	4	0	1	0	0	0
Cs_ont_1g009580	0	0	1	0	0	0	0	0	0
Cs_ont_1g009590	1	0	0	0	0	0	0	0	0
Cs_ont_1g009600	0	0	0	0	0	0	0	0	0
Cs_ont_1g009610	27	32	34	67	53	71	18	92	57
Cs_ont_1g009620	28	26	46	21	27	28	12	16	20
Cs_ont_1g009630	0	0	0	0	0	0	0	0	0
Cs_ont_1g009640	559	204	116	25	4	82	17	51	15
Cs_ont_1g009650	1515	1859	1657	1572	1985	1515	789	1442	1671
Cs_ont_1g009660	12	6	4	25	32	14	9	10	11
Cs_ont_1g009670	1326	1656	1383	1075	1400	1203	688	1377	1257
Cs_ont_1g009680	0	0	0	0	0	0	0	0	0
Cs_ont_1g009690	0	0	0	0	0	0	0	0	0
Cs_ont_1g009700	599	457	547	288	447	432	533	403	309
Cs_ont_1g009710	0	0	0	0	0	0	0	0	0
Cs_ont_1g009720	28	53	47	16	32	53	176	172	200
Cs_ont_1g009730	313	108	67	9	1	51	20	46	7
Cs_ont_1g009740	0	0	0	0	0	0	0	0	0
Cs_ont_1g009750	2173	1284	1584	666	661	1004	1963	1330	586
Cs_ont_1g009760	26	17	17	14	11	25	11	23	8
Cs_ont_1g009770	612	759	751	336	463	337	297	372	284
Cs_ont_1g009780	349	290	345	658	568	863	689	440	424
Cs_ont_1g009790	7	10	18	32	20	18	8	49	24
Cs_ont_1g009800	0	0	0	0	0	0	0	0	0
Cs_ont_1g009810	11	10	10	16	18	13	2	4	9
Cs_ont_1g009820	276	495	424	2677	11232	8633	10765	4354	5010
Cs_ont_1g009830	406	263	334	128	255	318	560	365	90
Cs_ont_1g009840	0	0	0	0	0	0	0	0	0
Cs_ont_1g009850	3	3	3	2	4	2	7	5	4
Cs_ont_1g009860	0	0	0	0	0	0	0	0	0
Cs_ont_1g009870	4	11	4	5	7	9	4	5	6
Cs_ont_1g009880	0	0	0	0	0	0	0	0	0
Cs_ont_1g009890	0	1	1	0	0	1	0	1	0
Cs_ont_1g009900	0	0	0	0	0	0	0	0	0
Cs_ont_1g009910	0	0	1	0	0	0	0	0	0
Cs_ont_1g009920	0	0	0	0	0	0	0	0	0
Cs_ont_1g009930	0	0	0	0	0	0	0	0	0
Cs_ont_1g009940	1	0	1	0	0	0	0	0	0
Cs_ont_1g009950	3	4	1	7	3	8	6	2	3
Cs_ont_1g009960	16	12	20	16	38	26	23	24	15
Cs_ont_1g009970	0	0	0	0	0	0	0	0	0
Cs_ont_1g009980	552	410	482	349	287	267	194	259	245
Cs_ont_1g009990	338	482	441	137	217	107	81	99	84
Cs_ont_1g010000	121	141	112	167	886	372	373	257	348
Cs_ont_1g010010	276	329	318	449	419	401	193	291	248
Cs_ont_1g010020	364	380	412	727	934	743	228	632	442
Cs_ont_1g010030	2	1	3	4	3	1	1	0	0
Cs_ont_1g010040	401	305	372	445	485	574	642	576	471
Cs_ont_1g010050	25	59	35	51	101	48	15	57	62
Cs_ont_1g010060	185	201	197	320	687	559	478	548	418
Cs_ont_1g010070	0	0	0	0	0	0	0	0	0
Cs_ont_1g010080	8518	8084	8015	6223	6150	6047	5920	5536	6709
Cs_ont_1g010090	911	998	910	739	777	633	874	1033	974
Cs_ont_1g010100	511	380	438	291	370	439	205	321	240
Cs_ont_1g010110	0	0	0	0	0	0	0	0	0
Cs_ont_1g010120	3	9	2	1	8	5	15	5	0
Cs_ont_1g010130	0	0	0	0	0	1	0	0	0
Cs_ont_1g010140	0	0	0	0	0	0	0	0	0
Cs_ont_1g010150	1188	929	882	377	207	477	273	463	52
Cs_ont_1g010160	1	0	0	0	0	2	0	0	0
Cs_ont_1g010170	0	0	0	0	0	0	0	0	0
Cs_ont_1g010180	0	0	0	0	0	0	0	0	0
Cs_ont_1g010190	0	0	0	1	0	0	0	0	0
Cs_ont_1g010200	6	4	2	8	10	8	0	12	3
Cs_ont_1g010210	0	0	0	0	0	0	0	0	0
Cs_ont_1g010220	0	0	0	0	0	0	0	0	0
Cs_ont_1g010230	0	0	0	0	0	0	0	0	0
Cs_ont_1g010240	0	0	0	3	1	1	3	2	2
Cs_ont_1g010250	0	0	0	0	0	3	4	2	1
Cs_ont_1g010260	630	676	633	424	291	221	246	379	443
Cs_ont_1g010270	1920	1906	2049	1292	1109	892	1258	1659	1561
Cs_ont_1g010280	99	165	132	87	62	47	22	102	152
Cs_ont_1g010290	196	194	175	133	181	155	125	139	140
Cs_ont_1g010300	0	0	1	0	0	0	0	0	1
Cs_ont_1g010310	0	0	1	131	9	122	20	48	47
Cs_ont_1g010320	0	0	0	0	0	0	0	0	0
Cs_ont_1g010330	0	0	0	0	0	0	2	0	0
Cs_ont_1g010340	0	0	0	0	0	0	0	0	0
Cs_ont_1g010350	0	0	0	0	0	0	0	0	0
Cs_ont_1g010360	0	0	0	0	0	0	0	0	0
Cs_ont_1g010370	0	0	0	0	0	0	0	0	0
Cs_ont_1g010380	18942	22118	21416	11282	5116	5375	509	2759	3951
Cs_ont_1g010390	0	0	0	0	0	0	0	0	0
Cs_ont_1g010400	0	0	0	0	0	0	0	0	0
Cs_ont_1g010410	0	0	0	0	0	0	0	0	0
Cs_ont_1g010420	0	0	0	1	0	0	0	0	0
Cs_ont_1g010430	1	2	1	0	0	0	0	0	0
Cs_ont_1g010440	48	52	49	85	61	72	16	56	59
Cs_ont_1g010450	73	108	106	99	123	124	108	115	96
Cs_ont_1g010460	0	0	0	2	0	0	0	0	0
Cs_ont_1g010470	0	0	0	0	0	0	0	0	0
Cs_ont_1g010480	0	0	0	0	0	0	0	0	0
Cs_ont_1g010490	0	0	0	0	0	0	0	0	0
Cs_ont_1g010500	0	2	7	0	0	3	0	4	5
Cs_ont_1g010510	0	3	1	0	0	0	0	0	0
Cs_ont_1g010520	0	0	0	0	0	0	0	0	1
Cs_ont_1g010530	0	0	0	0	0	0	0	0	0
Cs_ont_1g010540	0	1	3	2	0	0	0	0	1
Cs_ont_1g010550	61	67	48	103	65	74	24	46	58
Cs_ont_1g010560	0	0	0	0	0	0	0	0	0
Cs_ont_1g010570	6	2	5	2	6	2	0	3	3
Cs_ont_1g010580	0	0	0	0	0	0	0	0	0
Cs_ont_1g010590	0	0	0	0	0	0	0	0	0
Cs_ont_1g010600	2	0	0	0	0	1	0	0	1
Cs_ont_1g010610	0	0	0	0	0	0	0	0	0
Cs_ont_1g010620	6	4	3	10	3	8	3	3	11
Cs_ont_1g010630	1072	1475	1414	1402	1388	1110	713	1096	1261
Cs_ont_1g010640	70	147	144	50	52	43	20	57	71
Cs_ont_1g010650	1	4	2	6	11	12	6	7	6
Cs_ont_1g010660	0	0	0	0	0	0	0	0	0
Cs_ont_1g010670	0	0	0	0	0	0	0	0	0
Cs_ont_1g010680	0	0	0	0	0	0	0	0	0
Cs_ont_1g010690	0	0	0	0	0	0	0	0	0
Cs_ont_1g010700	0	0	0	1	0	0	0	0	0
Cs_ont_1g010710	1	1	0	0	0	1	0	0	0
Cs_ont_1g010720	0	0	0	0	0	0	0	0	0
Cs_ont_1g010730	63	55	54	101	79	88	27	58	46
Cs_ont_1g010740	0	0	0	0	0	0	0	0	0
Cs_ont_1g010750	0	0	0	0	0	0	0	3	0
Cs_ont_1g010760	0	0	0	0	0	0	0	0	0
Cs_ont_1g010770	0	0	0	0	0	0	0	0	0
Cs_ont_1g010780	2	1	1	1	0	0	0	0	0
Cs_ont_1g010790	2	1	2	4	1	0	1	1	0
Cs_ont_1g010800	0	0	0	0	0	0	0	0	0
Cs_ont_1g010810	1864	2360	2282	1610	1278	1395	264	738	767
Cs_ont_1g010820	17	20	11	17	26	12	16	15	10
Cs_ont_1g010830	221	717	379	419	583	217	310	301	442
Cs_ont_1g010840	0	0	0	0	0	0	0	0	0
Cs_ont_1g010850	1813	2138	2157	1673	1721	1248	1221	1385	1302
Cs_ont_1g010860	258	298	274	68	214	52	450	124	140
Cs_ont_1g010870	616	550	513	508	378	412	161	440	487
Cs_ont_1g010880	265	186	230	377	720	680	790	617	381
Cs_ont_1g010890	109	155	146	223	306	211	121	267	325
Cs_ont_1g010900	1607	491	401	69	9	284	263	182	42
Cs_ont_1g010910	14	16	20	6	7	1	5	2	3
Cs_ont_1g010920	0	0	0	0	0	0	0	0	0
Cs_ont_1g010930	1054	398	752	299	335	2604	7627	3256	1062
Cs_ont_1g010940	3	2	3	2	3	1	1	3	1
Cs_ont_1g010950	59	68	72	70	131	165	93	138	79
Cs_ont_1g010960	14	7	15	0	6	62	237	154	64
Cs_ont_1g010970	0	0	0	0	0	0	0	0	0
Cs_ont_1g010980	40	22	44	6	12	146	690	334	84
Cs_ont_1g010990	15	7	4	8	3	8	6	7	2
Cs_ont_1g011000	0	0	0	0	0	0	0	0	0
Cs_ont_1g011010	101	147	138	93	187	101	79	178	129
Cs_ont_1g011020	17	17	27	15	10	28	28	17	5
Cs_ont_1g011030	80	116	101	87	102	54	23	49	53
Cs_ont_1g011040	0	0	0	0	0	0	0	0	0
Cs_ont_1g011050	1982	1894	1854	2291	3090	2701	1631	2583	2236
Cs_ont_1g011060	0	0	0	0	0	0	0	0	0
Cs_ont_1g011070	637	1022	844	355	300	196	105	323	449
Cs_ont_1g011080	0	0	0	0	0	0	0	0	0
Cs_ont_1g011090	1	1	0	0	0	0	0	0	0
Cs_ont_1g011100	98	102	101	89	137	105	109	133	96
Cs_ont_1g011110	581	478	516	208	212	212	106	195	200
Cs_ont_1g011120	0	0	0	1	0	2	8	2	6
Cs_ont_1g011130	4	4	12	282	206	975	2065	654	1044
Cs_ont_1g011140	904	1085	937	693	732	408	626	1555	2026
Cs_ont_1g011150	0	0	0	0	0	0	0	0	0
Cs_ont_1g011160	3075	4511	4344	3135	2858	1534	4370	6516	14888
Cs_ont_1g011170	2	0	4	1121	3034	8442	21738	2950	1627
Cs_ont_1g011180	4797	5418	6033	6223	4091	3596	3098	6400	13015
Cs_ont_1g011190	937	1537	1260	974	809	526	143	558	555
Cs_ont_1g011200	2781	2254	2654	3740	5838	5704	9273	7513	6384
Cs_ont_1g011210	10	36	7	9	9	1	0	3	5
Cs_ont_1g011220	367	400	399	258	341	441	260	499	544
Cs_ont_1g011230	0	0	0	0	0	0	0	0	0
Cs_ont_1g011240	263	258	252	166	211	192	99	186	111
Cs_ont_1g011250	285	284	286	232	359	293	229	250	250
Cs_ont_1g011260	0	0	0	0	0	0	0	0	0
Cs_ont_1g011270	0	0	0	0	0	0	0	0	0
Cs_ont_1g011280	0	0	0	0	0	0	0	0	0
Cs_ont_1g011290	23	14	16	28	12	27	6	17	7
Cs_ont_1g011300	2	0	0	1	0	0	0	0	1
Cs_ont_1g011310	204	179	199	101	143	102	81	104	103
Cs_ont_1g011320	0	0	1	0	0	0	0	0	0
Cs_ont_1g011330	1	0	0	2	0	1	0	1	0
Cs_ont_1g011340	0	1	0	0	0	0	0	0	0
Cs_ont_1g011350	0	0	0	0	0	0	0	0	0
Cs_ont_1g011360	439	747	702	605	563	503	205	714	653
Cs_ont_1g011370	99	93	101	54	75	53	39	60	53
Cs_ont_1g011380	3	15	6	6	5	3	0	3	5
Cs_ont_1g011390	131	149	153	115	158	141	127	140	136
Cs_ont_1g011400	0	0	0	0	0	0	0	0	0
Cs_ont_1g011410	0	0	0	0	0	0	3	1	1
Cs_ont_1g011420	0	0	0	0	0	0	0	0	0
Cs_ont_1g011430	359	449	429	339	366	359	319	461	325
Cs_ont_1g011440	0	0	0	0	0	0	0	0	0
Cs_ont_1g011450	0	0	0	0	0	0	0	0	0
Cs_ont_1g011460	0	0	0	0	0	0	0	0	0
Cs_ont_1g011470	15	7	7	1	9	18	11	15	18
Cs_ont_1g011480	0	0	0	0	0	0	0	0	0
Cs_ont_1g011490	0	0	0	0	0	0	0	0	0
Cs_ont_1g011500	46	45	50	3	25	51	40	57	7
Cs_ont_1g011510	1	0	1	0	1	0	0	0	0
Cs_ont_1g011520	0	0	0	0	0	0	0	0	0
Cs_ont_1g011530	43	27	27	74	89	246	395	156	102
Cs_ont_1g011540	0	0	0	0	0	0	0	0	0
Cs_ont_1g011550	879	678	766	1231	1043	1445	1135	1146	851
Cs_ont_1g011560	367	500	451	319	396	391	131	567	473
Cs_ont_1g011570	1	0	0	0	0	0	0	0	0
Cs_ont_1g011580	70	34	53	41	18	32	15	32	47
Cs_ont_1g011590	161	159	179	105	97	70	22	45	33
Cs_ont_1g011600	1017	797	917	1092	1749	1886	1004	1474	853
Cs_ont_1g011610	425	438	390	617	596	700	661	637	553
Cs_ont_1g011620	5	12	11	16	49	5	7	10	8
Cs_ont_1g011630	212	219	215	305	460	486	329	456	315
Cs_ont_1g011640	101	111	119	87	124	124	94	149	143
Cs_ont_1g011650	4	2	1	0	2	6	1	2	1
Cs_ont_1g011660	985	903	933	1402	1444	1597	941	1335	1346
Cs_ont_1g011670	2187	2859	2543	2374	2386	1909	596	2254	2288
Cs_ont_1g011680	0	0	0	0	0	0	0	0	0
Cs_ont_1g011690	0	0	0	0	0	0	0	0	0
Cs_ont_1g011700	0	1	1	0	0	0	0	0	1
Cs_ont_1g011710	0	0	0	0	0	0	0	0	0
Cs_ont_1g011720	0	7	6	9	1	2	2	10	18
Cs_ont_1g011730	119	99	125	190	140	226	127	202	237
Cs_ont_1g011740	50	50	53	181	85	123	29	139	221
Cs_ont_1g011750	0	0	0	7	4	1	1	11	1
Cs_ont_1g011760	42	48	33	85	103	84	26	83	129
Cs_ont_1g011770	43	32	29	74	39	49	6	43	72
Cs_ont_1g011780	0	0	1	3	0	0	0	0	1
Cs_ont_1g011790	0	0	0	0	0	1	0	1	1
Cs_ont_1g011800	1	0	0	0	0	0	1	0	0
Cs_ont_1g011810	0	0	0	0	0	0	0	0	0
Cs_ont_1g011820	0	0	0	0	0	0	0	0	0
Cs_ont_1g011830	1	0	0	0	0	0	1	0	0
Cs_ont_1g011840	0	0	0	0	0	0	0	0	0
Cs_ont_1g011850	0	0	0	0	0	0	0	0	0
Cs_ont_1g011860	264	139	267	500	641	991	986	747	654
Cs_ont_1g011870	0	0	0	0	0	0	0	0	0
Cs_ont_1g011880	0	0	0	0	0	1	2	0	0
Cs_ont_1g011890	0	0	0	0	0	0	0	0	0
Cs_ont_1g011900	0	0	0	0	0	0	0	0	0
Cs_ont_1g011910	1	0	0	1	3	0	1	3	0
Cs_ont_1g011920	133	125	126	101	140	107	70	101	84
Cs_ont_1g011930	48	46	43	82	80	82	41	74	84
Cs_ont_1g011940	0	0	0	1	0	5	8	3	1
Cs_ont_1g011950	64	42	47	26	28	34	46	49	22
Cs_ont_1g011960	0	0	0	0	0	0	0	0	0
Cs_ont_1g011970	25	11	17	5	6	46	37	31	0
Cs_ont_1g011980	9	11	6	20	16	21	6	10	14
Cs_ont_1g011990	57	49	45	37	52	58	42	49	39
Cs_ont_1g012000	3	1	1	79	24	143	86	122	113
Cs_ont_1g012010	4	4	8	4	3	0	0	5	3
Cs_ont_1g012020	45	53	56	16	37	23	10	31	36
Cs_ont_1g012030	0	0	0	0	0	0	0	0	0
Cs_ont_1g012040	292	340	320	394	430	502	388	427	350
Cs_ont_1g012050	179	288	330	972	490	462	199	708	712
Cs_ont_1g012060	1	0	0	0	0	0	0	0	0
Cs_ont_1g012070	844	655	736	164	197	96	99	217	193
Cs_ont_1g012080	0	0	0	0	0	0	0	0	0
Cs_ont_1g012090	4	4	7	19	10	43	17	14	21
Cs_ont_1g012100	0	0	0	0	0	0	0	0	0
Cs_ont_1g012110	17	15	18	59	40	70	34	34	35
Cs_ont_1g012120	0	0	0	0	0	0	1	0	0
Cs_ont_1g012130	0	0	0	0	0	0	0	0	0
Cs_ont_1g012140	0	0	0	0	0	0	0	0	0
Cs_ont_1g012150	0	0	0	0	0	0	0	0	0
Cs_ont_1g012160	600	362	511	746	382	1583	936	1375	275
Cs_ont_1g012170	226	230	259	168	215	209	127	178	128
Cs_ont_1g012180	1	0	0	0	0	0	0	1	0
Cs_ont_1g012190	0	0	0	0	0	0	0	0	0
Cs_ont_1g012200	443	314	357	291	165	223	287	280	249
Cs_ont_1g012210	378	409	360	636	1059	916	514	870	704
Cs_ont_1g012220	0	1	0	0	1	0	0	0	0
Cs_ont_1g012230	113	94	146	61	40	52	98	89	59
Cs_ont_1g012240	1	0	1	0	0	0	2	1	2
Cs_ont_1g012250	0	0	0	0	0	0	0	0	0
Cs_ont_1g012260	9	2	17	1	5	20	31	6	5
Cs_ont_1g012270	485	448	477	666	480	497	227	314	263
Cs_ont_1g012280	768	873	882	622	706	619	457	610	723
Cs_ont_1g012290	0	0	0	0	0	0	0	0	0
Cs_ont_1g012300	2237	1658	1988	968	1169	1640	2310	2100	1713
Cs_ont_1g012310	180	133	215	258	272	261	136	255	204
Cs_ont_1g012320	0	0	0	0	0	0	0	0	0
Cs_ont_1g012330	4	3	5	9	7	10	4	13	14
Cs_ont_1g012340	0	0	0	0	0	0	0	0	0
Cs_ont_1g012350	1	0	0	0	0	0	0	0	0
Cs_ont_1g012360	0	0	0	0	0	0	0	0	0
Cs_ont_1g012370	703	333	1083	589	181	595	729	481	1006
Cs_ont_1g012380	0	0	0	0	0	0	0	0	0
Cs_ont_1g012390	0	0	0	0	0	0	0	0	0
Cs_ont_1g012400	0	0	0	0	0	0	0	0	0
Cs_ont_1g012410	0	0	0	0	0	0	0	0	0
Cs_ont_1g012420	0	0	0	0	0	0	0	0	0
Cs_ont_1g012430	0	0	0	0	0	0	0	0	0
Cs_ont_1g012440	0	0	0	0	0	0	0	0	0
Cs_ont_1g012450	0	0	0	0	0	0	0	0	0
Cs_ont_1g012460	4	2	4	0	0	0	0	0	0
Cs_ont_1g012470	16	22	9	15	20	4	3	4	12
Cs_ont_1g012480	97	98	94	66	76	51	84	92	122
Cs_ont_1g012490	9	2	1	0	0	0	0	0	0
Cs_ont_1g012500	0	0	0	0	0	0	0	0	0
Cs_ont_1g012510	0	0	0	0	0	0	0	0	0
Cs_ont_1g012520	0	0	0	0	0	0	0	0	0
Cs_ont_1g012530	0	0	0	0	0	0	0	0	0
Cs_ont_1g012540	3	1	0	0	1	0	7	5	0
Cs_ont_1g012550	0	0	0	0	0	0	0	0	0
Cs_ont_1g012560	0	0	0	0	0	0	0	0	0
Cs_ont_1g012570	1158	1055	1206	973	923	843	469	696	771
Cs_ont_1g012580	3776	10222	6873	4627	3239	1546	853	3032	4901
Cs_ont_1g012590	201	312	240	174	121	67	58	129	164
Cs_ont_1g012600	2688	2332	2507	1991	1634	1741	1051	1657	1929
Cs_ont_1g012610	173	114	114	158	128	65	25	28	16
Cs_ont_1g012620	12549	17994	15686	12885	4328	3996	1623	5958	7201
Cs_ont_1g012630	346	317	319	458	328	490	874	331	344
Cs_ont_1g012640	829	835	827	956	1093	1008	506	853	828
Cs_ont_1g012650	11	14	12	19	27	12	19	11	14
Cs_ont_1g012660	19	22	11	34	26	31	13	27	19
Cs_ont_1g012670	21	30	25	32	35	43	17	40	25
Cs_ont_1g012680	6	1	4	14	19	36	27	25	11
Cs_ont_1g012690	77	56	60	276	403	642	751	370	237
Cs_ont_1g012700	0	0	0	0	0	0	0	0	0
Cs_ont_1g012710	1727	1377	1516	2810	4007	4324	3073	5518	6298
Cs_ont_1g012720	3133	3264	3190	1909	1599	1016	716	1214	1223
Cs_ont_1g012730	1596	1404	1489	977	763	1108	897	1168	737
Cs_ont_1g012740	8	4	3	4	3	12	1	5	2
Cs_ont_1g012750	0	0	0	0	0	0	0	0	0
Cs_ont_1g012760	180	129	186	130	92	69	56	77	73
Cs_ont_1g012770	367	275	364	229	133	189	142	230	105
Cs_ont_1g012780	0	0	0	0	0	0	0	0	0
Cs_ont_1g012790	47	36	45	35	35	31	15	21	18
Cs_ont_1g012800	3	0	0	0	0	3	4	0	0
Cs_ont_1g012810	100	100	101	83	74	86	48	63	25
Cs_ont_1g012820	0	0	2	0	0	6	0	3	0
Cs_ont_1g012830	0	0	0	0	0	0	0	0	0
Cs_ont_1g012840	0	0	0	0	0	1	0	0	0
Cs_ont_1g012850	0	0	0	0	0	0	0	0	0
Cs_ont_1g012860	270	277	287	255	227	190	54	142	102
Cs_ont_1g012870	7	4	6	36	3	12	1	1	0
Cs_ont_1g012880	0	0	0	0	0	0	0	0	0
Cs_ont_1g012890	605	894	806	393	583	434	247	480	386
Cs_ont_1g012900	5	3	2	1	1	0	4	3	0
Cs_ont_1g012910	0	0	0	3	15	18	200	30	16
Cs_ont_1g012920	0	0	0	0	0	0	0	0	0
Cs_ont_1g012930	0	0	0	0	0	0	0	1	1
Cs_ont_1g012940	0	0	0	0	0	0	0	0	0
Cs_ont_1g012950	51	42	45	31	68	47	27	23	18
Cs_ont_1g012960	2499	2621	2542	2667	2586	2276	1174	2089	1836
Cs_ont_1g012970	5	3	0	0	1	1	1	0	0
Cs_ont_1g012980	1063	733	831	429	374	546	566	444	344
Cs_ont_1g012990	980	596	660	224	277	376	185	243	204
Cs_ont_1g013000	491	301	416	227	192	212	157	203	103
Cs_ont_1g013010	4394	4590	4523	14400	10405	11531	5099	13090	11252
Cs_ont_1g013020	7	0	2	0	0	2	2	3	0
Cs_ont_1g013030	764	534	583	251	485	286	834	404	277
Cs_ont_1g013040	7	4	7	4	0	12	15	6	1
Cs_ont_1g013050	0	0	1	0	0	0	1	0	0
Cs_ont_1g013060	0	0	0	0	0	0	0	0	0
Cs_ont_1g013070	1	4	2	0	1	2	1	2	0
Cs_ont_1g013080	5	7	5	9	6	1	3	2	3
Cs_ont_1g013090	0	0	0	0	0	0	0	0	0
Cs_ont_1g013100	11	11	4	7	10	18	2	10	7
Cs_ont_1g013110	8	9	3	12	0	31	28	10	42
Cs_ont_1g013120	0	0	0	0	0	0	0	0	0
Cs_ont_1g013130	0	0	0	0	0	0	0	0	0
Cs_ont_1g013140	0	0	0	0	0	0	0	0	0
Cs_ont_1g013150	1	0	0	3	0	27	216	6	4
Cs_ont_1g013160	0	0	0	2	0	3	15	8	13
Cs_ont_1g013170	2	2	3	62	24	39	45	80	162
Cs_ont_1g013180	0	0	0	0	0	0	0	0	0
Cs_ont_1g013190	1	0	0	0	0	0	0	0	0
Cs_ont_1g013200	79	44	64	403	532	1231	1444	941	439
Cs_ont_1g013210	3	1	3	0	0	0	0	4	0
Cs_ont_1g013220	3	5	10	16	16	5	2	7	11
Cs_ont_1g013230	10	34	24	14	9	10	2	11	10
Cs_ont_1g013240	0	0	0	0	0	0	0	0	0
Cs_ont_1g013250	122	234	166	221	291	176	48	139	180
Cs_ont_1g013260	1	3	1	1	1	0	0	0	0
Cs_ont_1g013270	0	1	0	0	0	0	0	1	0
Cs_ont_1g013280	1	0	2	0	0	1	0	0	0
Cs_ont_1g013290	198	312	232	248	381	232	78	238	241
Cs_ont_1g013300	221	454	341	390	534	316	101	308	331
Cs_ont_1g013310	0	0	0	0	0	2	0	0	0
Cs_ont_1g013320	0	0	0	0	0	0	0	0	0
Cs_ont_1g013330	7	4	5	0	0	1	1	1	0
Cs_ont_1g013340	1310	1860	1438	1387	2336	1277	467	1458	1740
Cs_ont_1g013350	585	693	613	416	451	333	124	345	337
Cs_ont_1g013360	112	97	91	56	49	49	13	39	33
Cs_ont_1g013370	1125	1072	1047	491	406	350	220	404	334
Cs_ont_1g013380	2	1	4	7	0	20	50	13	5
Cs_ont_1g013390	105	163	160	85	93	52	26	78	104
Cs_ont_1g013400	4	5	3	3	4	3	5	3	5
Cs_ont_1g013410	0	0	0	0	0	0	0	0	0
Cs_ont_1g013420	0	0	0	0	0	0	0	0	0
Cs_ont_1g013430	0	0	0	0	0	0	0	0	0
Cs_ont_1g013440	8	15	13	14	5	8	5	7	5
Cs_ont_1g013450	0	0	0	0	0	0	0	0	0
Cs_ont_1g013460	0	0	0	0	0	1	0	0	0
Cs_ont_1g013470	0	0	0	0	0	1	0	0	1
Cs_ont_1g013480	2	3	1	3	1	5	2	0	0
Cs_ont_1g013490	0	2	0	1	1	0	1	1	1
Cs_ont_1g013500	1	0	0	1	1	0	0	0	0
Cs_ont_1g013510	0	0	0	0	0	0	0	0	0
Cs_ont_1g013520	20	24	23	35	49	37	25	33	34
Cs_ont_1g013530	4	0	4	0	7	6	1	0	0
Cs_ont_1g013540	0	0	0	0	0	0	0	0	0
Cs_ont_1g013550	22	27	19	26	25	16	11	25	15
Cs_ont_1g013560	0	0	1	0	0	0	0	0	0
Cs_ont_1g013570	0	0	1	0	0	0	0	0	0
Cs_ont_1g013580	1	0	0	0	1	0	0	0	0
Cs_ont_1g013590	0	0	0	0	0	0	0	0	0
Cs_ont_1g013600	3	9	9	7	12	4	2	5	4
Cs_ont_1g013610	103	156	149	102	76	79	34	93	92
Cs_ont_1g013620	41	46	59	10	33	14	13	38	29
Cs_ont_1g013630	23	56	37	28	16	6	0	12	32
Cs_ont_1g013640	129	123	137	276	184	206	88	145	131
Cs_ont_1g013650	143	149	155	148	190	163	58	94	88
Cs_ont_1g013660	77	71	66	80	73	65	42	60	55
Cs_ont_1g013670	584	604	704	632	960	1109	903	1162	760
Cs_ont_1g013680	0	0	0	0	0	0	0	0	0
Cs_ont_1g013690	530	779	639	531	569	395	147	428	505
Cs_ont_1g013700	1306	1368	1231	1986	2190	2119	1397	2273	2040
Cs_ont_1g013710	1907	1423	1686	813	630	725	660	840	728
Cs_ont_1g013720	144	103	148	66	44	38	22	41	22
Cs_ont_1g013730	202	173	208	354	509	530	462	433	274
Cs_ont_1g013740	0	0	0	0	0	0	0	0	1
Cs_ont_1g013750	4	8	5	19	6	5	54	37	139
Cs_ont_1g013760	19	37	17	41	14	21	12	13	41
Cs_ont_1g013770	23	30	20	12	35	43	32	22	15
Cs_ont_1g013780	8989	8084	8578	2954	2031	1618	1345	1694	1753
Cs_ont_1g013790	3	2	0	1	2	2	1	3	1
Cs_ont_1g013800	0	0	0	0	1	0	6	0	2
Cs_ont_1g013810	6	2	0	2	4	5	7	1	4
Cs_ont_1g013820	6066	12711	9672	11097	10424	5992	1703	9312	12714
Cs_ont_1g013830	94	136	101	140	113	126	116	138	115
Cs_ont_1g013840	0	0	0	0	0	0	0	1	0
Cs_ont_1g013850	80	120	106	89	118	111	116	92	59
Cs_ont_1g013860	0	0	0	0	0	0	0	0	0
Cs_ont_1g013870	1109	1038	1051	818	640	793	350	714	331
Cs_ont_1g013880	573	502	649	938	871	834	336	548	348
Cs_ont_1g013890	262	279	316	1163	2356	1725	1224	1032	1409
Cs_ont_1g013900	82	23	26	5	6	46	16	12	2
Cs_ont_1g013910	0	0	0	0	1	0	0	0	0
Cs_ont_1g013920	0	0	0	0	0	0	0	0	0
Cs_ont_1g013930	0	0	0	0	0	0	0	0	0
Cs_ont_1g013940	13	23	10	7	10	5	6	13	4
Cs_ont_1g013950	36	64	41	220	2059	657	225	96	45
Cs_ont_1g013960	0	0	0	0	0	5	3	0	0
Cs_ont_1g013970	0	0	0	52	68	1444	1992	94	57
Cs_ont_1g013980	0	0	0	0	1	2	1	0	0
Cs_ont_1g013990	3	4	5	5	9	10	4	1	0
Cs_ont_1g014000	1	0	1	1	0	2	0	0	1
Cs_ont_1g014010	2938	2361	2408	1356	1386	1006	1372	1439	1421
Cs_ont_1g014020	36	44	46	54	56	109	165	165	139
Cs_ont_1g014030	13	3	9	2	2	1	3	2	1
Cs_ont_1g014040	18	12	15	21	37	46	43	40	38
Cs_ont_1g014050	442	262	280	106	100	143	86	134	71
Cs_ont_1g014060	137	157	128	108	98	103	77	135	143
Cs_ont_1g014070	0	0	0	0	0	0	0	0	0
Cs_ont_1g014080	1041	958	1250	415	449	571	139	141	47
Cs_ont_1g014090	1699	1848	1943	1403	1391	1388	1846	1411	1166
Cs_ont_1g014100	0	0	0	0	0	0	0	0	0
Cs_ont_1g014110	707	580	694	476	225	366	836	687	949
Cs_ont_1g014120	15857	11417	13017	6855	7618	9761	6642	10512	7831
Cs_ont_1g014130	0	0	0	0	0	0	0	0	0
Cs_ont_1g014140	1	0	0	0	0	0	0	0	0
Cs_ont_1g014150	0	0	1	0	4	1	0	1	0
Cs_ont_1g014160	522	458	529	598	876	894	659	725	654
Cs_ont_1g014170	0	0	0	0	0	0	1	0	0
Cs_ont_1g014180	1141	705	867	245	132	157	337	412	310
Cs_ont_1g014190	1159	485	881	39	49	240	288	183	24
Cs_ont_1g014200	80	82	117	43	16	19	20	37	92
Cs_ont_1g014210	0	0	0	0	0	0	0	0	0
Cs_ont_1g014220	837	490	665	229	242	316	334	268	147
Cs_ont_1g014230	1	0	0	0	0	0	0	0	0
Cs_ont_1g014240	25	23	22	7	13	12	6	15	6
Cs_ont_1g014250	0	0	0	0	0	0	0	0	0
Cs_ont_1g014260	0	0	0	0	0	0	0	0	0
Cs_ont_1g014270	0	0	0	0	0	0	0	0	0
Cs_ont_1g014280	238	204	221	235	226	235	145	184	142
Cs_ont_1g014290	636	623	691	794	1085	1054	1004	1054	1054
Cs_ont_1g014300	613	756	777	602	615	544	371	733	718
Cs_ont_1g014310	288	231	201	344	407	473	247	342	256
Cs_ont_1g014320	110	99	131	211	170	182	121	168	147
Cs_ont_1g014330	545	394	469	300	219	255	173	295	304
Cs_ont_1g014340	29	37	35	146	84	150	1858	247	125
Cs_ont_1g014350	295	213	261	311	193	267	134	313	264
Cs_ont_1g014360	333	398	361	401	637	533	661	702	680
Cs_ont_1g014370	922	677	677	1003	892	2294	1918	1160	1025
Cs_ont_1g014380	165	176	165	230	187	560	235	226	142
Cs_ont_1g014390	2443	2788	2951	2362	1831	1804	531	1846	2112
Cs_ont_1g014400	52	25	34	28	36	38	31	23	6
Cs_ont_1g014410	13	20	4	8	10	8	8	13	12
Cs_ont_1g014420	27	33	27	11	15	60	41	16	11
Cs_ont_1g014430	11	9	6	7	8	9	4	2	7
Cs_ont_1g014440	0	0	0	0	0	0	0	0	0
Cs_ont_1g014450	0	0	0	0	0	0	0	0	0
Cs_ont_1g014460	32	51	55	23	39	29	11	34	31
Cs_ont_1g014470	0	2	0	0	4	0	1	0	0
Cs_ont_1g014480	51	39	48	19	26	17	3	11	7
Cs_ont_1g014490	19	23	24	8	14	9	2	5	7
Cs_ont_1g014500	0	1	1	1	4	11	29	3	2
Cs_ont_1g014510	0	0	0	1	0	0	0	0	0
Cs_ont_1g014520	0	1	1	0	0	0	0	0	1
Cs_ont_1g014530	0	0	0	0	1	1	0	0	0
Cs_ont_1g014540	87	64	68	22	42	25	11	25	11
Cs_ont_1g014550	0	0	0	0	0	0	0	0	0
Cs_ont_1g014560	4	4	3	10	29	139	160	92	43
Cs_ont_1g014570	25	23	13	8	16	7	1	9	6
Cs_ont_1g014580	7	2	5	10	6	6	4	11	5
Cs_ont_1g014600	275	259	302	480	376	480	254	583	763
Cs_ont_1g014610	603	474	503	472	417	474	498	574	530
Cs_ont_1g014620	0	0	0	2	0	0	1	0	1
Cs_ont_1g014630	0	0	0	0	0	0	0	0	0
Cs_ont_1g014640	339	323	344	271	449	407	249	403	358
Cs_ont_1g014650	0	0	0	0	0	0	0	0	0
Cs_ont_1g014660	0	0	0	0	0	0	0	0	0
Cs_ont_1g014670	15	29	18	113	63	96	4	10	19
Cs_ont_1g014680	532	561	573	1178	1937	1744	859	1662	1230
Cs_ont_1g014690	966	895	924	778	793	715	500	621	526
Cs_ont_1g014700	1110	913	1015	968	1052	1164	952	1146	1023
Cs_ont_1g014710	709	748	725	1300	1889	1917	1126	1817	1332
Cs_ont_1g014720	0	2	0	4	3	6	0	5	3
Cs_ont_1g014730	2510	2662	2403	2194	2899	2622	4154	3024	2819
Cs_ont_1g014740	489	305	426	190	310	282	369	335	176
Cs_ont_1g014750	5032	4080	4158	2277	2032	2182	1466	2074	1872
Cs_ont_1g014760	10	17	10	5	4	2	0	7	5
Cs_ont_1g014770	58	83	74	33	50	45	34	42	35
Cs_ont_1g014780	161	163	207	320	100	423	69	594	114
Cs_ont_1g014790	0	0	0	0	0	0	0	0	0
Cs_ont_1g014800	24	10	22	2	5	11	38	27	11
Cs_ont_1g014810	3	0	1	20	41	63	120	98	105
Cs_ont_1g014820	729	649	565	654	805	745	552	746	713
Cs_ont_1g014830	1247	823	968	1040	979	1080	1841	1265	1162
Cs_ont_1g014840	39	36	35	38	74	46	12	39	28
Cs_ont_1g014850	1	1	0	0	0	0	0	0	1
Cs_ont_1g014860	5819	4804	4862	2475	1770	1629	636	1404	1296
Cs_ont_1g014870	11	17	15	9	12	15	8	12	10
Cs_ont_1g014880	0	0	0	0	0	0	0	0	1
Cs_ont_1g014890	0	0	0	0	0	0	0	0	0
Cs_ont_1g014900	5509	5884	5169	3957	7089	4586	4290	3898	4888
Cs_ont_1g014910	4338	4543	4555	17108	23895	29646	25957	31841	33674
Cs_ont_1g014920	52	42	53	21	18	19	28	57	82
Cs_ont_1g014930	0	0	2	0	0	0	4	0	0
Cs_ont_1g014940	144	146	151	207	220	220	151	285	254
Cs_ont_1g014950	0	1	1	1	2	0	3	1	5
Cs_ont_1g014960	947	941	909	1119	560	695	2259	2231	2205
Cs_ont_1g014970	526	551	513	370	401	386	92	315	311
Cs_ont_1g014980	0	0	0	0	0	0	0	0	0
Cs_ont_1g014990	265	228	304	6	25	166	29	203	4
Cs_ont_1g015000	2000	1975	1971	4245	8347	9143	7176	8572	7911
Cs_ont_1g015010	890	749	805	154	289	610	328	698	194
Cs_ont_1g015020	13	35	35	7	26	30	8	25	13
Cs_ont_1g015030	0	0	3	0	0	0	0	0	0
Cs_ont_1g015040	254	151	102	28	47	85	59	105	48
Cs_ont_1g015050	0	0	0	0	0	0	0	0	0
Cs_ont_1g015060	166	162	88	38	54	44	23	51	34
Cs_ont_1g015070	953	958	1171	3530	7714	9330	7137	8471	6896
Cs_ont_1g015080	24	19	15	6	5	10	8	15	4
Cs_ont_1g015090	0	0	0	0	0	0	0	0	0
Cs_ont_1g015100	0	0	0	0	0	0	0	0	0
Cs_ont_1g015110	0	0	0	0	0	0	0	0	0
Cs_ont_1g015120	0	0	0	0	0	0	0	0	0
Cs_ont_1g015130	0	0	0	0	0	0	0	0	0
Cs_ont_1g015140	0	0	0	0	0	0	0	0	0
Cs_ont_1g015150	0	0	0	0	0	0	0	0	0
Cs_ont_1g015160	0	0	0	0	0	0	0	0	0
Cs_ont_1g015170	0	0	0	0	0	0	0	0	0
Cs_ont_1g015180	825	474	535	18	45	509	394	563	8
Cs_ont_1g015190	718	705	711	914	1043	1037	360	831	842
Cs_ont_1g015200	1138	1121	1218	1483	2591	3023	4628	2766	2817
Cs_ont_1g015210	8	4	6	0	1	4	3	0	0
Cs_ont_1g015220	0	0	0	0	0	0	0	0	0
Cs_ont_1g015230	0	0	0	0	0	0	0	0	0
Cs_ont_1g015240	4	10	8	5	8	10	2	5	4
Cs_ont_1g015250	925	737	803	375	259	307	361	395	292
Cs_ont_1g015260	2242	819	1280	504	990	1112	230	745	173
Cs_ont_1g015270	3	0	0	1	1	11	35	4	2
Cs_ont_1g015280	2284	2074	2085	3112	4295	3757	1898	3672	2470
Cs_ont_1g015290	748	824	745	869	749	829	430	672	537
Cs_ont_1g015300	2110	3138	2888	3194	3637	2575	1067	3313	3725
Cs_ont_1g015310	826	1253	1046	830	897	530	221	651	685
Cs_ont_1g015320	412	588	496	270	404	240	143	326	299
Cs_ont_1g015330	0	0	0	0	0	0	0	0	0
Cs_ont_1g015340	486	613	485	217	183	117	611	326	332
Cs_ont_1g015350	0	0	0	0	0	0	0	0	0
Cs_ont_1g015360	32	14	14	1	3	17	23	14	0
Cs_ont_1g015370	2	2	1	1	0	3	3	5	6
Cs_ont_1g015380	53	66	81	59	78	87	57	59	60
Cs_ont_1g015390	156	117	118	7	26	30	21	33	11
Cs_ont_1g015400	26	16	13	1	10	3	9	6	3
Cs_ont_1g015410	2	0	1	0	1	0	1	0	0
Cs_ont_1g015420	2543	2276	2555	1954	1806	1784	916	1512	1629
Cs_ont_1g015430	1289	1542	1566	2454	2686	2097	923	2087	2320
Cs_ont_1g015440	5	8	10	19	22	18	9	22	30
Cs_ont_1g015450	0	0	0	0	1	0	0	2	0
Cs_ont_1g015460	49	48	48	45	61	46	13	55	44
Cs_ont_1g015470	0	0	0	0	0	0	0	0	0
Cs_ont_1g015480	0	0	0	0	0	0	0	0	0
Cs_ont_1g015490	0	0	0	0	0	0	0	0	0
Cs_ont_1g015500	0	0	0	0	0	0	0	0	0
Cs_ont_1g015510	54	60	48	41	33	33	19	45	41
Cs_ont_1g015520	0	1	1	0	0	0	0	0	0
Cs_ont_1g015530	3	0	0	1	0	2	0	1	1
Cs_ont_1g015540	10	8	9	19	7	10	6	17	29
Cs_ont_1g015550	0	0	1	1	0	0	1	1	3
Cs_ont_1g015560	1	2	7	2	0	1	0	2	8
Cs_ont_1g015570	24	14	24	22	16	12	4	17	18
Cs_ont_1g015580	6	6	17	10	16	12	6	8	7
Cs_ont_1g015590	0	1	0	3	0	2	0	2	3
Cs_ont_1g015600	2	0	0	0	1	1	0	0	0
Cs_ont_1g015610	1	0	0	0	0	0	0	0	0
Cs_ont_1g015620	4	5	4	5	2	5	2	1	6
Cs_ont_1g015630	19	18	17	12	9	3	5	10	14
Cs_ont_1g015640	16	52	44	55	32	14	2	27	48
Cs_ont_1g015650	0	0	0	0	0	0	0	0	0
Cs_ont_1g015660	0	0	0	0	0	0	0	0	0
Cs_ont_1g015670	0	0	0	0	0	0	0	0	0
Cs_ont_1g015680	0	0	0	0	0	0	0	0	0
Cs_ont_1g015690	0	0	0	0	0	0	0	0	0
Cs_ont_1g015700	34	41	38	17	39	20	17	27	36
Cs_ont_1g015710	18	12	11	6	8	4	4	11	7
Cs_ont_1g015720	0	0	0	0	0	0	0	0	0
Cs_ont_1g015730	0	0	0	0	0	0	0	0	0
Cs_ont_1g015740	0	0	0	0	0	0	0	0	0
Cs_ont_1g015750	9	8	5	6	3	2	1	3	7
Cs_ont_1g015760	9	8	14	7	15	7	2	12	6
Cs_ont_1g015770	28	20	40	36	14	24	6	23	18
Cs_ont_1g015780	9	7	7	10	7	6	8	8	8
Cs_ont_1g015790	21	27	19	27	24	23	8	25	16
Cs_ont_1g015800	0	0	0	0	0	0	0	0	0
Cs_ont_1g015810	0	0	0	0	0	0	0	0	0
Cs_ont_1g015820	274	271	254	399	745	567	410	564	417
Cs_ont_1g015830	2	2	3	2	15	23	1198	156	62
Cs_ont_1g015840	3	23	10	3	2	0	0	0	0
Cs_ont_1g015850	0	0	0	0	0	0	1	0	0
Cs_ont_1g015860	0	0	0	0	0	0	0	0	0
Cs_ont_1g015870	0	0	0	0	0	0	1	0	0
Cs_ont_1g015880	0	0	0	0	0	0	0	1	0
Cs_ont_1g015890	0	0	0	0	0	0	0	0	0
Cs_ont_1g015900	0	0	0	0	0	0	0	0	0
Cs_ont_1g015910	0	0	0	0	0	0	0	0	0
Cs_ont_1g015920	0	1	0	8	34	25	101	60	13
Cs_ont_1g015930	0	0	0	0	0	0	0	0	0
Cs_ont_1g015940	54	85	75	26	22	15	7	6	6
Cs_ont_1g015950	1	0	1	0	2	1	0	1	1
Cs_ont_1g015960	5506	5061	5359	4435	3738	3558	2108	3482	2947
Cs_ont_1g015970	3615	4796	4395	10007	14512	11227	3638	9860	9276
Cs_ont_1g015980	0	0	0	0	0	0	0	0	0
Cs_ont_1g015990	0	0	0	0	0	0	0	0	0
Cs_ont_1g016000	44	61	51	216	2747	1173	1461	237	191
Cs_ont_1g016010	0	0	0	0	0	0	0	0	0
Cs_ont_1g016020	89	149	111	71	64	38	20	44	58
Cs_ont_1g016030	21	26	29	26	148	58	300	94	46
Cs_ont_1g016040	968	1007	982	987	857	797	442	695	524
Cs_ont_1g016050	23	22	24	26	41	13	5	21	14
Cs_ont_1g016060	19	13	16	8	14	4	2	9	3
Cs_ont_1g016070	575	527	543	761	725	901	631	723	574
Cs_ont_1g016080	144	197	184	156	138	173	79	148	141
Cs_ont_1g016090	0	0	0	0	0	0	0	0	0
Cs_ont_1g016100	205	144	163	347	212	306	164	437	314
Cs_ont_1g016110	993	992	942	1467	1069	1077	522	983	1059
Cs_ont_1g016120	0	0	0	0	1	1	0	0	0
Cs_ont_1g016130	11066	12241	11202	13875	15633	13822	7623	11826	11801
Cs_ont_1g016140	116	180	158	195	337	144	74	207	159
Cs_ont_1g016150	4	0	0	0	0	0	22	4	1
Cs_ont_1g016160	3	0	0	1	0	5	0	1	0
Cs_ont_1g016170	53	17	30	0	0	0	1	5	2
Cs_ont_1g016180	1	1	2	2	1	1	1	0	0
Cs_ont_1g016190	0	0	1	0	0	0	0	0	0
Cs_ont_1g016200	554	932	829	635	905	526	202	600	655
Cs_ont_1g016210	36	63	43	48	72	42	13	34	68
Cs_ont_1g016220	0	0	0	0	0	0	0	0	1
Cs_ont_1g016230	0	0	0	0	0	0	3	0	1
Cs_ont_1g016240	0	0	0	1	0	0	0	0	0
Cs_ont_1g016250	1	2	0	4	1	8	8	1	4
Cs_ont_1g016260	2	3	3	0	0	0	0	2	0
Cs_ont_1g016270	528	630	560	434	377	306	87	286	354
Cs_ont_1g016280	1	1	0	0	0	2	0	1	2
Cs_ont_1g016290	0	0	0	0	0	0	0	0	0
Cs_ont_1g016300	0	0	0	0	0	0	0	0	0
Cs_ont_1g016310	0	0	0	0	0	0	0	0	0
Cs_ont_1g016320	0	0	0	0	0	0	0	0	0
Cs_ont_1g016330	0	0	0	0	0	0	0	0	0
Cs_ont_1g016340	0	1	1	0	0	0	0	1	0
Cs_ont_1g016350	2081	2151	1953	2268	3274	2585	1363	1918	1957
Cs_ont_1g016360	373	473	404	445	723	467	165	301	299
Cs_ont_1g016370	18	35	24	822	227	209	25	231	233
Cs_ont_1g016380	24	24	20	35	70	90	42	46	33
Cs_ont_1g016390	17	51	45	147	54	31	9	77	133
Cs_ont_1g016400	0	0	0	0	0	0	1	0	0
Cs_ont_1g016410	23	32	25	42	57	50	18	33	30
Cs_ont_1g016420	1	0	1	0	0	0	0	0	1
Cs_ont_1g016430	8	8	9	113	23	38	3	28	25
Cs_ont_1g016440	64	56	51	33	72	72	83	110	88
Cs_ont_1g016450	8	11	8	19	23	25	19	18	12
Cs_ont_1g016460	0	0	0	0	0	0	1	0	0
Cs_ont_1g016470	0	0	0	0	0	0	0	0	0
Cs_ont_1g016480	0	2	1	1	4	6	1	6	1
Cs_ont_1g016490	578	324	538	212	169	1162	637	810	216
Cs_ont_1g016500	0	1	0	0	1	0	1	0	0
Cs_ont_1g016510	1	3	11	11	3	43	51	34	15
Cs_ont_1g016520	4	3	3	6	10	47	42	26	10
Cs_ont_1g016530	69	89	73	129	147	92	20	67	69
Cs_ont_1g016540	45	20	39	70	36	418	748	330	122
Cs_ont_1g016550	10	6	7	28	58	120	105	84	39
Cs_ont_1g016560	1	4	5	3	4	5	1	4	3
Cs_ont_1g016570	45	42	56	28	37	98	125	107	74
Cs_ont_1g016580	4	4	8	80	11	406	466	160	93
Cs_ont_1g016590	231	231	269	469	513	360	181	357	289
Cs_ont_1g016600	0	0	1	1	0	0	0	2	0
Cs_ont_1g016610	72	90	82	148	68	98	71	316	346
Cs_ont_1g016620	59	70	72	21	28	24	23	29	34
Cs_ont_1g016630	471	393	410	666	445	591	163	487	673
Cs_ont_1g016640	1998	2347	2365	6253	2882	3412	488	4033	4023
Cs_ont_1g016650	4	4	3	2	1	4	1	1	3
Cs_ont_1g016660	0	0	0	0	0	0	0	0	0
Cs_ont_1g016670	29	47	41	35	52	30	9	28	24
Cs_ont_1g016680	4944	3990	4596	3826	4768	4900	6222	5216	4528
Cs_ont_1g016690	1041	1539	1327	1530	1261	911	374	1086	1040
Cs_ont_1g016700	413	462	450	299	402	331	326	363	376
Cs_ont_1g016710	863	732	789	499	490	409	341	469	387
Cs_ont_1g016720	926	934	882	1893	3861	2600	2932	3259	3486
Cs_ont_1g016730	37	141	46	218	86	64	16	124	132
Cs_ont_1g016740	0	0	0	0	0	0	0	0	0
Cs_ont_1g016750	731	717	797	1015	1556	1545	1080	1664	1438
Cs_ont_1g016760	58	58	56	80	135	143	151	107	89
Cs_ont_1g016770	0	6	2	31	28	24	9	12	9
Cs_ont_1g016780	29	14	32	50	75	89	31	49	35
Cs_ont_1g016790	2442	1574	2109	1687	1625	1848	1929	2023	1843
Cs_ont_1g016800	1	3	6	11	5	20	1	3	2
Cs_ont_1g016810	284	132	202	36	20	44	34	40	11
Cs_ont_1g016820	1	1	0	1	0	2	0	1	0
Cs_ont_1g016830	203	138	165	93	70	75	63	123	63
Cs_ont_1g016840	784	714	769	663	890	1020	331	673	498
Cs_ont_1g016850	484	360	423	212	220	243	286	287	198
Cs_ont_1g016860	116	108	112	159	161	171	171	213	174
Cs_ont_1g016870	2	4	5	3	4	0	2	1	1
Cs_ont_1g016880	1779	1961	2013	2392	2917	1943	493	2211	2663
Cs_ont_1g016890	0	0	0	0	0	1	0	1	0
Cs_ont_1g016900	0	0	0	1	1	0	0	0	1
Cs_ont_1g016910	261	203	227	194	265	279	151	244	207
Cs_ont_1g016920	0	0	0	0	0	0	0	0	0
Cs_ont_1g016930	1180	1189	1190	1905	1295	1473	993	1871	2313
Cs_ont_1g016940	36	20	23	14	25	25	20	20	16
Cs_ont_1g016950	0	0	1	1	2	1	1	0	2
Cs_ont_1g016960	0	0	0	0	0	0	0	0	0
Cs_ont_1g016970	158	73	83	0	3	15	40	50	1
Cs_ont_1g016980	496	571	536	423	434	357	217	388	364
Cs_ont_1g016990	0	0	0	0	0	0	0	1	0
Cs_ont_1g017000	3	4	3	7	9	2	1	0	3
Cs_ont_1g017010	0	2	0	0	0	0	0	0	0
Cs_ont_1g017020	0	0	0	0	0	0	0	0	0
Cs_ont_1g017030	398	346	369	238	250	237	221	243	238
Cs_ont_1g017040	22	81	59	113	236	51	3	66	100
Cs_ont_1g017050	238	230	207	393	485	408	285	393	459
Cs_ont_1g017060	479	306	367	172	239	200	138	178	117
Cs_ont_1g017070	1509	1591	1513	772	678	522	100	404	736
Cs_ont_1g017080	1	0	1	0	0	0	4	0	0
Cs_ont_1g017090	401	381	371	493	454	475	198	452	443
Cs_ont_1g017100	0	0	1	0	0	0	0	0	0
Cs_ont_1g017110	0	0	1	0	0	0	2	0	0
Cs_ont_1g017120	1716	1296	1399	950	780	952	1073	923	816
Cs_ont_1g017130	0	0	0	0	0	0	0	0	0
Cs_ont_1g017140	0	0	0	0	0	0	0	0	0
Cs_ont_1g017150	3239	2738	3099	1826	1699	1622	1049	1853	1920
Cs_ont_1g017160	1	1	1	0	5	6	1	3	3
Cs_ont_1g017170	289	454	367	170	248	198	81	193	99
Cs_ont_1g017180	1	0	0	5	1	2	1	0	1
Cs_ont_1g017190	2181	2224	2165	2976	2378	2647	1759	2557	2419
Cs_ont_1g017200	417	550	451	628	815	703	188	783	549
Cs_ont_1g017210	80	62	62	60	124	124	57	76	35
Cs_ont_1g017220	214	168	212	181	322	311	188	204	143
Cs_ont_1g017230	169	168	168	184	282	241	132	158	145
Cs_ont_1g017240	0	0	0	1	5	1	0	6	8
Cs_ont_1g017250	0	0	0	0	0	0	0	0	0
Cs_ont_1g017260	436	430	389	279	265	248	174	296	255
Cs_ont_1g017270	0	0	0	0	0	0	0	0	0
Cs_ont_1g017280	0	0	0	0	0	0	0	0	0
Cs_ont_1g017290	1146	1224	1394	1383	1548	1194	514	1700	1548
Cs_ont_1g017300	197	112	150	220	289	490	546	748	568
Cs_ont_1g017310	1480	1478	1445	1189	1125	1129	658	1154	843
Cs_ont_1g017320	0	0	0	0	0	1	1	0	3
Cs_ont_1g017330	2	5	5	5	1	4	4	2	5
Cs_ont_1g017340	4039	3141	3583	3251	2787	2893	2290	2340	1996
Cs_ont_1g017350	0	0	0	0	0	0	0	0	0
Cs_ont_1g017360	0	0	0	0	0	0	0	0	0
Cs_ont_1g017370	0	0	0	0	0	0	0	0	0
Cs_ont_1g017380	0	0	0	0	0	0	0	0	0
Cs_ont_1g017390	0	0	0	0	0	0	0	0	0
Cs_ont_1g017400	0	0	0	0	0	0	0	0	0
Cs_ont_1g017410	3446	5401	4159	4238	2844	1508	270	2347	3762
Cs_ont_1g017420	76	26	26	0	13	50	15	12	0
Cs_ont_1g017430	18	4	16	43	198	738	2123	845	115
Cs_ont_1g017440	2394	2612	2300	3029	3089	3186	1482	2978	2883
Cs_ont_1g017450	98	75	83	57	80	135	132	152	112
Cs_ont_1g017460	0	0	0	0	1	5	4	2	1
Cs_ont_1g017470	0	0	0	0	0	0	0	0	0
Cs_ont_1g017480	70	87	102	47	542	237	150	138	153
Cs_ont_1g017490	0	0	0	0	0	0	0	0	0
Cs_ont_1g017500	9674	8151	8208	6358	9362	15804	9890	8643	8066
Cs_ont_1g017510	609	426	611	1392	2104	2014	1845	2163	1682
Cs_ont_1g017520	137	134	107	88	97	93	27	79	88
Cs_ont_1g017530	0	0	0	0	0	0	0	0	0
Cs_ont_1g017540	467	500	514	561	687	566	234	655	628
Cs_ont_1g017550	484	601	561	664	1035	785	391	868	920
Cs_ont_1g017560	6	9	10	20	24	26	25	10	6
Cs_ont_1g017570	263	281	262	428	371	321	187	332	268
Cs_ont_1g017580	4949	4137	4431	3193	1864	2309	7480	3280	2511
Cs_ont_1g017590	141	150	177	287	664	923	320	370	136
Cs_ont_1g017600	757	367	549	335	329	415	363	434	230
Cs_ont_1g017610	0	0	0	0	0	0	0	0	0
Cs_ont_1g017620	131	304	221	155	92	39	7	53	147
Cs_ont_1g017630	3085	3698	3529	2738	3255	2396	2648	2862	3288
Cs_ont_1g017640	0	0	0	0	2	2	0	0	0
Cs_ont_1g017650	2	0	1	0	4	4	3	2	0
Cs_ont_1g017660	0	1	0	3	0	1	8	2	3
Cs_ont_1g017670	4277	4640	4070	3716	2898	2835	3039	3664	3769
Cs_ont_1g017680	656	603	603	361	365	303	160	284	231
Cs_ont_1g017690	0	0	0	0	0	0	0	0	0
Cs_ont_1g017700	0	0	0	1	0	0	0	0	0
Cs_ont_1g017710	25	16	22	18	46	91	80	71	29
Cs_ont_1g017720	2	23	3	1	1	5	4	3	1
Cs_ont_1g017730	0	0	0	0	0	0	0	0	0
Cs_ont_1g017740	4	3	4	3	27	14	32	23	18
Cs_ont_1g017750	9	15	15	12	14	18	13	16	20
Cs_ont_1g017760	366	432	441	443	431	434	379	451	458
Cs_ont_1g017770	898	878	891	900	1213	1247	1218	1417	1177
Cs_ont_1g017780	522	359	421	1418	1291	8049	3874	2108	1314
Cs_ont_1g017790	1019	1179	957	967	746	875	1074	1224	1511
Cs_ont_1g017800	5	2	4	0	2	13	24	15	0
Cs_ont_1g017810	232	45	131	25	61	322	1656	829	3
Cs_ont_1g017820	15	7	9	3	23	69	92	19	0
Cs_ont_1g017830	0	1	0	1	0	35	1063	43	38
Cs_ont_1g017840	0	0	1	0	0	6	172	11	11
Cs_ont_1g017850	0	0	0	0	0	0	0	0	0
Cs_ont_1g017860	0	0	0	0	1	2	5	0	0
Cs_ont_1g017870	5	2	4	10	222	143	37	56	5
Cs_ont_1g017880	0	0	0	15	14	62	419	18	5
Cs_ont_1g017890	0	0	0	0	0	11	92	2	0
Cs_ont_1g017900	0	0	0	0	0	2	66	1	1
Cs_ont_1g017910	0	0	0	0	0	0	0	0	0
Cs_ont_1g017920	6	2	4	7	14	10	5	11	9
Cs_ont_1g017930	0	0	0	0	2	9	287	4	5
Cs_ont_1g017940	0	0	0	0	0	0	0	0	0
Cs_ont_1g017950	0	0	0	0	0	0	0	0	0
Cs_ont_1g017960	0	0	0	0	0	0	0	0	0
Cs_ont_1g017970	24	9	12	1	3	21	94	20	3
Cs_ont_1g017980	7	1	2	0	0	0	2	0	2
Cs_ont_1g017990	18	9	7	4	11	25	15	12	3
Cs_ont_1g018000	762	841	844	662	502	364	161	327	277
Cs_ont_1g018010	0	0	0	0	0	0	0	0	0
Cs_ont_1g018020	1354	1773	1527	842	944	1118	453	988	873
Cs_ont_1g018030	3437	3103	3203	4118	4901	4716	4510	4897	4727
Cs_ont_1g018040	143	136	118	325	637	641	1233	902	595
Cs_ont_1g018050	236	220	234	300	314	321	126	229	261
Cs_ont_1g018060	397	404	333	495	524	568	275	357	331
Cs_ont_1g018070	0	0	0	14	18	13	4	24	22
Cs_ont_1g018080	33	15	33	736	363	1185	1304	973	1251
Cs_ont_1g018090	2	0	0	2	4	3	3	0	6
Cs_ont_1g018100	0	6	4	0	5	3	0	0	1
Cs_ont_1g018110	2066	1803	1725	2122	2772	2819	2635	2394	2441
Cs_ont_1g018120	1	2	3	7	2	5	5	1	0
Cs_ont_1g018130	190	204	182	205	276	283	75	186	165
Cs_ont_1g018140	0	0	0	1	0	0	0	0	1
Cs_ont_1g018150	0	0	0	0	0	0	0	0	0
Cs_ont_1g018160	1113	1363	1228	1878	2282	1746	673	1651	1320
Cs_ont_1g018170	0	0	0	0	0	0	0	0	0
Cs_ont_1g018180	6417	6657	6666	11499	14498	14809	9962	17522	16314
Cs_ont_1g018190	2794	3933	3497	3653	2725	2573	1219	2223	1594
Cs_ont_1g018200	4509	4313	4370	7261	8026	9410	20782	11684	8623
Cs_ont_1g018210	1595	1287	1360	1495	1599	1846	2233	2151	2180
Cs_ont_1g018220	384	289	359	186	175	194	93	149	42
Cs_ont_1g018230	243	329	301	249	286	290	172	337	362
Cs_ont_1g018240	0	0	0	0	0	0	1	0	0
Cs_ont_1g018250	1114	1021	1058	1034	1265	1243	873	1145	1163
Cs_ont_1g018260	0	1	1	3	5	3	7	2	3
Cs_ont_1g018270	0	0	0	0	0	0	0	0	0
Cs_ont_1g018280	2	0	4	0	0	0	1	0	0
Cs_ont_1g018290	0	0	0	0	0	0	0	0	0
Cs_ont_1g018300	272	353	257	104	134	188	44	176	121
Cs_ont_1g018310	11636	15699	13416	22992	14818	16224	9627	12571	13241
Cs_ont_1g018320	0	1	0	0	0	0	2	0	1
Cs_ont_1g018330	0	0	0	0	0	1	0	0	0
Cs_ont_1g018340	16	7	8	0	0	0	2	0	0
Cs_ont_1g018350	382	468	403	428	187	230	801	1231	2040
Cs_ont_1g018360	0	0	0	0	0	0	0	0	1
Cs_ont_1g018370	156	199	209	310	410	563	1818	1433	629
Cs_ont_1g018380	6252	5409	5795	7095	9312	10025	11716	12369	11791
Cs_ont_1g018390	873	1429	1264	1680	2258	1599	450	1761	1747
Cs_ont_1g018400	379	318	336	70	59	41	38	51	39
Cs_ont_1g018410	3	1	2	49	149	92	134	59	64
Cs_ont_1g018420	0	0	0	0	0	0	0	0	0
Cs_ont_1g018430	0	0	0	0	0	0	1	0	0
Cs_ont_1g018440	503	561	602	493	697	670	289	536	468
Cs_ont_1g018450	1603	1594	1581	1946	1699	2303	763	551	396
Cs_ont_1g018460	37	21	22	1	27	26	11	6	2
Cs_ont_1g018470	0	0	0	0	0	1	0	0	0
Cs_ont_1g018480	218	197	246	316	253	227	113	187	172
Cs_ont_1g018490	0	0	0	0	1	0	0	0	0
Cs_ont_1g018500	211	315	258	512	660	455	47	619	697
Cs_ont_1g018510	17	19	18	6	7	25	7	15	7
Cs_ont_1g018520	2	1	0	0	2	0	0	2	0
Cs_ont_1g018530	719	950	718	574	690	463	255	443	488
Cs_ont_1g018540	1321	1116	1226	1772	2968	2836	2021	2091	2058
Cs_ont_1g018550	7	2	4	8	20	4	0	1	0
Cs_ont_1g018560	0	0	0	0	0	0	0	0	0
Cs_ont_1g018570	2	0	2	1	1	0	0	1	0
Cs_ont_1g018580	0	0	0	0	0	0	0	0	0
Cs_ont_1g018590	0	0	0	1	0	0	0	0	0
Cs_ont_1g018600	150	191	161	201	159	123	61	119	97
Cs_ont_1g018610	681	567	615	745	1628	1127	1238	1045	929
Cs_ont_1g018620	0	0	0	0	0	0	0	0	0
Cs_ont_1g018630	129	123	87	47	57	35	14	54	44
Cs_ont_1g018640	23	18	8	10	11	6	18	19	20
Cs_ont_1g018650	31	32	20	11	25	6	37	37	21
Cs_ont_1g018660	86	154	137	103	131	85	38	98	86
Cs_ont_1g018670	77	86	81	93	73	109	89	117	62
Cs_ont_1g018680	120	179	123	106	92	57	22	78	86
Cs_ont_1g018690	17	17	20	17	23	10	6	15	11
Cs_ont_1g018700	424	471	449	502	566	521	282	467	490
Cs_ont_1g018710	253	380	349	468	642	615	463	659	693
Cs_ont_1g018720	2	1	3	7	5	1	0	1	1
Cs_ont_1g018730	0	0	0	0	0	0	0	0	0
Cs_ont_1g018740	4	1	2	0	0	0	0	0	0
Cs_ont_1g018750	9	15	5	5	21	7	0	12	0
Cs_ont_1g018760	57	50	42	14	7	28	625	25	13
Cs_ont_1g018770	0	0	0	0	0	0	0	0	0
Cs_ont_1g018780	4	1	5	0	2	5	2	6	3
Cs_ont_1g018790	96	119	121	166	167	106	81	128	79
Cs_ont_1g018800	1649	1159	1349	1136	1454	1318	2604	1382	1419
Cs_ont_1g018810	0	0	0	0	0	0	0	0	0
Cs_ont_1g018820	0	0	0	1	0	0	0	0	0
Cs_ont_1g018830	0	0	0	0	0	0	0	0	0
Cs_ont_1g018840	2	0	0	8	9	41	150	55	23
Cs_ont_1g018850	1	0	0	1	1	0	1	1	1
Cs_ont_1g018860	0	0	0	0	0	0	0	0	0
Cs_ont_1g018870	32	91	67	58	63	17	10	45	41
Cs_ont_1g018880	0	0	0	0	0	0	0	0	0
Cs_ont_1g018890	0	0	0	0	0	0	0	0	0
Cs_ont_1g018900	46	70	59	60	83	75	38	83	86
Cs_ont_1g018910	1291	2487	2034	2655	1794	1158	335	1611	1934
Cs_ont_1g018920	8	38	16	41	24	17	5	35	26
Cs_ont_1g018930	620	901	802	791	1150	791	580	1030	891
Cs_ont_1g018940	0	0	0	0	0	0	0	0	0
Cs_ont_1g018950	115	183	143	167	239	154	98	182	194
Cs_ont_1g018960	130	218	191	169	170	107	60	139	164
Cs_ont_1g018970	255	174	208	165	253	256	220	272	187
Cs_ont_1g018980	2293	2039	1995	2119	2002	2164	2874	2612	2595
Cs_ont_1g018990	70	8	238	360	915	1309	1513	255	205
Cs_ont_1g019000	128	29	557	1573	1805	3210	2533	1078	1227
Cs_ont_1g019010	0	0	0	0	2	1	2	0	0
Cs_ont_1g019020	704	652	705	1116	1065	1743	1663	1174	949
Cs_ont_1g019030	393	324	346	453	1004	1132	358	697	418
Cs_ont_1g019040	495	490	493	632	734	678	438	508	344
Cs_ont_1g019050	0	0	0	0	0	0	0	0	0
Cs_ont_1g019060	65	57	62	47	89	90	74	63	38
Cs_ont_1g019070	1725	1656	1444	546	883	555	489	754	712
Cs_ont_1g019080	2668	2553	2451	2343	2587	2314	2057	2562	2509
Cs_ont_1g019090	458	487	488	597	642	678	457	520	335
Cs_ont_1g019100	337	357	380	302	295	401	1195	737	701
Cs_ont_1g019110	651	648	688	547	282	338	180	373	407
Cs_ont_1g019120	8114	8236	8923	6598	4001	3982	2436	4792	4931
Cs_ont_1g019130	1221	1113	1233	968	911	967	868	806	891
Cs_ont_1g019140	628	623	634	949	416	546	798	755	748
Cs_ont_1g019150	14	9	13	8	11	38	87	40	13
Cs_ont_1g019160	0	0	0	0	0	0	0	0	0
Cs_ont_1g019170	1093	954	1748	2793	856	6109	2923	1477	1307
Cs_ont_1g019180	0	0	0	0	0	0	0	0	0
Cs_ont_1g019190	173	69	150	1419	461	3072	1868	1123	4967
Cs_ont_1g019200	0	0	3	2	0	0	0	0	1
Cs_ont_1g019210	0	0	0	0	0	0	0	0	0
Cs_ont_1g019220	4392	3268	4802	13845	6157	29950	44600	35251	16221
Cs_ont_1g019230	0	0	1	0	0	1	0	3	0
Cs_ont_1g019240	0	0	0	1	2	12	11	1	4
Cs_ont_1g019250	408	406	387	438	419	374	182	223	222
Cs_ont_1g019260	0	0	0	18	22	58	76	2	2
Cs_ont_1g019270	827	901	930	1491	1364	1196	1080	2112	2085
Cs_ont_1g019280	1324	1161	1366	1203	881	979	633	1023	950
Cs_ont_1g019290	2934	3352	3264	7025	3272	4354	6072	8396	14268
Cs_ont_1g019300	52	87	50	430	111	107	39	147	583
Cs_ont_1g019310	1130	1044	1024	1081	925	975	618	704	802
Cs_ont_1g019320	180	192	137	59	53	48	14	36	57
Cs_ont_1g019330	0	1	0	0	0	0	0	0	4
Cs_ont_1g019340	0	0	0	0	0	0	2	0	0
Cs_ont_1g019350	16	1	3	18	249	578	88	108	7
Cs_ont_1g019360	0	0	0	0	0	0	0	0	0
Cs_ont_1g019370	214	180	186	292	239	244	216	213	174
Cs_ont_1g019380	0	0	1	1	0	0	0	0	0
Cs_ont_1g019390	0	0	0	0	0	0	0	0	0
Cs_ont_1g019400	180	204	197	232	356	289	229	255	333
Cs_ont_1g019410	955	1630	1326	1006	1049	611	182	644	684
Cs_ont_1g019420	0	0	0	0	0	0	0	0	1
Cs_ont_1g019430	95	90	103	140	123	142	46	85	96
Cs_ont_1g019440	199	123	141	202	222	495	186	207	162
Cs_ont_1g019450	173	105	132	71	52	63	30	50	32
Cs_ont_1g019460	1231	1234	1299	781	849	753	492	1042	792
Cs_ont_1g019470	1017	990	937	1146	1307	1329	744	1255	1214
Cs_ont_1g019480	221	183	216	199	164	197	142	191	169
Cs_ont_1g019490	0	0	0	0	0	0	0	0	0
Cs_ont_1g019500	33	51	41	45	19	16	15	39	70
Cs_ont_1g019510	1182	1423	1352	2496	2656	2327	1177	2791	2669
Cs_ont_1g019520	70	47	40	39	72	152	55	46	27
Cs_ont_1g019530	0	1	1	1	3	0	2	0	1
Cs_ont_1g019540	1847	2100	1980	2003	2277	3194	4697	3145	3155
Cs_ont_1g019550	0	0	0	0	0	0	0	0	0
Cs_ont_1g019560	2439	2754	2596	2329	2438	1994	1154	1987	1857
Cs_ont_1g019570	11	11	11	38	69	120	156	37	57
Cs_ont_1g019580	1889	1668	1744	1487	1412	1361	1417	1933	2077
Cs_ont_1g019590	296	246	267	106	139	95	114	134	82
Cs_ont_1g019600	1417	5351	2948	4511	5078	1599	460	2807	4212
Cs_ont_1g019610	1031	2139	1663	2404	1949	1010	331	1420	1867
Cs_ont_1g019620	784	579	619	1912	3362	3429	1830	2839	1663
Cs_ont_1g019630	516	458	558	815	831	835	313	989	986
Cs_ont_1g019640	43	14	97	416	294	732	240	762	698
Cs_ont_1g019650	517	510	481	169	221	211	150	149	169
Cs_ont_1g019660	930	1070	1048	1449	2170	1660	984	1771	1381
Cs_ont_1g019670	7932	8248	7944	6886	3832	3116	1230	3146	3916
Cs_ont_1g019680	3	1	3	3	0	1	4	1	2
Cs_ont_1g019690	191	229	203	145	206	192	76	193	150
Cs_ont_1g019700	274	222	282	625	713	944	1305	890	605
Cs_ont_1g019710	2312	2230	2110	3093	3603	3466	4046	4750	4198
Cs_ont_1g019720	264	248	215	103	116	126	148	101	83
Cs_ont_1g019730	476	393	401	624	640	683	455	576	478
Cs_ont_1g019740	1737	1669	1681	2029	2306	2133	1088	1794	1651
Cs_ont_1g019750	15881	14710	15527	15787	16233	15522	13495	14984	13122
Cs_ont_1g019760	18	9	11	10	25	67	93	27	7
Cs_ont_1g019770	8592	8676	8197	5408	5563	4634	4489	5472	5560
Cs_ont_1g019780	1702	2227	2267	2280	1982	2004	1129	2245	2212
Cs_ont_1g019790	89	56	73	37	99	110	80	97	69
Cs_ont_1g019800	7	7	7	2	3	4	2	8	6
Cs_ont_1g019810	218	203	210	288	346	376	456	464	362
Cs_ont_1g019820	1	1	0	0	1	0	57	5	7
Cs_ont_1g019830	0	0	0	0	0	0	0	0	0
Cs_ont_1g019840	541	442	458	414	508	512	396	678	617
Cs_ont_1g019850	574	488	516	691	939	928	1186	925	824
Cs_ont_1g019860	1253	1260	1226	1370	1780	1669	835	1464	1345
Cs_ont_1g019870	0	0	0	0	0	0	0	0	0
Cs_ont_1g019880	2849	3360	3167	9205	11299	10034	2263	8931	9255
Cs_ont_1g019890	6	0	0	10	7	16	8	9	11
Cs_ont_1g019900	131	132	129	184	418	540	272	948	834
Cs_ont_1g019910	736	681	626	326	459	340	69	253	206
Cs_ont_1g019920	332	430	439	532	1042	841	919	1685	1194
Cs_ont_1g019930	63	55	59	53	66	67	40	54	48
Cs_ont_1g019940	7	6	4	6	12	9	7	13	7
Cs_ont_1g019950	239	217	216	163	157	118	79	121	112
Cs_ont_1g019960	373	304	315	215	255	307	308	277	240
Cs_ont_1g019970	787	1076	921	530	765	442	276	581	765
Cs_ont_1g019980	0	0	0	0	0	0	0	0	0
Cs_ont_1g019990	184	249	214	697	543	434	205	541	778
Cs_ont_1g020000	104	107	107	96	132	130	139	121	106
Cs_ont_1g020010	0	0	1	1	4	4	1	1	0
Cs_ont_1g020020	0	0	0	1	1	3	0	0	0
Cs_ont_1g020030	37	21	36	2039	7616	22891	45798	5508	1566
[truncated: 27,876 more rows]

## Sheet: 13,805 selected genes
ID	Module
Cs_ont_1g000030	turquoise
Cs_ont_1g000040	blue
Cs_ont_1g000050	brown
Cs_ont_1g000060	blue
Cs_ont_1g000080	blue
Cs_ont_1g000090	turquoise			c
Cs_ont_1g000200	yellow
Cs_ont_1g000210	yellow
Cs_ont_1g000220	blue
Cs_ont_1g000230	brown
Cs_ont_1g000240	brown
Cs_ont_1g000270	turquoise
Cs_ont_1g000310	blue
Cs_ont_1g000320	blue
Cs_ont_1g000340	turquoise
Cs_ont_1g000350	turquoise
Cs_ont_1g000360	brown
Cs_ont_1g000370	blue
Cs_ont_1g000390	yellow
Cs_ont_1g000400	green
Cs_ont_1g000440	brown
Cs_ont_1g000490	blue
Cs_ont_1g000510	blue
Cs_ont_1g000530	turquoise
Cs_ont_1g000580	blue
Cs_ont_1g000590	red
Cs_ont_1g000600	turquoise
Cs_ont_1g000610	blue
Cs_ont_1g000640	red
Cs_ont_1g000720	turquoise
Cs_ont_1g000770	red
Cs_ont_1g000780	turquoise
Cs_ont_1g000790	turquoise
Cs_ont_1g000840	turquoise
Cs_ont_1g000860	grey
Cs_ont_1g000970	blue
Cs_ont_1g001030	turquoise
Cs_ont_1g001040	turquoise
Cs_ont_1g001050	blue
Cs_ont_1g001060	brown
Cs_ont_1g001070	brown
Cs_ont_1g001080	turquoise
Cs_ont_1g001090	blue
Cs_ont_1g001100	blue
Cs_ont_1g001120	blue
Cs_ont_1g001130	blue
Cs_ont_1g001140	brown
Cs_ont_1g001150	turquoise
Cs_ont_1g001470	brown
Cs_ont_1g001480	blue
Cs_ont_1g001490	blue
Cs_ont_1g001500	blue
Cs_ont_1g001510	brown
Cs_ont_1g001530	turquoise
Cs_ont_1g001540	turquoise
Cs_ont_1g001550	yellow
Cs_ont_1g001580	turquoise
Cs_ont_1g001750	blue
Cs_ont_1g001760	turquoise
Cs_ont_1g001820	turquoise
Cs_ont_1g001840	brown
Cs_ont_1g001850	turquoise
Cs_ont_1g001870	turquoise
Cs_ont_1g001880	turquoise
Cs_ont_1g001890	turquoise
Cs_ont_1g001900	turquoise
Cs_ont_1g001910	green
Cs_ont_1g001930	turquoise
Cs_ont_1g001940	brown
Cs_ont_1g002000	turquoise
Cs_ont_1g002010	turquoise
Cs_ont_1g002060	grey
Cs_ont_1g002070	turquoise
Cs_ont_1g002080	blue
Cs_ont_1g002100	blue
Cs_ont_1g002130	brown
Cs_ont_1g002140	turquoise
Cs_ont_1g002150	brown
Cs_ont_1g002180	turquoise
Cs_ont_1g002190	turquoise
Cs_ont_1g002200	brown
Cs_ont_1g002210	blue
Cs_ont_1g002230	blue
Cs_ont_1g002240	blue
Cs_ont_1g002250	blue
Cs_ont_1g002260	turquoise
Cs_ont_1g002270	brown
Cs_ont_1g002280	blue
Cs_ont_1g002450	blue
Cs_ont_1g002500	turquoise
Cs_ont_1g002520	yellow
Cs_ont_1g002540	blue
Cs_ont_1g002560	blue
Cs_ont_1g002610	turquoise
Cs_ont_1g002640	brown
Cs_ont_1g002780	blue
Cs_ont_1g002790	turquoise
Cs_ont_1g002800	grey
Cs_ont_1g002840	yellow
Cs_ont_1g002860	turquoise
Cs_ont_1g002870	turquoise
Cs_ont_1g002880	turquoise
Cs_ont_1g002900	blue
Cs_ont_1g002920	yellow
Cs_ont_1g002930	yellow
Cs_ont_1g003050	brown
Cs_ont_1g003160	turquoise
Cs_ont_1g003170	turquoise
Cs_ont_1g003180	turquoise
Cs_ont_1g003200	green
Cs_ont_1g003210	turquoise
Cs_ont_1g003220	yellow
Cs_ont_1g003240	brown
Cs_ont_1g003270	turquoise
Cs_ont_1g003360	turquoise
Cs_ont_1g003590	blue
Cs_ont_1g003600	turquoise
Cs_ont_1g003660	turquoise
Cs_ont_1g003670	blue
Cs_ont_1g003680	turquoise
Cs_ont_1g003730	turquoise
Cs_ont_1g003790	blue
Cs_ont_1g003800	brown
Cs_ont_1g003810	blue
Cs_ont_1g003890	yellow
Cs_ont_1g003900	blue
Cs_ont_1g003920	brown
Cs_ont_1g003930	blue
Cs_ont_1g003950	blue
Cs_ont_1g003980	turquoise
Cs_ont_1g003990	turquoise
Cs_ont_1g004000	blue
Cs_ont_1g004040	blue
Cs_ont_1g004050	blue
Cs_ont_1g004130	blue
Cs_ont_1g004140	blue
Cs_ont_1g004150	green
Cs_ont_1g004160	yellow
Cs_ont_1g004200	turquoise
Cs_ont_1g004270	turquoise
Cs_ont_1g004310	turquoise
Cs_ont_1g004330	turquoise
Cs_ont_1g004360	blue
Cs_ont_1g004370	turquoise
Cs_ont_1g004400	blue
Cs_ont_1g004450	blue
Cs_ont_1g004530	blue
Cs_ont_1g004580	turquoise
Cs_ont_1g004600	blue
Cs_ont_1g004610	blue
Cs_ont_1g004650	turquoise
Cs_ont_1g004670	turquoise
Cs_ont_1g004680	yellow
Cs_ont_1g004700	brown
Cs_ont_1g004710	blue
Cs_ont_1g004750	turquoise
Cs_ont_1g004770	blue
Cs_ont_1g004900	grey
Cs_ont_1g004910	blue
Cs_ont_1g004930	yellow
Cs_ont_1g004940	brown
Cs_ont_1g004950	turquoise
Cs_ont_1g004960	turquoise
Cs_ont_1g004970	blue
Cs_ont_1g005030	grey
Cs_ont_1g005050	brown
Cs_ont_1g005060	brown
Cs_ont_1g005070	blue
Cs_ont_1g005080	turquoise
Cs_ont_1g005090	turquoise
Cs_ont_1g005100	yellow
Cs_ont_1g005110	yellow
Cs_ont_1g005120	turquoise
Cs_ont_1g005170	turquoise
Cs_ont_1g005200	brown
Cs_ont_1g005220	blue
Cs_ont_1g005240	turquoise
Cs_ont_1g005250	blue
Cs_ont_1g005300	turquoise
Cs_ont_1g005310	brown
Cs_ont_1g005330	brown
Cs_ont_1g005350	turquoise
Cs_ont_1g005360	turquoise
Cs_ont_1g005370	turquoise
Cs_ont_1g005380	blue
Cs_ont_1g005410	turquoise
Cs_ont_1g005420	yellow
Cs_ont_1g005460	green
Cs_ont_1g005520	blue
Cs_ont_1g005530	brown
Cs_ont_1g005550	yellow
Cs_ont_1g005560	brown
Cs_ont_1g005580	turquoise
Cs_ont_1g005600	brown
Cs_ont_1g005610	turquoise
Cs_ont_1g005630	blue
Cs_ont_1g005680	turquoise
Cs_ont_1g005690	turquoise
Cs_ont_1g005710	turquoise
Cs_ont_1g005720	turquoise
Cs_ont_1g005740	blue
Cs_ont_1g005790	grey
Cs_ont_1g005870	turquoise
Cs_ont_1g005880	turquoise
Cs_ont_1g005970	turquoise
Cs_ont_1g005980	blue
Cs_ont_1g006060	yellow
Cs_ont_1g006070	blue
Cs_ont_1g006090	brown
Cs_ont_1g006100	brown
Cs_ont_1g006140	turquoise
Cs_ont_1g006210	blue
Cs_ont_1g006260	blue
Cs_ont_1g006270	turquoise
Cs_ont_1g006280	blue
Cs_ont_1g006300	yellow
Cs_ont_1g006320	brown
Cs_ont_1g006340	blue
Cs_ont_1g006350	green
Cs_ont_1g006370	blue
Cs_ont_1g006380	blue
Cs_ont_1g006400	turquoise
Cs_ont_1g006410	green
Cs_ont_1g006430	blue
Cs_ont_1g006460	turquoise
Cs_ont_1g006470	brown
Cs_ont_1g006480	turquoise
Cs_ont_1g006500	blue
Cs_ont_1g006510	turquoise
Cs_ont_1g006520	brown
Cs_ont_1g006540	turquoise
Cs_ont_1g006550	turquoise
Cs_ont_1g006580	blue
Cs_ont_1g006590	grey
Cs_ont_1g006610	turquoise
Cs_ont_1g006620	blue
Cs_ont_1g006630	turquoise
Cs_ont_1g006670	blue
Cs_ont_1g006680	turquoise
Cs_ont_1g006690	blue
Cs_ont_1g006700	turquoise
Cs_ont_1g006720	turquoise
Cs_ont_1g006760	blue
Cs_ont_1g006780	blue
Cs_ont_1g006790	brown
Cs_ont_1g006860	blue
Cs_ont_1g006880	turquoise
Cs_ont_1g006900	turquoise
Cs_ont_1g006920	green
Cs_ont_1g006950	yellow
Cs_ont_1g006970	turquoise
Cs_ont_1g007020	green
Cs_ont_1g007060	blue
Cs_ont_1g007070	blue
Cs_ont_1g007160	turquoise
Cs_ont_1g007180	blue
Cs_ont_1g007200	green
Cs_ont_1g007210	turquoise
Cs_ont_1g007270	brown
Cs_ont_1g007350	yellow
Cs_ont_1g007380	turquoise
Cs_ont_1g007420	turquoise
Cs_ont_1g007430	blue
Cs_ont_1g007480	turquoise
Cs_ont_1g007490	turquoise
Cs_ont_1g007500	blue
Cs_ont_1g007560	turquoise
Cs_ont_1g007570	turquoise
Cs_ont_1g007600	brown
Cs_ont_1g007620	turquoise
Cs_ont_1g007640	turquoise
Cs_ont_1g007650	yellow
Cs_ont_1g007660	turquoise
Cs_ont_1g007680	yellow
Cs_ont_1g007690	red
Cs_ont_1g007700	red
Cs_ont_1g007760	turquoise
Cs_ont_1g007770	turquoise
Cs_ont_1g007830	blue
Cs_ont_1g007840	turquoise
Cs_ont_1g007860	turquoise
Cs_ont_1g007890	turquoise
Cs_ont_1g007900	yellow
Cs_ont_1g007910	brown
Cs_ont_1g007980	turquoise
Cs_ont_1g007990	blue
Cs_ont_1g008000	turquoise
Cs_ont_1g008100	blue
Cs_ont_1g008110	turquoise
Cs_ont_1g008120	turquoise
Cs_ont_1g008130	turquoise
Cs_ont_1g008160	brown
Cs_ont_1g008190	blue
Cs_ont_1g008270	blue
Cs_ont_1g008380	blue
Cs_ont_1g008390	brown
Cs_ont_1g008400	brown
Cs_ont_1g008410	yellow
Cs_ont_1g008490	turquoise
Cs_ont_1g008520	blue
Cs_ont_1g008540	blue
Cs_ont_1g008550	blue
Cs_ont_1g008560	turquoise
Cs_ont_1g008580	turquoise
Cs_ont_1g008590	brown
Cs_ont_1g008640	turquoise
Cs_ont_1g008670	brown
Cs_ont_1g008700	turquoise
Cs_ont_1g008730	yellow
Cs_ont_1g008740	blue
Cs_ont_1g008750	blue
Cs_ont_1g008760	green
Cs_ont_1g008770	brown
Cs_ont_1g008940	blue
Cs_ont_1g009000	brown
Cs_ont_1g009070	blue
Cs_ont_1g009080	turquoise
Cs_ont_1g009090	brown
Cs_ont_1g009100	turquoise
Cs_ont_1g009110	turquoise
Cs_ont_1g009120	turquoise
Cs_ont_1g009130	blue
Cs_ont_1g009140	turquoise
Cs_ont_1g009150	yellow
Cs_ont_1g009170	turquoise
Cs_ont_1g009180	blue
Cs_ont_1g009190	turquoise
Cs_ont_1g009200	turquoise
Cs_ont_1g009210	blue
Cs_ont_1g009220	brown
Cs_ont_1g009290	blue
Cs_ont_1g009320	turquoise
Cs_ont_1g009350	turquoise
Cs_ont_1g009450	turquoise
Cs_ont_1g009480	blue
Cs_ont_1g009490	turquoise
Cs_ont_1g009520	brown
Cs_ont_1g009530	turquoise
Cs_ont_1g009540	green
Cs_ont_1g009550	blue
Cs_ont_1g009610	brown
Cs_ont_1g009620	turquoise
Cs_ont_1g009650	blue
Cs_ont_1g009670	blue
Cs_ont_1g009700	brown
Cs_ont_1g009720	blue
Cs_ont_1g009750	brown
Cs_ont_1g009770	turquoise
Cs_ont_1g009780	blue
Cs_ont_1g009820	turquoise
Cs_ont_1g009830	yellow
Cs_ont_1g009960	blue
Cs_ont_1g009980	turquoise
Cs_ont_1g009990	turquoise
Cs_ont_1g010000	turquoise
Cs_ont_1g010010	yellow
Cs_ont_1g010020	brown
Cs_ont_1g010040	blue
Cs_ont_1g010050	brown
Cs_ont_1g010060	turquoise
Cs_ont_1g010080	brown
Cs_ont_1g010090	yellow
Cs_ont_1g010100	turquoise
Cs_ont_1g010150	turquoise
Cs_ont_1g010260	turquoise
Cs_ont_1g010270	red
Cs_ont_1g010280	blue
Cs_ont_1g010290	brown
Cs_ont_1g010380	blue
Cs_ont_1g010440	yellow
Cs_ont_1g010450	blue
Cs_ont_1g010550	blue
Cs_ont_1g010630	blue
Cs_ont_1g010640	turquoise
Cs_ont_1g010730	yellow
Cs_ont_1g010810	blue
Cs_ont_1g010830	grey
Cs_ont_1g010850	turquoise
Cs_ont_1g010860	brown
Cs_ont_1g010870	blue
Cs_ont_1g010880	turquoise
Cs_ont_1g010890	brown
Cs_ont_1g010930	blue
Cs_ont_1g010950	turquoise
Cs_ont_1g011010	grey
Cs_ont_1g011030	blue
Cs_ont_1g011050	turquoise
Cs_ont_1g011070	turquoise
Cs_ont_1g011100	blue
Cs_ont_1g011110	turquoise
Cs_ont_1g011140	grey
Cs_ont_1g011160	grey
Cs_ont_1g011180	grey
Cs_ont_1g011190	blue
Cs_ont_1g011200	blue
Cs_ont_1g011220	grey
Cs_ont_1g011240	turquoise
Cs_ont_1g011250	blue
Cs_ont_1g011310	turquoise
Cs_ont_1g011360	blue
Cs_ont_1g011370	turquoise
Cs_ont_1g011390	blue
Cs_ont_1g011430	brown
Cs_ont_1g011530	blue
Cs_ont_1g011550	blue
Cs_ont_1g011560	blue
Cs_ont_1g011580	turquoise
Cs_ont_1g011590	blue
Cs_ont_1g011600	turquoise
Cs_ont_1g011610	blue
Cs_ont_1g011630	turquoise
Cs_ont_1g011640	turquoise
Cs_ont_1g011660	turquoise
Cs_ont_1g011670	blue
Cs_ont_1g011730	turquoise
Cs_ont_1g011740	brown
Cs_ont_1g011760	brown
Cs_ont_1g011860	turquoise
Cs_ont_1g011920	turquoise
Cs_ont_1g011930	brown
Cs_ont_1g011950	brown
Cs_ont_1g011990	yellow
Cs_ont_1g012040	turquoise
Cs_ont_1g012050	brown
Cs_ont_1g012070	turquoise
Cs_ont_1g012110	turquoise
Cs_ont_1g012160	blue
Cs_ont_1g012170	turquoise
Cs_ont_1g012200	brown
Cs_ont_1g012210	turquoise
Cs_ont_1g012230	brown
Cs_ont_1g012270	blue
Cs_ont_1g012280	turquoise
Cs_ont_1g012300	green
Cs_ont_1g012310	turquoise
Cs_ont_1g012370	yellow
Cs_ont_1g012480	brown
Cs_ont_1g012570	turquoise
Cs_ont_1g012580	blue
Cs_ont_1g012590	turquoise
Cs_ont_1g012600	turquoise
Cs_ont_1g012610	turquoise
Cs_ont_1g012620	blue
Cs_ont_1g012630	blue
Cs_ont_1g012640	green
Cs_ont_1g012650	turquoise
Cs_ont_1g012660	brown
Cs_ont_1g012670	brown
Cs_ont_1g012690	turquoise
Cs_ont_1g012710	turquoise
Cs_ont_1g012720	turquoise
Cs_ont_1g012730	brown
Cs_ont_1g012760	turquoise
Cs_ont_1g012770	turquoise
Cs_ont_1g012790	turquoise
Cs_ont_1g012810	turquoise
Cs_ont_1g012860	blue
Cs_ont_1g012890	turquoise
Cs_ont_1g012950	turquoise
Cs_ont_1g012960	blue
Cs_ont_1g012980	brown
Cs_ont_1g012990	turquoise
Cs_ont_1g013000	turquoise
Cs_ont_1g013010	brown
Cs_ont_1g013030	brown
Cs_ont_1g013200	turquoise
Cs_ont_1g013250	yellow
Cs_ont_1g013290	yellow
Cs_ont_1g013300	yellow
Cs_ont_1g013340	yellow
Cs_ont_1g013350	blue
Cs_ont_1g013360	blue
Cs_ont_1g013370	turquoise
Cs_ont_1g013390	blue
Cs_ont_1g013520	turquoise
Cs_ont_1g013550	blue
Cs_ont_1g013610	blue
Cs_ont_1g013620	turquoise
Cs_ont_1g013640	brown
Cs_ont_1g013650	blue
Cs_ont_1g013660	blue
Cs_ont_1g013670	blue
Cs_ont_1g013690	blue
Cs_ont_1g013700	turquoise
Cs_ont_1g013710	brown
Cs_ont_1g013720	turquoise
Cs_ont_1g013730	turquoise
Cs_ont_1g013760	blue
Cs_ont_1g013770	blue
Cs_ont_1g013780	turquoise
Cs_ont_1g013820	yellow
Cs_ont_1g013830	blue
Cs_ont_1g013850	yellow
Cs_ont_1g013870	turquoise
Cs_ont_1g013880	grey
Cs_ont_1g013890	turquoise
Cs_ont_1g013950	turquoise
Cs_ont_1g014010	brown
Cs_ont_1g014020	blue
Cs_ont_1g014040	blue
Cs_ont_1g014050	turquoise
Cs_ont_1g014060	turquoise
Cs_ont_1g014080	turquoise
Cs_ont_1g014090	brown
Cs_ont_1g014110	yellow
Cs_ont_1g014120	brown
Cs_ont_1g014160	turquoise
Cs_ont_1g014180	brown
Cs_ont_1g014190	brown
Cs_ont_1g014200	turquoise
Cs_ont_1g014220	brown
Cs_ont_1g014280	turquoise
Cs_ont_1g014290	blue
Cs_ont_1g014300	blue
Cs_ont_1g014310	turquoise
Cs_ont_1g014320	turquoise
Cs_ont_1g014330	turquoise
Cs_ont_1g014340	blue
Cs_ont_1g014350	blue
Cs_ont_1g014360	blue
Cs_ont_1g014370	blue
Cs_ont_1g014380	turquoise
Cs_ont_1g014390	blue
Cs_ont_1g014420	yellow
Cs_ont_1g014460	blue
Cs_ont_1g014540	turquoise
Cs_ont_1g014600	turquoise
Cs_ont_1g014610	green
Cs_ont_1g014640	turquoise
Cs_ont_1g014680	turquoise
Cs_ont_1g014690	turquoise
Cs_ont_1g014700	blue
Cs_ont_1g014710	turquoise
Cs_ont_1g014730	blue
Cs_ont_1g014740	brown
Cs_ont_1g014750	turquoise
Cs_ont_1g014770	turquoise
Cs_ont_1g014780	grey
Cs_ont_1g014820	blue
Cs_ont_1g014830	blue
Cs_ont_1g014840	green
Cs_ont_1g014860	turquoise
Cs_ont_1g014900	brown
Cs_ont_1g014910	turquoise
Cs_ont_1g014920	turquoise
Cs_ont_1g014940	turquoise
Cs_ont_1g014960	blue
Cs_ont_1g014970	blue
Cs_ont_1g015000	turquoise
Cs_ont_1g015010	brown
Cs_ont_1g015040	brown
Cs_ont_1g015060	turquoise
Cs_ont_1g015070	turquoise
Cs_ont_1g015190	green
Cs_ont_1g015200	blue
Cs_ont_1g015250	brown
Cs_ont_1g015260	turquoise
Cs_ont_1g015280	turquoise
Cs_ont_1g015290	blue
Cs_ont_1g015300	yellow
Cs_ont_1g015310	blue
Cs_ont_1g015320	turquoise
Cs_ont_1g015340	brown
Cs_ont_1g015380	blue
Cs_ont_1g015420	turquoise
Cs_ont_1g015430	brown
Cs_ont_1g015460	blue
Cs_ont_1g015510	turquoise
Cs_ont_1g015700	turquoise
Cs_ont_1g015820	turquoise
Cs_ont_1g015960	turquoise
Cs_ont_1g015970	brown
Cs_ont_1g016000	turquoise
Cs_ont_1g016020	turquoise
Cs_ont_1g016030	blue
Cs_ont_1g016040	turquoise
Cs_ont_1g016070	turquoise
Cs_ont_1g016080	blue
Cs_ont_1g016100	turquoise
Cs_ont_1g016110	yellow
Cs_ont_1g016130	brown
Cs_ont_1g016140	green
Cs_ont_1g016200	blue
Cs_ont_1g016210	yellow
Cs_ont_1g016270	blue
Cs_ont_1g016350	red
Cs_ont_1g016360	green
Cs_ont_1g016370	brown
Cs_ont_1g016380	turquoise
Cs_ont_1g016410	red
Cs_ont_1g016440	blue
Cs_ont_1g016490	yellow
Cs_ont_1g016530	yellow
Cs_ont_1g016540	blue
Cs_ont_1g016570	blue
Cs_ont_1g016590	red
Cs_ont_1g016610	turquoise
Cs_ont_1g016620	turquoise
Cs_ont_1g016630	yellow
Cs_ont_1g016640	yellow
Cs_ont_1g016680	blue
Cs_ont_1g016690	blue
Cs_ont_1g016700	brown
Cs_ont_1g016710	turquoise
Cs_ont_1g016720	turquoise
Cs_ont_1g016730	yellow
Cs_ont_1g016750	turquoise
Cs_ont_1g016760	turquoise
Cs_ont_1g016780	turquoise
Cs_ont_1g016790	yellow
Cs_ont_1g016810	turquoise
Cs_ont_1g016830	turquoise
Cs_ont_1g016840	blue
Cs_ont_1g016850	brown
Cs_ont_1g016860	blue
Cs_ont_1g016880	yellow
Cs_ont_1g016910	grey
Cs_ont_1g016930	turquoise
Cs_ont_1g016940	brown
Cs_ont_1g016980	turquoise
Cs_ont_1g017030	brown
Cs_ont_1g017050	turquoise
Cs_ont_1g017060	turquoise
Cs_ont_1g017070	blue
Cs_ont_1g017090	green
Cs_ont_1g017120	brown
Cs_ont_1g017150	turquoise
Cs_ont_1g017170	turquoise
Cs_ont_1g017190	turquoise
Cs_ont_1g017200	green
Cs_ont_1g017210	grey
Cs_ont_1g017220	blue
Cs_ont_1g017230	turquoise
Cs_ont_1g017260	turquoise
Cs_ont_1g017290	yellow
Cs_ont_1g017300	blue
Cs_ont_1g017310	turquoise
Cs_ont_1g017340	turquoise
Cs_ont_1g017410	blue
Cs_ont_1g017440	brown
Cs_ont_1g017450	blue
Cs_ont_1g017480	turquoise
Cs_ont_1g017500	blue
Cs_ont_1g017510	turquoise
Cs_ont_1g017520	blue
Cs_ont_1g017540	brown
Cs_ont_1g017550	brown
Cs_ont_1g017570	brown
Cs_ont_1g017580	green
Cs_ont_1g017590	turquoise
Cs_ont_1g017600	brown
Cs_ont_1g017630	brown
Cs_ont_1g017670	red
Cs_ont_1g017680	turquoise
Cs_ont_1g017710	blue
Cs_ont_1g017760	blue
Cs_ont_1g017770	blue
Cs_ont_1g017780	turquoise
Cs_ont_1g017790	blue
Cs_ont_1g018000	blue
Cs_ont_1g018020	turquoise
Cs_ont_1g018030	blue
Cs_ont_1g018040	turquoise
Cs_ont_1g018050	green
Cs_ont_1g018060	brown
Cs_ont_1g018080	turquoise
Cs_ont_1g018110	blue
Cs_ont_1g018130	green
Cs_ont_1g018160	green
Cs_ont_1g018180	turquoise
Cs_ont_1g018190	blue
Cs_ont_1g018200	blue
Cs_ont_1g018210	blue
Cs_ont_1g018220	turquoise
Cs_ont_1g018230	yellow
Cs_ont_1g018250	blue
Cs_ont_1g018300	turquoise
Cs_ont_1g018310	brown
Cs_ont_1g018350	blue
Cs_ont_1g018370	blue
Cs_ont_1g018380	blue
Cs_ont_1g018390	green
Cs_ont_1g018400	turquoise
Cs_ont_1g018440	green
Cs_ont_1g018450	turquoise
Cs_ont_1g018480	blue
Cs_ont_1g018500	brown
Cs_ont_1g018530	blue
Cs_ont_1g018540	turquoise
Cs_ont_1g018600	blue
Cs_ont_1g018610	turquoise
Cs_ont_1g018630	turquoise
Cs_ont_1g018660	blue
Cs_ont_1g018670	blue
Cs_ont_1g018680	blue
Cs_ont_1g018700	brown
Cs_ont_1g018710	turquoise
Cs_ont_1g018790	grey
Cs_ont_1g018800	yellow
Cs_ont_1g018900	brown
Cs_ont_1g018910	blue
Cs_ont_1g018930	brown
Cs_ont_1g018950	brown
Cs_ont_1g018960	blue
Cs_ont_1g018970	blue
Cs_ont_1g018980	blue
Cs_ont_1g019000	turquoise
Cs_ont_1g019020	blue
Cs_ont_1g019030	turquoise
Cs_ont_1g019040	turquoise
Cs_ont_1g019060	blue
Cs_ont_1g019070	turquoise
Cs_ont_1g019080	green
Cs_ont_1g019090	turquoise
Cs_ont_1g019100	blue
Cs_ont_1g019110	turquoise
Cs_ont_1g019120	turquoise
Cs_ont_1g019130	brown
Cs_ont_1g019140	blue
Cs_ont_1g019170	blue
Cs_ont_1g019190	turquoise
Cs_ont_1g019220	blue
Cs_ont_1g019250	turquoise
Cs_ont_1g019270	turquoise
Cs_ont_1g019280	turquoise
Cs_ont_1g019290	turquoise
Cs_ont_1g019300	brown
Cs_ont_1g019310	turquoise
Cs_ont_1g019320	turquoise
Cs_ont_1g019370	blue
Cs_ont_1g019400	turquoise
Cs_ont_1g019410	blue
Cs_ont_1g019430	yellow
Cs_ont_1g019440	turquoise
Cs_ont_1g019450	turquoise
Cs_ont_1g019460	turquoise
Cs_ont_1g019470	turquoise
Cs_ont_1g019480	brown
Cs_ont_1g019500	blue
Cs_ont_1g019510	brown
Cs_ont_1g019520	blue
Cs_ont_1g019540	blue
Cs_ont_1g019560	blue
Cs_ont_1g019570	turquoise
Cs_ont_1g019580	grey
Cs_ont_1g019590	turquoise
Cs_ont_1g019600	yellow
Cs_ont_1g019610	yellow
Cs_ont_1g019620	turquoise
Cs_ont_1g019630	brown
Cs_ont_1g019640	turquoise
Cs_ont_1g019650	turquoise
Cs_ont_1g019660	brown
Cs_ont_1g019670	blue
Cs_ont_1g019690	blue
Cs_ont_1g019700	turquoise
Cs_ont_1g019710	blue
Cs_ont_1g019720	brown
Cs_ont_1g019730	turquoise
Cs_ont_1g019740	red
Cs_ont_1g019750	yellow
Cs_ont_1g019770	turquoise
Cs_ont_1g019780	yellow
Cs_ont_1g019790	blue
Cs_ont_1g019810	blue
Cs_ont_1g019840	blue
Cs_ont_1g019850	blue
Cs_ont_1g019860	brown
Cs_ont_1g019880	brown
Cs_ont_1g019900	turquoise
Cs_ont_1g019910	blue
Cs_ont_1g019920	turquoise
Cs_ont_1g019930	grey
Cs_ont_1g019950	turquoise
Cs_ont_1g019960	green
Cs_ont_1g019970	blue
Cs_ont_1g019990	brown
Cs_ont_1g020000	blue
Cs_ont_1g020030	turquoise
Cs_ont_1g020040	turquoise
Cs_ont_1g020050	grey
Cs_ont_1g020070	turquoise
Cs_ont_1g020120	blue
Cs_ont_1g020170	red
Cs_ont_1g020180	yellow
Cs_ont_1g020190	turquoise
Cs_ont_1g020200	brown
Cs_ont_1g020210	brown
Cs_ont_1g020220	turquoise
Cs_ont_1g020240	blue
Cs_ont_1g020250	turquoise
Cs_ont_1g020260	brown
Cs_ont_1g020270	yellow
Cs_ont_1g020280	yellow
Cs_ont_1g020300	blue
Cs_ont_1g020310	turquoise
Cs_ont_1g020320	brown
Cs_ont_1g020330	brown
Cs_ont_1g020340	blue
Cs_ont_1g020350	turquoise
Cs_ont_1g020390	grey
Cs_ont_1g020420	turquoise
Cs_ont_1g020430	yellow
Cs_ont_1g020440	turquoise
Cs_ont_1g020450	brown
Cs_ont_1g020460	turquoise
Cs_ont_1g020470	blue
Cs_ont_1g020500	blue
Cs_ont_1g020540	turquoise
Cs_ont_1g020550	blue
Cs_ont_1g020560	yellow
Cs_ont_1g020590	grey
Cs_ont_1g020600	blue
Cs_ont_1g020610	blue
Cs_ont_1g020620	yellow
Cs_ont_1g020640	blue
Cs_ont_1g020650	blue
Cs_ont_1g020660	turquoise
Cs_ont_1g020680	blue
Cs_ont_1g020770	turquoise
Cs_ont_1g020780	turquoise
Cs_ont_1g020800	blue
Cs_ont_1g020840	turquoise
Cs_ont_1g020850	turquoise
Cs_ont_1g020860	turquoise
Cs_ont_1g020870	turquoise
Cs_ont_1g020910	blue
Cs_ont_1g020920	brown
Cs_ont_1g020930	turquoise
Cs_ont_1g020940	turquoise
Cs_ont_1g020950	blue
Cs_ont_1g020970	turquoise
Cs_ont_1g020990	yellow
Cs_ont_1g021000	brown
Cs_ont_1g021030	brown
Cs_ont_1g021040	turquoise
Cs_ont_1g021050	turquoise
Cs_ont_1g021080	turquoise
Cs_ont_1g021090	turquoise
Cs_ont_1g021100	green
Cs_ont_1g021120	blue
Cs_ont_1g021130	turquoise
Cs_ont_1g021140	brown
Cs_ont_1g021150	blue
Cs_ont_1g021160	turquoise
Cs_ont_1g021180	turquoise
Cs_ont_1g021190	turquoise
Cs_ont_1g021210	blue
Cs_ont_1g021220	blue
Cs_ont_1g021240	green
Cs_ont_1g021250	blue
Cs_ont_1g021260	turquoise
Cs_ont_1g021280	turquoise
Cs_ont_1g021300	turquoise
Cs_ont_1g021310	yellow
Cs_ont_1g021320	brown
Cs_ont_1g021330	brown
Cs_ont_1g021350	turquoise
Cs_ont_1g021370	blue
Cs_ont_1g021380	turquoise
Cs_ont_1g021400	turquoise
Cs_ont_1g021420	turquoise
Cs_ont_1g021440	turquoise
Cs_ont_1g021450	turquoise
Cs_ont_1g021460	blue
Cs_ont_1g021470	turquoise
Cs_ont_1g021490	turquoise
Cs_ont_1g021500	brown
Cs_ont_1g021520	blue
Cs_ont_1g021530	turquoise
Cs_ont_1g021550	blue
Cs_ont_1g021560	blue
Cs_ont_1g021570	grey
Cs_ont_1g021580	brown
Cs_ont_1g021590	yellow
Cs_ont_1g021610	blue
Cs_ont_1g021630	blue
Cs_ont_1g021660	turquoise
Cs_ont_1g021670	blue
Cs_ont_1g021690	blue
Cs_ont_1g021720	brown
Cs_ont_1g021750	blue
Cs_ont_1g021760	blue
Cs_ont_1g021770	green
Cs_ont_1g021810	brown
Cs_ont_1g021820	red
Cs_ont_1g021870	turquoise
Cs_ont_1g021880	blue
Cs_ont_1g021890	brown
Cs_ont_1g021930	turquoise
Cs_ont_1g021950	brown
Cs_ont_1g021960	blue
Cs_ont_1g021970	brown
Cs_ont_1g021980	blue
Cs_ont_1g021990	turquoise
Cs_ont_1g022010	red
Cs_ont_1g022020	blue
Cs_ont_1g022100	blue
Cs_ont_1g022110	blue
Cs_ont_1g022130	black
Cs_ont_1g022140	blue
Cs_ont_1g022150	turquoise
Cs_ont_1g022160	yellow
Cs_ont_1g022180	brown
Cs_ont_1g022200	brown
Cs_ont_1g022210	red
Cs_ont_1g022230	turquoise
Cs_ont_1g022240	turquoise
Cs_ont_1g022250	red
Cs_ont_1g022260	turquoise
Cs_ont_1g022300	turquoise
Cs_ont_1g022310	blue
Cs_ont_1g022320	blue
Cs_ont_1g022330	turquoise
Cs_ont_1g022340	blue
Cs_ont_1g022350	red
Cs_ont_1g022360	blue
Cs_ont_1g022370	yellow
Cs_ont_1g022390	turquoise
Cs_ont_1g022400	turquoise
Cs_ont_1g022410	turquoise
Cs_ont_1g022500	turquoise
Cs_ont_1g022530	turquoise
Cs_ont_1g022540	turquoise
Cs_ont_1g022550	turquoise
Cs_ont_1g022560	blue
Cs_ont_1g022570	turquoise
Cs_ont_1g022580	turquoise
Cs_ont_1g022590	turquoise
Cs_ont_1g022610	blue
Cs_ont_1g022620	turquoise
Cs_ont_1g022630	blue
Cs_ont_1g022640	turquoise
Cs_ont_1g022650	blue
Cs_ont_1g022660	turquoise
Cs_ont_1g022680	blue
Cs_ont_1g022690	turquoise
Cs_ont_1g022710	yellow
Cs_ont_1g022720	blue
Cs_ont_1g022730	blue
Cs_ont_1g022740	grey
Cs_ont_1g022750	turquoise
Cs_ont_1g022760	green
Cs_ont_1g022770	blue
Cs_ont_1g022780	turquoise
Cs_ont_1g022790	turquoise
Cs_ont_1g022800	blue
Cs_ont_1g022820	brown
Cs_ont_1g022840	yellow
Cs_ont_1g022850	turquoise
Cs_ont_1g022860	turquoise
Cs_ont_1g022870	turquoise
Cs_ont_1g022890	brown
Cs_ont_1g022900	turquoise
Cs_ont_1g022910	yellow
Cs_ont_1g022920	blue
Cs_ont_1g022930	brown
Cs_ont_1g022970	yellow
Cs_ont_1g022980	turquoise
Cs_ont_1g022990	brown
Cs_ont_1g023000	blue
Cs_ont_1g023010	blue
Cs_ont_1g023040	grey
Cs_ont_1g023060	turquoise
Cs_ont_1g023080	brown
Cs_ont_1g023100	turquoise
Cs_ont_1g023110	turquoise
Cs_ont_1g023150	turquoise
Cs_ont_1g023170	brown
Cs_ont_1g023230	turquoise
Cs_ont_1g023280	grey
Cs_ont_1g023320	blue
Cs_ont_1g023330	turquoise
Cs_ont_1g023370	blue
Cs_ont_1g023380	blue
Cs_ont_1g023400	turquoise
Cs_ont_1g023410	blue
Cs_ont_1g023420	yellow
Cs_ont_1g023440	blue
Cs_ont_1g023460	turquoise
Cs_ont_1g023470	yellow
Cs_ont_1g023480	turquoise
Cs_ont_1g023490	blue
Cs_ont_1g023500	green
Cs_ont_1g023510	turquoise
Cs_ont_1g023520	turquoise
Cs_ont_1g023530	turquoise
Cs_ont_1g023540	turquoise
Cs_ont_1g023600	turquoise
Cs_ont_1g023610	turquoise
Cs_ont_1g023630	turquoise
Cs_ont_1g023650	turquoise
Cs_ont_1g023660	turquoise
Cs_ont_1g023680	turquoise
Cs_ont_1g023690	turquoise
Cs_ont_1g023740	turquoise
Cs_ont_1g023750	turquoise
Cs_ont_1g023770	brown
Cs_ont_1g023810	blue
Cs_ont_1g023820	turquoise
Cs_ont_1g023830	blue
Cs_ont_1g023850	brown
Cs_ont_1g023870	grey
Cs_ont_1g023910	turquoise
Cs_ont_1g023920	turquoise
Cs_ont_1g023930	turquoise
Cs_ont_1g023940	turquoise
Cs_ont_1g023950	turquoise
Cs_ont_1g023960	green
Cs_ont_1g023970	turquoise
Cs_ont_1g023980	turquoise
Cs_ont_1g023990	turquoise
Cs_ont_1g024000	turquoise
Cs_ont_1g024030	blue
Cs_ont_1g024040	blue
Cs_ont_1g024060	blue
Cs_ont_1g024080	turquoise
Cs_ont_1g024090	turquoise
Cs_ont_1g024100	turquoise
Cs_ont_1g024110	turquoise
Cs_ont_1g024120	yellow
Cs_ont_1g024130	green
Cs_ont_1g024140	green
Cs_ont_1g024160	blue
Cs_ont_1g024190	turquoise
Cs_ont_1g024200	blue
Cs_ont_1g024210	red
Cs_ont_1g024220	blue
Cs_ont_1g024230	blue
Cs_ont_1g024270	turquoise
Cs_ont_1g024320	blue
Cs_ont_1g024330	blue
Cs_ont_1g024350	blue
Cs_ont_1g024390	brown
Cs_ont_1g024430	blue
Cs_ont_1g024440	brown
Cs_ont_1g024460	turquoise
Cs_ont_1g024490	blue
Cs_ont_1g024510	brown
Cs_ont_1g024520	turquoise
Cs_ont_1g024530	turquoise
Cs_ont_1g024540	turquoise
Cs_ont_1g024570	grey
Cs_ont_1g024590	brown
Cs_ont_1g024610	yellow
Cs_ont_1g024620	brown
Cs_ont_1g024630	blue
Cs_ont_1g024640	blue
Cs_ont_1g024660	turquoise
Cs_ont_1g024670	turquoise
Cs_ont_1g024680	turquoise
Cs_ont_1g024700	blue
Cs_ont_1g024710	black
Cs_ont_1g024720	red
Cs_ont_1g024730	turquoise
Cs_ont_1g024740	blue
Cs_ont_1g024750	blue
Cs_ont_1g024770	brown
Cs_ont_1g024810	turquoise
Cs_ont_1g024820	brown
Cs_ont_1g024830	turquoise
Cs_ont_1g024840	turquoise
Cs_ont_1g024850	turquoise
Cs_ont_1g024880	blue
Cs_ont_1g024930	turquoise
Cs_ont_1g024940	blue
Cs_ont_1g024950	yellow
Cs_ont_1g024960	turquoise
Cs_ont_1g024970	blue
Cs_ont_1g025000	turquoise
Cs_ont_1g025010	brown
Cs_ont_1g025020	yellow
Cs_ont_1g025040	turquoise
Cs_ont_1g025060	yellow
Cs_ont_1g025070	turquoise
Cs_ont_1g025120	turquoise
Cs_ont_1g025130	turquoise
Cs_ont_1g025150	blue
Cs_ont_1g025160	turquoise
Cs_ont_1g025180	turquoise
Cs_ont_1g025210	turquoise
Cs_ont_1g025240	turquoise
Cs_ont_1g025290	yellow
Cs_ont_1g025310	yellow
Cs_ont_1g025330	blue
Cs_ont_1g025340	turquoise
Cs_ont_1g025350	brown
Cs_ont_1g025390	turquoise
Cs_ont_1g025410	turquoise
Cs_ont_1g025430	turquoise
Cs_ont_1g025450	turquoise
Cs_ont_1g025460	blue
Cs_ont_1g025470	turquoise
Cs_ont_1g025480	turquoise
Cs_ont_1g025530	yellow
Cs_ont_1g025540	brown
Cs_ont_1g025560	turquoise
Cs_ont_1g025620	turquoise
Cs_ont_1g025630	blue
Cs_ont_1g025640	green
Cs_ont_1g025690	turquoise
Cs_ont_1g025700	grey
Cs_ont_1g025710	yellow
Cs_ont_1g025730	brown
Cs_ont_1g025740	blue
Cs_ont_1g025750	turquoise
Cs_ont_1g025770	blue
Cs_ont_1g025780	turquoise
Cs_ont_1g025800	turquoise
Cs_ont_1g025810	blue
Cs_ont_1g025820	grey
Cs_ont_1g025830	yellow
Cs_ont_1g025860	brown
Cs_ont_1g025870	brown
Cs_ont_1g025890	blue
Cs_ont_1g025920	turquoise
Cs_ont_1g025960	blue
Cs_ont_1g025970	brown
Cs_ont_1g025990	blue
Cs_ont_1g026010	turquoise
Cs_ont_1g026020	turquoise
Cs_ont_1g026050	grey
Cs_ont_1g026080	turquoise
Cs_ont_1g026110	yellow
Cs_ont_1g026120	red
Cs_ont_1g026130	yellow
Cs_ont_1g026140	turquoise
Cs_ont_1g026150	blue
Cs_ont_1g026160	turquoise
Cs_ont_1g026180	turquoise
Cs_ont_1g026190	blue
Cs_ont_1g026200	turquoise
Cs_ont_1g026210	brown
Cs_ont_1g026230	blue
Cs_ont_1g026240	blue
Cs_ont_1g026250	turquoise
Cs_ont_1g026280	brown
Cs_ont_1g026290	turquoise
Cs_ont_1g026300	blue
Cs_ont_1g026310	turquoise
Cs_ont_1g026320	yellow
Cs_ont_1g026340	turquoise
Cs_ont_1g026360	green
Cs_ont_1g026370	turquoise
Cs_ont_1g026380	turquoise
Cs_ont_1g026390	blue
Cs_ont_1g026440	turquoise
Cs_ont_1g026450	blue
Cs_ont_1g026460	turquoise
Cs_ont_1g026470	turquoise
Cs_ont_1g026490	blue
Cs_ont_1g026510	blue
Cs_ont_1g026530	turquoise
Cs_ont_1g026540	blue
Cs_ont_1g026560	blue
Cs_ont_1g026580	brown
Cs_ont_1g026590	brown
Cs_ont_1g026600	blue
Cs_ont_1g026610	turquoise
Cs_ont_1g026640	brown
Cs_ont_1g026650	turquoise
Cs_ont_1g026660	blue
Cs_ont_1g026670	yellow
Cs_ont_1g026680	blue
Cs_ont_1g026700	turquoise
Cs_ont_1g026720	turquoise
Cs_ont_1g026730	brown
Cs_ont_1g026750	brown
Cs_ont_1g026760	brown
Cs_ont_1g026770	blue
Cs_ont_1g026780	yellow
Cs_ont_1g026810	turquoise
Cs_ont_1g026830	blue
Cs_ont_1g026880	brown
Cs_ont_1g026890	turquoise
Cs_ont_1g026900	yellow
Cs_ont_1g026910	turquoise
Cs_ont_1g026920	turquoise
Cs_ont_1g026930	green
Cs_ont_1g026940	brown
Cs_ont_1g026950	blue
Cs_ont_1g026960	blue
Cs_ont_1g026980	turquoise
Cs_ont_1g026990	blue
Cs_ont_1g027000	turquoise
Cs_ont_1g027010	turquoise
Cs_ont_1g027080	turquoise
Cs_ont_1g027090	blue
Cs_ont_1g027110	blue
Cs_ont_1g027120	blue
Cs_ont_1g027130	blue
Cs_ont_1g027140	blue
Cs_ont_1g027170	brown
Cs_ont_1g027180	blue
Cs_ont_1g027200	blue
Cs_ont_1g027210	turquoise
Cs_ont_1g027220	turquoise
Cs_ont_1g027230	turquoise
Cs_ont_1g027250	blue
Cs_ont_1g027260	blue
Cs_ont_1g027270	grey
Cs_ont_1g027280	turquoise
Cs_ont_1g027290	blue
Cs_ont_1g027300	grey
Cs_ont_1g027310	turquoise
Cs_ont_1g027320	yellow
Cs_ont_1g027360	yellow
Cs_ont_1g027370	yellow
Cs_ont_1g027420	yellow
Cs_ont_1g027430	turquoise
Cs_ont_1g027450	yellow
Cs_ont_1g027460	blue
Cs_ont_1g027500	turquoise
Cs_ont_1g027520	blue
Cs_ont_1g027540	yellow
Cs_ont_1g027550	brown
Cs_ont_1g027560	blue
Cs_ont_1g027580	blue
Cs_ont_1g027590	grey
Cs_ont_1g027620	blue
Cs_ont_1g027650	turquoise
Cs_ont_1g027690	blue
Cs_ont_1g027710	turquoise
Cs_ont_1g027720	turquoise
Cs_ont_1g027730	blue
Cs_ont_1g027740	turquoise
Cs_ont_1g027770	turquoise
Cs_ont_1g027780	yellow
Cs_ont_1g027790	turquoise
Cs_ont_1g027800	green
Cs_ont_1g027820	blue
Cs_ont_1g027830	blue
Cs_ont_1g027840	turquoise
Cs_ont_1g027860	green
Cs_ont_1g027890	brown
Cs_ont_1g027910	blue
Cs_ont_1g028110	blue
Cs_ont_1g028120	blue
Cs_ont_1g028200	blue
Cs_ont_1g028220	blue
Cs_ont_1g028230	turquoise
Cs_ont_1g028240	turquoise
Cs_ont_1g028250	turquoise
Cs_ont_1g028270	yellow
Cs_ont_1g028280	blue
Cs_ont_1g028300	turquoise
Cs_ont_1g028310	turquoise
Cs_ont_1g028320	grey
Cs_ont_1g028330	blue
Cs_ont_1g028350	blue
Cs_ont_1g028360	grey
Cs_ont_1g028370	blue
Cs_ont_1g028390	yellow
Cs_ont_1g028400	blue
Cs_ont_1g028410	yellow
Cs_ont_1g028420	yellow
Cs_ont_1g028480	blue
Cs_ont_1g028500	turquoise
Cs_ont_1g028510	blue
Cs_ont_1g028530	brown
Cs_ont_1g028550	brown
Cs_ont_1g028560	red
Cs_ont_1g028590	turquoise
Cs_ont_1g028600	turquoise
Cs_ont_1g028610	yellow
Cs_ont_1g028620	turquoise
Cs_ont_1g028640	turquoise
Cs_ont_1g028670	turquoise
Cs_ont_1g028680	turquoise
Cs_ont_1g028690	turquoise
Cs_ont_1g028710	brown
Cs_ont_1g028720	turquoise
Cs_ont_1g028730	yellow
Cs_ont_1g028750	turquoise
Cs_ont_1g028760	turquoise
Cs_ont_1g028790	brown
Cs_ont_1g028800	turquoise
Cs_ont_1g028810	turquoise
Cs_ont_1g028830	blue
Cs_ont_1g028840	blue
Cs_ont_1g028860	turquoise
Cs_ont_1g028890	turquoise
Cs_ont_1g028900	turquoise
Cs_ont_1g028910	yellow
Cs_ont_1g028950	turquoise
Cs_ont_1g028980	turquoise
Cs_ont_1g028990	red
Cs_ont_1g029000	blue
Cs_ont_1g029010	turquoise
Cs_ont_1g029070	black
Cs_ont_1g029090	brown
Cs_ont_1g029140	turquoise
Cs_ont_1g029160	blue
Cs_ont_1g029170	turquoise
Cs_ont_1g029180	turquoise
Cs_ont_1g029210	turquoise
Cs_ont_1g029220	blue
Cs_ont_1g029230	blue
Cs_ont_1g029250	blue
Cs_ont_1g029260	blue
Cs_ont_1g029280	turquoise
Cs_ont_1g029300	turquoise
Cs_ont_1g029310	turquoise
Cs_ont_1g029330	blue
Cs_ont_1g029350	yellow
Cs_ont_1g029360	turquoise
Cs_ont_1g029370	blue
Cs_ont_1g029380	yellow
Cs_ont_1g029390	turquoise
Cs_ont_1g029400	blue
Cs_ont_1g029410	green
Cs_ont_1g029420	turquoise
Cs_ont_1g029430	blue
Cs_ont_1g029440	turquoise
Cs_ont_1g029460	grey
Cs_ont_1g029480	blue
Cs_ont_1g029500	grey
Cs_ont_1g029510	blue
Cs_ont_1g029520	turquoise
Cs_ont_1g029530	blue
Cs_ont_1g029540	yellow
Cs_ont_1g029550	turquoise
Cs_ont_1g029560	blue
Cs_ont_1g029570	blue
Cs_ont_1g029580	blue
Cs_ont_1g029590	blue
Cs_ont_1g029610	blue
Cs_ont_1g029620	turquoise
Cs_ont_1g029630	turquoise
Cs_ont_1g029640	blue
Cs_ont_1g029650	blue
Cs_ont_1g029660	turquoise
Cs_ont_1g029680	turquoise
Cs_ont_1g029700	brown
Cs_ont_1g029710	blue
Cs_ont_1g029720	turquoise
Cs_ont_1g029740	turquoise
Cs_ont_1g029750	turquoise
Cs_ont_2g000010	blue
Cs_ont_2g000020	blue
Cs_ont_2g000030	turquoise
Cs_ont_2g000040	blue
Cs_ont_2g000050	yellow
Cs_ont_2g000060	turquoise
Cs_ont_2g000070	yellow
Cs_ont_2g000090	turquoise
Cs_ont_2g000100	brown
Cs_ont_2g000110	turquoise
Cs_ont_2g000140	brown
Cs_ont_2g000150	blue
Cs_ont_2g000170	blue
Cs_ont_2g000180	blue
Cs_ont_2g000200	turquoise
Cs_ont_2g000210	turquoise
Cs_ont_2g000230	turquoise
Cs_ont_2g000240	blue
Cs_ont_2g000250	turquoise
Cs_ont_2g000260	turquoise
Cs_ont_2g000270	blue
Cs_ont_2g000280	brown
Cs_ont_2g000300	blue
Cs_ont_2g000310	turquoise
Cs_ont_2g000320	turquoise
Cs_ont_2g000330	blue
Cs_ont_2g000340	blue
Cs_ont_2g000360	turquoise
Cs_ont_2g000370	blue
Cs_ont_2g000380	blue
Cs_ont_2g000390	turquoise
Cs_ont_2g000420	turquoise
Cs_ont_2g000430	blue
Cs_ont_2g000450	yellow
Cs_ont_2g000460	turquoise
Cs_ont_2g000470	turquoise
Cs_ont_2g000480	blue
Cs_ont_2g000490	turquoise
Cs_ont_2g000500	green
Cs_ont_2g000510	brown
Cs_ont_2g000550	turquoise
Cs_ont_2g000600	blue
Cs_ont_2g000610	turquoise
Cs_ont_2g000620	brown
Cs_ont_2g000630	brown
Cs_ont_2g000640	turquoise
Cs_ont_2g000690	yellow
Cs_ont_2g000710	turquoise
Cs_ont_2g000720	blue
Cs_ont_2g000740	blue
Cs_ont_2g000750	brown
Cs_ont_2g000760	blue
Cs_ont_2g000770	turquoise
Cs_ont_2g000790	turquoise
Cs_ont_2g000810	brown
Cs_ont_2g000820	grey
Cs_ont_2g000830	turquoise
Cs_ont_2g000850	turquoise
Cs_ont_2g000860	turquoise
Cs_ont_2g000870	blue
Cs_ont_2g000890	blue
Cs_ont_2g000900	blue
Cs_ont_2g000910	turquoise
Cs_ont_2g000930	turquoise
Cs_ont_2g000940	blue
Cs_ont_2g000950	turquoise
Cs_ont_2g000960	blue
Cs_ont_2g000980	turquoise
Cs_ont_2g000990	blue
Cs_ont_2g001010	turquoise
Cs_ont_2g001020	turquoise
Cs_ont_2g001030	blue
Cs_ont_2g001040	yellow
Cs_ont_2g001050	turquoise
Cs_ont_2g001070	yellow
Cs_ont_2g001080	green
Cs_ont_2g001090	brown
Cs_ont_2g001110	turquoise
Cs_ont_2g001120	yellow
Cs_ont_2g001130	turquoise
Cs_ont_2g001140	blue
Cs_ont_2g001170	blue
Cs_ont_2g001180	green
Cs_ont_2g001190	turquoise
Cs_ont_2g001200	blue
Cs_ont_2g001210	yellow
Cs_ont_2g001220	blue
Cs_ont_2g001240	turquoise
Cs_ont_2g001260	blue
Cs_ont_2g001290	turquoise
Cs_ont_2g001300	blue
Cs_ont_2g001310	turquoise
Cs_ont_2g001340	blue
Cs_ont_2g001350	turquoise
Cs_ont_2g001360	blue
Cs_ont_2g001370	turquoise
Cs_ont_2g001380	blue
Cs_ont_2g001420	turquoise
Cs_ont_2g001430	brown
Cs_ont_2g001440	turquoise
Cs_ont_2g001450	blue
Cs_ont_2g001480	turquoise
Cs_ont_2g001540	turquoise
Cs_ont_2g001550	turquoise
Cs_ont_2g001560	black
Cs_ont_2g001580	turquoise
Cs_ont_2g001600	yellow
Cs_ont_2g001640	yellow
Cs_ont_2g001650	turquoise
Cs_ont_2g001660	blue
Cs_ont_2g001720	grey
Cs_ont_2g001730	green
Cs_ont_2g001740	turquoise
Cs_ont_2g001750	blue
Cs_ont_2g001760	turquoise
Cs_ont_2g001780	turquoise
Cs_ont_2g001790	turquoise
Cs_ont_2g001800	brown
Cs_ont_2g001810	turquoise
Cs_ont_2g001840	blue
Cs_ont_2g001860	blue
Cs_ont_2g001870	blue
Cs_ont_2g001880	turquoise
Cs_ont_2g001900	grey
Cs_ont_2g001910	green
Cs_ont_2g001930	grey
Cs_ont_2g001950	blue
Cs_ont_2g001990	grey
Cs_ont_2g002000	blue
Cs_ont_2g002010	turquoise
Cs_ont_2g002020	blue
Cs_ont_2g002060	turquoise
Cs_ont_2g002070	blue
Cs_ont_2g002140	blue
Cs_ont_2g002150	brown
Cs_ont_2g002200	turquoise
Cs_ont_2g002210	brown
Cs_ont_2g002230	turquoise
Cs_ont_2g002240	blue
Cs_ont_2g002260	brown
Cs_ont_2g002280	turquoise
Cs_ont_2g002320	brown
Cs_ont_2g002330	blue
Cs_ont_2g002350	brown
Cs_ont_2g002360	blue
Cs_ont_2g002370	brown
Cs_ont_2g002400	blue
Cs_ont_2g002410	grey
Cs_ont_2g002440	blue
Cs_ont_2g002450	turquoise
Cs_ont_2g002500	brown
Cs_ont_2g002610	grey
Cs_ont_2g002630	turquoise
Cs_ont_2g002660	turquoise
Cs_ont_2g002680	grey
Cs_ont_2g002690	red
Cs_ont_2g002700	turquoise
Cs_ont_2g002710	blue
Cs_ont_2g002720	blue
Cs_ont_2g002730	turquoise
Cs_ont_2g002740	blue
Cs_ont_2g002750	turquoise
Cs_ont_2g002760	yellow
Cs_ont_2g002770	blue
Cs_ont_2g002780	turquoise
Cs_ont_2g002790	brown
Cs_ont_2g002810	turquoise
Cs_ont_2g002820	yellow
Cs_ont_2g002830	turquoise
Cs_ont_2g002840	blue
Cs_ont_2g002850	turquoise
Cs_ont_2g002860	turquoise
Cs_ont_2g002870	turquoise
Cs_ont_2g002900	blue
Cs_ont_2g002920	blue
Cs_ont_2g002930	turquoise
Cs_ont_2g002940	brown
Cs_ont_2g002960	turquoise
Cs_ont_2g002970	blue
Cs_ont_2g003010	turquoise
Cs_ont_2g003020	green
Cs_ont_2g003030	yellow
Cs_ont_2g003070	yellow
Cs_ont_2g003080	turquoise
Cs_ont_2g003090	turquoise
Cs_ont_2g003120	turquoise
Cs_ont_2g003130	turquoise
Cs_ont_2g003140	turquoise
Cs_ont_2g003150	turquoise
Cs_ont_2g003160	turquoise
Cs_ont_2g003170	blue
Cs_ont_2g003180	turquoise
Cs_ont_2g003210	green
Cs_ont_2g003220	turquoise
Cs_ont_2g003230	blue
Cs_ont_2g003290	turquoise
Cs_ont_2g003300	blue
Cs_ont_2g003330	blue
Cs_ont_2g003360	blue
Cs_ont_2g003390	turquoise
Cs_ont_2g003400	blue
Cs_ont_2g003430	turquoise
Cs_ont_2g003440	blue
Cs_ont_2g003460	blue
Cs_ont_2g003480	turquoise
Cs_ont_2g003510	turquoise
Cs_ont_2g003520	blue
Cs_ont_2g003530	blue
Cs_ont_2g003540	turquoise
Cs_ont_2g003550	blue
Cs_ont_2g003580	turquoise
Cs_ont_2g003590	turquoise
Cs_ont_2g003600	turquoise
Cs_ont_2g003610	turquoise
Cs_ont_2g003670	blue
Cs_ont_2g003700	yellow
Cs_ont_2g003710	blue
Cs_ont_2g003720	blue
Cs_ont_2g003730	blue
Cs_ont_2g003750	blue
Cs_ont_2g003770	turquoise
Cs_ont_2g003780	turquoise
Cs_ont_2g003800	turquoise
Cs_ont_2g003830	blue
Cs_ont_2g003840	blue
Cs_ont_2g003850	blue
Cs_ont_2g003890	yellow
Cs_ont_2g003900	blue
Cs_ont_2g003910	brown
Cs_ont_2g003960	turquoise
Cs_ont_2g003980	turquoise
Cs_ont_2g004030	yellow
Cs_ont_2g004040	blue
Cs_ont_2g004050	turquoise
Cs_ont_2g004060	turquoise
Cs_ont_2g004070	brown
Cs_ont_2g004080	turquoise
Cs_ont_2g004090	yellow
Cs_ont_2g004110	red
Cs_ont_2g004170	brown
Cs_ont_2g004180	blue
Cs_ont_2g004190	blue
Cs_ont_2g004200	yellow
Cs_ont_2g004240	turquoise
Cs_ont_2g004290	blue
Cs_ont_2g004300	turquoise
Cs_ont_2g004310	blue
Cs_ont_2g004320	black
Cs_ont_2g004330	blue
Cs_ont_2g004340	brown
Cs_ont_2g004350	turquoise
Cs_ont_2g004360	turquoise
Cs_ont_2g004430	turquoise
Cs_ont_2g004460	blue
Cs_ont_2g004490	turquoise
Cs_ont_2g004510	turquoise
Cs_ont_2g004530	blue
Cs_ont_2g004540	blue
Cs_ont_2g004550	blue
Cs_ont_2g004560	blue
Cs_ont_2g004570	turquoise
Cs_ont_2g004580	turquoise
Cs_ont_2g004590	brown
Cs_ont_2g004600	grey
Cs_ont_2g004610	turquoise
Cs_ont_2g004620	turquoise
Cs_ont_2g004630	turquoise
Cs_ont_2g004640	blue
Cs_ont_2g004660	turquoise
Cs_ont_2g004670	turquoise
Cs_ont_2g004680	turquoise
Cs_ont_2g004700	turquoise
Cs_ont_2g004710	turquoise
Cs_ont_2g004730	turquoise
Cs_ont_2g004740	brown
Cs_ont_2g004790	turquoise
Cs_ont_2g004810	turquoise
Cs_ont_2g004820	green
Cs_ont_2g004830	turquoise
Cs_ont_2g004860	turquoise
Cs_ont_2g004910	turquoise
Cs_ont_2g004950	brown
Cs_ont_2g004970	brown
Cs_ont_2g004990	turquoise
Cs_ont_2g005000	turquoise
Cs_ont_2g005020	turquoise
Cs_ont_2g005040	brown
Cs_ont_2g005050	yellow
Cs_ont_2g005070	brown
Cs_ont_2g005080	yellow
Cs_ont_2g005100	green
Cs_ont_2g005110	turquoise
Cs_ont_2g005120	blue
Cs_ont_2g005130	turquoise
Cs_ont_2g005140	turquoise
Cs_ont_2g005180	turquoise
Cs_ont_2g005200	turquoise
Cs_ont_2g005210	blue
Cs_ont_2g005220	grey
Cs_ont_2g005270	blue
Cs_ont_2g005280	turquoise
Cs_ont_2g005290	brown
Cs_ont_2g005300	yellow
Cs_ont_2g005310	red
Cs_ont_2g005320	turquoise
Cs_ont_2g005330	turquoise
Cs_ont_2g005340	blue
Cs_ont_2g005350	red
Cs_ont_2g005360	blue
Cs_ont_2g005370	blue
Cs_ont_2g005380	blue
Cs_ont_2g005390	turquoise
Cs_ont_2g005410	turquoise
Cs_ont_2g005420	yellow
Cs_ont_2g005430	grey
Cs_ont_2g005440	turquoise
Cs_ont_2g005450	turquoise
Cs_ont_2g005470	turquoise
Cs_ont_2g005480	yellow
Cs_ont_2g005490	brown
Cs_ont_2g005500	turquoise
Cs_ont_2g005530	turquoise
Cs_ont_2g005600	yellow
Cs_ont_2g005620	yellow
Cs_ont_2g005630	turquoise
Cs_ont_2g005640	turquoise
Cs_ont_2g005650	turquoise
Cs_ont_2g005700	turquoise
Cs_ont_2g005710	yellow
Cs_ont_2g005720	turquoise
Cs_ont_2g005730	turquoise
Cs_ont_2g005740	blue
Cs_ont_2g005750	brown
Cs_ont_2g005760	blue
Cs_ont_2g005780	turquoise
Cs_ont_2g005800	brown
Cs_ont_2g005810	brown
Cs_ont_2g005830	turquoise
Cs_ont_2g005840	turquoise
Cs_ont_2g005850	turquoise
Cs_ont_2g005860	green
Cs_ont_2g005870	brown
Cs_ont_2g005890	turquoise
Cs_ont_2g005900	blue
Cs_ont_2g005910	blue
Cs_ont_2g005920	turquoise
Cs_ont_2g005940	turquoise
Cs_ont_2g005950	turquoise
Cs_ont_2g005960	turquoise
Cs_ont_2g005970	turquoise
Cs_ont_2g005980	blue
Cs_ont_2g005990	turquoise
Cs_ont_2g006000	turquoise
Cs_ont_2g006010	blue
Cs_ont_2g006040	turquoise
Cs_ont_2g006050	turquoise
Cs_ont_2g006070	turquoise
Cs_ont_2g006100	turquoise
Cs_ont_2g006130	blue
Cs_ont_2g006140	turquoise
Cs_ont_2g006150	yellow
Cs_ont_2g006160	turquoise
Cs_ont_2g006200	yellow
Cs_ont_2g006240	turquoise
Cs_ont_2g006260	blue
Cs_ont_2g006270	turquoise
Cs_ont_2g006310	turquoise
Cs_ont_2g006350	brown
Cs_ont_2g006360	brown
Cs_ont_2g006370	yellow
Cs_ont_2g006380	turquoise
Cs_ont_2g006390	yellow
Cs_ont_2g006420	brown
Cs_ont_2g006460	grey
Cs_ont_2g006490	turquoise
Cs_ont_2g006510	turquoise
Cs_ont_2g006540	brown
Cs_ont_2g006590	blue
Cs_ont_2g006640	blue
Cs_ont_2g006650	turquoise
Cs_ont_2g006670	blue
Cs_ont_2g006710	yellow
Cs_ont_2g006750	brown
Cs_ont_2g006760	blue
Cs_ont_2g006790	turquoise
Cs_ont_2g006800	blue
Cs_ont_2g006820	blue
Cs_ont_2g006830	brown
Cs_ont_2g006840	blue
Cs_ont_2g006850	turquoise
Cs_ont_2g006890	yellow
Cs_ont_2g006930	blue
Cs_ont_2g006950	blue
Cs_ont_2g006970	brown
Cs_ont_2g006980	yellow
Cs_ont_2g007010	turquoise
Cs_ont_2g007020	green
Cs_ont_2g007050	turquoise
Cs_ont_2g007060	turquoise
Cs_ont_2g007070	turquoise
Cs_ont_2g007080	turquoise
Cs_ont_2g007090	turquoise
Cs_ont_2g007130	turquoise
Cs_ont_2g007140	yellow
Cs_ont_2g007150	brown
Cs_ont_2g007160	brown
Cs_ont_2g007170	brown
Cs_ont_2g007190	brown
Cs_ont_2g007240	turquoise
Cs_ont_2g007260	blue
Cs_ont_2g007270	blue
Cs_ont_2g007280	grey
Cs_ont_2g007290	blue
Cs_ont_2g007300	blue
Cs_ont_2g007310	turquoise
Cs_ont_2g007320	blue
Cs_ont_2g007350	brown
Cs_ont_2g007360	blue
Cs_ont_2g007370	turquoise
Cs_ont_2g007380	brown
Cs_ont_2g007390	yellow
Cs_ont_2g007440	turquoise
Cs_ont_2g007450	blue
Cs_ont_2g007480	turquoise
Cs_ont_2g007520	turquoise
Cs_ont_2g007550	turquoise
Cs_ont_2g007570	turquoise
Cs_ont_2g007590	turquoise
Cs_ont_2g007600	brown
Cs_ont_2g007610	blue
Cs_ont_2g007620	yellow
Cs_ont_2g007630	turquoise
Cs_ont_2g007640	blue
Cs_ont_2g007650	blue
Cs_ont_2g007670	blue
Cs_ont_2g007750	blue
Cs_ont_2g007760	blue
Cs_ont_2g007780	turquoise
Cs_ont_2g007790	brown
Cs_ont_2g007800	blue
Cs_ont_2g007810	turquoise
Cs_ont_2g007820	turquoise
Cs_ont_2g007830	blue
Cs_ont_2g007850	blue
Cs_ont_2g007860	blue
Cs_ont_2g007890	brown
Cs_ont_2g007900	red
Cs_ont_2g007910	blue
Cs_ont_2g007920	turquoise
Cs_ont_2g007930	turquoise
Cs_ont_2g007940	brown
Cs_ont_2g007960	green
Cs_ont_2g007980	blue
Cs_ont_2g007990	turquoise
Cs_ont_2g008000	blue
Cs_ont_2g008010	black
Cs_ont_2g008020	turquoise
Cs_ont_2g008040	grey
Cs_ont_2g008080	blue
Cs_ont_2g008090	brown
Cs_ont_2g008100	turquoise
Cs_ont_2g008110	turquoise
Cs_ont_2g008120	blue
Cs_ont_2g008130	blue
Cs_ont_2g008140	turquoise
Cs_ont_2g008160	green
Cs_ont_2g008190	grey
Cs_ont_2g008210	blue
Cs_ont_2g008220	blue
Cs_ont_2g008260	blue
Cs_ont_2g008270	brown
Cs_ont_2g008300	turquoise
Cs_ont_2g008330	turquoise
Cs_ont_2g008400	blue
Cs_ont_2g008450	turquoise
Cs_ont_2g008470	blue
Cs_ont_2g008480	turquoise
Cs_ont_2g008510	turquoise
Cs_ont_2g008610	brown
Cs_ont_2g008630	blue
Cs_ont_2g008640	blue
Cs_ont_2g008700	turquoise
Cs_ont_2g008710	blue
Cs_ont_2g008720	turquoise
Cs_ont_2g008730	blue
Cs_ont_2g008740	green
Cs_ont_2g008750	turquoise
Cs_ont_2g008760	turquoise
Cs_ont_2g008770	green
Cs_ont_2g008790	turquoise
Cs_ont_2g008800	turquoise
Cs_ont_2g008820	yellow
Cs_ont_2g008830	red
Cs_ont_2g008850	blue
Cs_ont_2g008940	yellow
Cs_ont_2g008950	turquoise
Cs_ont_2g008960	yellow
Cs_ont_2g008970	brown
Cs_ont_2g008990	yellow
Cs_ont_2g009010	blue
Cs_ont_2g009030	grey
Cs_ont_2g009040	turquoise
Cs_ont_2g009050	blue
Cs_ont_2g009060	blue
Cs_ont_2g009070	blue
Cs_ont_2g009080	turquoise
Cs_ont_2g009090	brown
Cs_ont_2g009110	turquoise
Cs_ont_2g009130	yellow
Cs_ont_2g009140	turquoise
Cs_ont_2g009150	blue
Cs_ont_2g009170	blue
Cs_ont_2g009180	turquoise
Cs_ont_2g009190	turquoise
Cs_ont_2g009200	turquoise
Cs_ont_2g009220	brown
Cs_ont_2g009250	turquoise
Cs_ont_2g009270	turquoise
Cs_ont_2g009280	turquoise
Cs_ont_2g009290	turquoise
Cs_ont_2g009310	blue
Cs_ont_2g009340	turquoise
Cs_ont_2g009350	brown
Cs_ont_2g009360	brown
Cs_ont_2g009370	blue
Cs_ont_2g009390	blue
Cs_ont_2g009410	green
Cs_ont_2g009430	turquoise
Cs_ont_2g009440	brown
Cs_ont_2g009450	yellow
Cs_ont_2g009460	turquoise
Cs_ont_2g009470	turquoise
Cs_ont_2g009520	blue
Cs_ont_2g009530	turquoise
Cs_ont_2g009560	turquoise
Cs_ont_2g009570	blue
Cs_ont_2g009580	turquoise
Cs_ont_2g009590	blue
Cs_ont_2g009600	blue
Cs_ont_2g009620	blue
Cs_ont_2g009630	yellow
Cs_ont_2g009640	turquoise
Cs_ont_2g009650	turquoise
Cs_ont_2g009680	blue
Cs_ont_2g009690	turquoise
Cs_ont_2g009750	turquoise
Cs_ont_2g009780	turquoise
Cs_ont_2g009800	green
Cs_ont_2g009810	green
Cs_ont_2g009820	blue
Cs_ont_2g009830	turquoise
Cs_ont_2g009840	turquoise
Cs_ont_2g009850	blue
Cs_ont_2g009870	yellow
Cs_ont_2g009890	blue
Cs_ont_2g009900	turquoise
Cs_ont_2g009910	grey
Cs_ont_2g009920	turquoise
Cs_ont_2g009940	turquoise
Cs_ont_2g009970	yellow
Cs_ont_2g009980	brown
Cs_ont_2g009990	blue
Cs_ont_2g010000	blue
Cs_ont_2g010010	turquoise
Cs_ont_2g010020	turquoise
Cs_ont_2g010060	blue
Cs_ont_2g010070	blue
Cs_ont_2g010080	turquoise
Cs_ont_2g010130	blue
Cs_ont_2g010180	blue
Cs_ont_2g010220	blue
Cs_ont_2g010230	blue
Cs_ont_2g010240	turquoise
Cs_ont_2g010260	turquoise
Cs_ont_2g010280	turquoise
Cs_ont_2g010290	blue
Cs_ont_2g010300	turquoise
Cs_ont_2g010320	brown
Cs_ont_2g010330	yellow
Cs_ont_2g010340	blue
Cs_ont_2g010360	turquoise
Cs_ont_2g010370	brown
Cs_ont_2g010380	blue
Cs_ont_2g010390	brown
Cs_ont_2g010400	blue
Cs_ont_2g010410	turquoise
Cs_ont_2g010420	blue
Cs_ont_2g010430	brown
Cs_ont_2g010440	yellow
Cs_ont_2g010460	red
Cs_ont_2g010500	green
Cs_ont_2g010530	brown
Cs_ont_2g010560	turquoise
Cs_ont_2g010600	brown
Cs_ont_2g010610	blue
Cs_ont_2g010620	turquoise
Cs_ont_2g010640	green
Cs_ont_2g010650	blue
Cs_ont_2g010660	blue
Cs_ont_2g010680	red
Cs_ont_2g010690	turquoise
Cs_ont_2g010700	turquoise
Cs_ont_2g010710	blue
Cs_ont_2g010720	blue
Cs_ont_2g010730	grey
Cs_ont_2g010740	red
Cs_ont_2g010750	blue
Cs_ont_2g010760	brown
Cs_ont_2g010770	blue
Cs_ont_2g010780	turquoise
Cs_ont_2g010800	brown
Cs_ont_2g010840	turquoise
Cs_ont_2g010850	green
Cs_ont_2g010860	turquoise
Cs_ont_2g010870	blue
Cs_ont_2g010880	turquoise
Cs_ont_2g010900	brown
Cs_ont_2g010910	brown
Cs_ont_2g010920	turquoise
Cs_ont_2g010930	brown
Cs_ont_2g010940	blue
Cs_ont_2g010950	blue
Cs_ont_2g010960	yellow
Cs_ont_2g010990	turquoise
Cs_ont_2g011000	green
Cs_ont_2g011010	blue
Cs_ont_2g011020	blue
Cs_ont_2g011030	brown
Cs_ont_2g011040	yellow
Cs_ont_2g011050	turquoise
Cs_ont_2g011080	blue
Cs_ont_2g011110	green
Cs_ont_2g011180	turquoise
Cs_ont_2g011200	blue
Cs_ont_2g011220	turquoise
Cs_ont_2g011240	brown
Cs_ont_2g011260	yellow
Cs_ont_2g011270	blue
Cs_ont_2g011280	blue
Cs_ont_2g011320	blue
Cs_ont_2g011350	turquoise
Cs_ont_2g011360	green
Cs_ont_2g011380	turquoise
Cs_ont_2g011390	brown
Cs_ont_2g011420	blue
Cs_ont_2g011440	blue
Cs_ont_2g011450	turquoise
Cs_ont_2g011460	grey
Cs_ont_2g011470	brown
Cs_ont_2g011490	brown
Cs_ont_2g011510	green
Cs_ont_2g011540	turquoise
Cs_ont_2g011610	blue
Cs_ont_2g011620	blue
Cs_ont_2g011640	blue
Cs_ont_2g011660	turquoise
Cs_ont_2g011680	turquoise
Cs_ont_2g011700	turquoise
Cs_ont_2g011750	brown
Cs_ont_2g011760	turquoise
Cs_ont_2g011780	blue
[truncated: 11,806 more rows]
