# Supplementary material for: Colletotrichum gloeosporioides Swiftly Manipulates the Transcriptional Regulation in Citrus sinensis During the Early Infection Stage
Source: J Fungi (Basel). 2024 Nov 20;10(11):805. doi: 10.3390/jof10110805 (PMC11595579; doi:10.3390/jof10110805)
Supplement: Supplementary file 1 [file jof-10-00805-s001.zip › Table S6. Co-expression networks of each significant module.xls]

## Sheet: Green
Node 1	Node 2
Cs_ont_1g004150	Cs_ont_2g025560
Cs_ont_1g009540	Cs_ont_2g013620
Cs_ont_1g009540	Cs_ont_2g025910
Cs_ont_1g009540	Cs_ont_3g015940
Cs_ont_1g009540	Cs_ont_4g024930
Cs_ont_1g009540	Cs_ont_5g012630
Cs_ont_1g009540	Cs_ont_5g032580
Cs_ont_1g009540	Cs_ont_6g005690
Cs_ont_1g009540	Cs_ont_6g010470
Cs_ont_1g009540	Cs_ont_6g022660
Cs_ont_1g009540	Cs_ont_7g001580
Cs_ont_1g009540	Cs_ont_7g018720
Cs_ont_1g009540	Cs_ont_7g023480
Cs_ont_1g016360	Cs_ont_2g025560
Cs_ont_2g001180	Cs_ont_2g025560
Cs_ont_2g001730	Cs_ont_2g025560
Cs_ont_2g009810	Cs_ont_2g025560
Cs_ont_2g015670	Cs_ont_2g025560
Cs_ont_2g018020	Cs_ont_2g025560
Cs_ont_2g018910	Cs_ont_2g025560
Cs_ont_2g023170	Cs_ont_2g025560
Cs_ont_2g025560	Cs_ont_2g027780
Cs_ont_2g025560	Cs_ont_2g028700
Cs_ont_2g025560	Cs_ont_2g035240
Cs_ont_2g025560	Cs_ont_3g003140
Cs_ont_2g025560	Cs_ont_3g005880
Cs_ont_2g025560	Cs_ont_3g006070
Cs_ont_2g025560	Cs_ont_3g007970
Cs_ont_2g025560	Cs_ont_3g008840
Cs_ont_2g025560	Cs_ont_3g010460
Cs_ont_2g025560	Cs_ont_3g011750
Cs_ont_2g025560	Cs_ont_3g013210
Cs_ont_2g025560	Cs_ont_3g020010
Cs_ont_2g025560	Cs_ont_3g026670
Cs_ont_2g025560	Cs_ont_3g029470
Cs_ont_2g025560	Cs_ont_3g029710
Cs_ont_2g025560	Cs_ont_4g004740
Cs_ont_2g025560	Cs_ont_4g005100
Cs_ont_2g025560	Cs_ont_4g009520
Cs_ont_2g025560	Cs_ont_4g019490
Cs_ont_2g025560	Cs_ont_4g022630
Cs_ont_2g025560	Cs_ont_4g024500
Cs_ont_2g025560	Cs_ont_4g026900
Cs_ont_2g025560	Cs_ont_5g000600
Cs_ont_2g025560	Cs_ont_5g001850
Cs_ont_2g025560	Cs_ont_5g002750
Cs_ont_2g025560	Cs_ont_5g002820
Cs_ont_2g025560	Cs_ont_5g007790
Cs_ont_2g025560	Cs_ont_5g015500
Cs_ont_2g025560	Cs_ont_5g022490
Cs_ont_2g025560	Cs_ont_5g026530
Cs_ont_2g025560	Cs_ont_5g026850
Cs_ont_2g025560	Cs_ont_5g027950
Cs_ont_2g025560	Cs_ont_5g034080
Cs_ont_2g025560	Cs_ont_5g042450
Cs_ont_2g025560	Cs_ont_5g045230
Cs_ont_2g025560	Cs_ont_5g046580
Cs_ont_2g025560	Cs_ont_5g048230
Cs_ont_2g025560	Cs_ont_6g007860
Cs_ont_2g025560	Cs_ont_6g013150
Cs_ont_2g025560	Cs_ont_6g017700
Cs_ont_2g025560	Cs_ont_7g011780
Cs_ont_2g025560	Cs_ont_7g014270
Cs_ont_2g025560	Cs_ont_7g016240
Cs_ont_2g025560	Cs_ont_7g019860
Cs_ont_2g025560	Cs_ont_7g020060
Cs_ont_2g025560	Cs_ont_7g023900
Cs_ont_2g025560	Cs_ont_7g023980
Cs_ont_2g025560	Cs_ont_7g025740
Cs_ont_2g025560	Cs_ont_7g029280
Cs_ont_2g025560	Cs_ont_8g006870
Cs_ont_2g025560	Cs_ont_8g009570
Cs_ont_2g025560	Cs_ont_8g012950
Cs_ont_2g025560	Cs_ont_8g016030
Cs_ont_2g025560	Cs_ont_8g026030
Cs_ont_2g025560	Cs_ont_8g027230
Cs_ont_2g025560	Cs_ont_8g027380
Cs_ont_2g025560	Cs_ont_9g002300
Cs_ont_2g025560	Cs_ont_9g004040
Cs_ont_2g025560	Cs_ont_9g006940
Cs_ont_2g025560	Cs_ont_9g011080
Cs_ont_2g025560	Cs_ont_9g018670
Cs_ont_2g025560	Cs_ont_9g019300
Cs_ont_2g025560	Cs_ont_9g024370
Cs_ont_2g025560	Cs_ont_9g025280
Cs_ont_2g025560	Cs_ont_9g028340
Cs_ont_2g028700	Cs_ont_5g000600
Cs_ont_3g008840	Cs_ont_5g000600
Cs_ont_3g011750	Cs_ont_5g000600
Cs_ont_4g009520	Cs_ont_5g000600
Cs_ont_5g000600	Cs_ont_8g027380

## Sheet: Red
Node 1	Node 2
Cs_ont_1g010270	Cs_ont_5g013810
Cs_ont_1g022250	Cs_ont_2g005350
Cs_ont_1g028560	Cs_ont_2g005350
Cs_ont_1g028990	Cs_ont_2g005350
Cs_ont_2g005350	Cs_ont_2g007900
Cs_ont_2g005350	Cs_ont_2g016390
Cs_ont_2g005350	Cs_ont_2g022420
Cs_ont_2g005350	Cs_ont_3g012540
Cs_ont_2g005350	Cs_ont_3g013250
Cs_ont_2g005350	Cs_ont_5g017170
Cs_ont_2g005350	Cs_ont_5g035590
Cs_ont_2g005350	Cs_ont_5g035630
Cs_ont_2g005350	Cs_ont_5g045120
Cs_ont_2g005350	Cs_ont_6g004170
Cs_ont_2g005350	Cs_ont_6g010840
Cs_ont_2g005350	Cs_ont_7g014570
Cs_ont_2g005350	Cs_ont_7g027960
Cs_ont_2g005350	Cs_ont_7g028830
Cs_ont_2g005350	Cs_ont_8g020030
Cs_ont_2g022420	Cs_ont_3g005340
Cs_ont_2g022420	Cs_ont_3g013250
Cs_ont_2g022420	Cs_ont_6g006680
Cs_ont_2g022420	Cs_ont_6g010840
Cs_ont_2g022420	Cs_ont_7g028830
Cs_ont_2g022420	Cs_ont_9g027560
Cs_ont_3g012540	Cs_ont_5g013810
Cs_ont_5g013810	Cs_ont_5g043510
Cs_ont_5g013810	Cs_ont_5g047970
Cs_ont_5g013810	Cs_ont_6g009220
Cs_ont_5g013810	Cs_ont_8g020030

## Sheet: Blue
Node 1	Node 2
Cs_ont_1g004130	Cs_ont_7g012540
Cs_ont_1g004140	Cs_ont_7g012540
Cs_ont_1g005980	Cs_ont_7g012540
Cs_ont_1g007070	Cs_ont_4g000530
Cs_ont_1g007070	Cs_ont_7g012540
Cs_ont_1g014040	Cs_ont_7g012540
Cs_ont_1g022560	Cs_ont_7g012540
Cs_ont_1g024350	Cs_ont_7g012540
Cs_ont_1g026990	Cs_ont_3g001060
Cs_ont_1g026990	Cs_ont_7g012540
Cs_ont_1g028510	Cs_ont_7g012540
Cs_ont_2g002330	Cs_ont_7g012540
Cs_ont_2g005910	Cs_ont_7g012540
Cs_ont_2g007640	Cs_ont_3g001060
Cs_ont_2g007640	Cs_ont_7g012540
Cs_ont_2g011780	Cs_ont_7g012540
Cs_ont_2g021970	Cs_ont_7g012540
Cs_ont_2g024210	Cs_ont_7g012540
Cs_ont_2g031610	Cs_ont_7g012540
Cs_ont_3g001060	Cs_ont_3g003110
Cs_ont_3g001060	Cs_ont_3g004820
Cs_ont_3g001060	Cs_ont_4g006640
Cs_ont_3g001060	Cs_ont_4g016250
Cs_ont_3g001060	Cs_ont_4g020810
Cs_ont_3g001060	Cs_ont_5g006260
Cs_ont_3g001060	Cs_ont_5g010370
Cs_ont_3g001060	Cs_ont_5g012250
Cs_ont_3g001060	Cs_ont_5g013560
Cs_ont_3g001060	Cs_ont_5g032830
Cs_ont_3g001060	Cs_ont_5g043860
Cs_ont_3g001060	Cs_ont_5g044950
Cs_ont_3g001060	Cs_ont_7g012540
Cs_ont_3g001060	Cs_ont_7g016660
Cs_ont_3g001060	Cs_ont_7g021700
Cs_ont_3g001130	Cs_ont_7g012540
Cs_ont_3g005220	Cs_ont_7g012540
Cs_ont_3g008890	Cs_ont_7g012540
Cs_ont_3g011370	Cs_ont_4g000530
Cs_ont_3g011370	Cs_ont_7g012540
Cs_ont_3g013490	Cs_ont_7g012540
Cs_ont_3g017520	Cs_ont_7g012540
Cs_ont_3g021540	Cs_ont_7g012540
Cs_ont_3g025040	Cs_ont_7g012540
Cs_ont_4g000530	Cs_ont_5g000870
Cs_ont_4g000530	Cs_ont_5g006130
Cs_ont_4g000530	Cs_ont_5g012250
Cs_ont_4g000530	Cs_ont_5g013560
Cs_ont_4g000530	Cs_ont_5g022460
Cs_ont_4g000530	Cs_ont_5g043860
Cs_ont_4g000530	Cs_ont_6g001820
Cs_ont_4g000530	Cs_ont_6g023880
Cs_ont_4g000530	Cs_ont_7g007810
Cs_ont_4g000530	Cs_ont_7g012540
Cs_ont_4g000530	Cs_ont_7g016660
Cs_ont_4g000530	Cs_ont_7g024660
Cs_ont_4g000530	Cs_ont_8g015310
Cs_ont_4g003100	Cs_ont_7g012540
Cs_ont_4g006280	Cs_ont_7g012540
Cs_ont_4g006640	Cs_ont_7g012540
Cs_ont_4g008310	Cs_ont_7g012540
Cs_ont_4g008330	Cs_ont_7g012540
Cs_ont_4g013530	Cs_ont_7g012540
Cs_ont_4g016250	Cs_ont_7g012540
Cs_ont_4g016490	Cs_ont_7g012540
Cs_ont_4g016810	Cs_ont_7g012540
Cs_ont_4g018750	Cs_ont_7g012540
Cs_ont_4g020810	Cs_ont_7g012540
Cs_ont_4g021470	Cs_ont_7g012540
Cs_ont_5g000870	Cs_ont_7g012540
Cs_ont_5g004380	Cs_ont_7g012540
Cs_ont_5g004690	Cs_ont_7g012540
Cs_ont_5g006130	Cs_ont_7g012540
Cs_ont_5g006260	Cs_ont_7g012540
Cs_ont_5g010370	Cs_ont_7g012540
Cs_ont_5g012250	Cs_ont_7g012540
Cs_ont_5g013560	Cs_ont_7g012540
Cs_ont_5g022460	Cs_ont_7g012540
Cs_ont_5g030590	Cs_ont_7g012540
Cs_ont_5g036210	Cs_ont_7g012540
Cs_ont_5g037680	Cs_ont_7g012540
Cs_ont_5g037970	Cs_ont_7g012540
Cs_ont_5g041580	Cs_ont_7g012540
Cs_ont_5g043280	Cs_ont_7g012540
Cs_ont_5g043860	Cs_ont_7g012540
Cs_ont_5g043940	Cs_ont_7g012540
Cs_ont_5g044950	Cs_ont_7g012540
Cs_ont_6g001820	Cs_ont_7g012540
Cs_ont_6g015030	Cs_ont_7g012540
Cs_ont_6g019190	Cs_ont_7g012540
Cs_ont_6g019430	Cs_ont_7g012540
Cs_ont_6g023880	Cs_ont_7g012540
Cs_ont_7g001090	Cs_ont_7g012540
Cs_ont_7g001430	Cs_ont_7g012540
Cs_ont_7g005340	Cs_ont_7g012540
Cs_ont_7g007810	Cs_ont_7g012540
Cs_ont_7g012540	Cs_ont_7g013090
Cs_ont_7g012540	Cs_ont_7g013950
Cs_ont_7g012540	Cs_ont_7g014080
Cs_ont_7g012540	Cs_ont_7g016660
Cs_ont_7g012540	Cs_ont_7g018840
Cs_ont_7g012540	Cs_ont_7g021700
Cs_ont_7g012540	Cs_ont_7g024660
Cs_ont_7g012540	Cs_ont_7g028450
Cs_ont_7g012540	Cs_ont_7g028720
Cs_ont_7g012540	Cs_ont_8g013350
Cs_ont_7g012540	Cs_ont_8g015310
Cs_ont_7g012540	Cs_ont_9g000100
Cs_ont_7g012540	Cs_ont_9g006130
Cs_ont_7g012540	Cs_ont_9g025230

## Sheet: Grey
Node 1	Node 2
Cs_ont_1g002060	Cs_ont_9g005620
Cs_ont_1g005030	Cs_ont_2g029700
Cs_ont_1g005030	Cs_ont_2g034620
Cs_ont_1g005030	Cs_ont_3g005390
Cs_ont_1g005030	Cs_ont_4g000680
Cs_ont_1g005030	Cs_ont_4g013750
Cs_ont_1g005030	Cs_ont_8g011730
Cs_ont_1g013880	Cs_ont_1g019580
Cs_ont_1g013880	Cs_ont_5g028650
Cs_ont_1g013880	Cs_ont_7g024150
Cs_ont_1g013880	Cs_ont_8g016990
Cs_ont_1g017210	Cs_ont_2g006460
Cs_ont_1g017210	Cs_ont_2g015100
Cs_ont_1g017210	Cs_ont_2g034940
Cs_ont_1g017210	Cs_ont_3g008250
Cs_ont_1g017210	Cs_ont_5g001540
Cs_ont_1g017210	Cs_ont_8g029230
Cs_ont_1g019580	Cs_ont_1g020390
Cs_ont_1g019580	Cs_ont_1g027590
Cs_ont_1g019580	Cs_ont_1g029460
Cs_ont_1g019580	Cs_ont_2g025070
Cs_ont_1g019580	Cs_ont_3g012090
Cs_ont_1g019580	Cs_ont_3g028710
Cs_ont_1g019580	Cs_ont_4g006650
Cs_ont_1g019580	Cs_ont_5g028650
Cs_ont_1g019580	Cs_ont_6g016720
Cs_ont_1g019580	Cs_ont_7g013890
Cs_ont_1g019580	Cs_ont_7g024150
Cs_ont_1g019580	Cs_ont_8g016990
Cs_ont_1g019580	Cs_ont_8g017030
Cs_ont_1g019580	Cs_ont_8g026760
Cs_ont_1g019580	Cs_ont_9g001000
Cs_ont_1g019580	Cs_ont_9g028480
Cs_ont_1g019580	Cs_ont_Un000120
Cs_ont_1g020390	Cs_ont_4g006650
Cs_ont_1g020390	Cs_ont_5g028650
Cs_ont_1g020390	Cs_ont_6g016720
Cs_ont_1g020390	Cs_ont_8g016990
Cs_ont_1g020390	Cs_ont_9g028480
Cs_ont_1g023040	Cs_ont_2g010730
Cs_ont_1g023040	Cs_ont_8g005450
Cs_ont_1g023040	Cs_ont_9g011530
Cs_ont_1g027270	Cs_ont_2g006460
Cs_ont_1g027590	Cs_ont_4g006650
Cs_ont_1g027590	Cs_ont_6g016720
Cs_ont_1g029460	Cs_ont_4g006650
Cs_ont_2g001990	Cs_ont_2g006460
Cs_ont_2g001990	Cs_ont_5g006730
Cs_ont_2g002410	Cs_ont_2g010730
Cs_ont_2g002410	Cs_ont_8g005450
Cs_ont_2g002410	Cs_ont_9g011530
Cs_ont_2g002610	Cs_ont_2g010730
Cs_ont_2g006460	Cs_ont_2g012820
Cs_ont_2g006460	Cs_ont_2g015100
Cs_ont_2g006460	Cs_ont_2g034940
Cs_ont_2g006460	Cs_ont_3g008250
Cs_ont_2g006460	Cs_ont_4g005670
Cs_ont_2g006460	Cs_ont_5g001540
Cs_ont_2g006460	Cs_ont_5g004550
Cs_ont_2g006460	Cs_ont_5g006730
Cs_ont_2g006460	Cs_ont_6g017120
Cs_ont_2g006460	Cs_ont_7g006350
Cs_ont_2g006460	Cs_ont_7g009600
Cs_ont_2g006460	Cs_ont_7g015530
Cs_ont_2g006460	Cs_ont_7g025720
Cs_ont_2g006460	Cs_ont_8g029230
Cs_ont_2g009030	Cs_ont_9g011530
Cs_ont_2g010730	Cs_ont_2g011460
Cs_ont_2g010730	Cs_ont_4g000270
Cs_ont_2g010730	Cs_ont_4g000680
Cs_ont_2g010730	Cs_ont_5g012870
Cs_ont_2g010730	Cs_ont_5g030300
Cs_ont_2g010730	Cs_ont_5g039960
Cs_ont_2g010730	Cs_ont_5g041050
Cs_ont_2g010730	Cs_ont_5g046220
Cs_ont_2g010730	Cs_ont_6g022330
Cs_ont_2g010730	Cs_ont_7g022050
Cs_ont_2g010730	Cs_ont_7g025940
Cs_ont_2g010730	Cs_ont_7g027830
Cs_ont_2g010730	Cs_ont_8g001370
Cs_ont_2g010730	Cs_ont_8g005250
Cs_ont_2g010730	Cs_ont_8g005450
Cs_ont_2g010730	Cs_ont_9g007300
Cs_ont_2g010730	Cs_ont_9g011530
Cs_ont_2g010730	Cs_ont_9g019020
Cs_ont_2g010730	Cs_ont_9g020220
Cs_ont_2g010730	Cs_ont_9g020240
Cs_ont_2g010730	Cs_ont_9g025340
Cs_ont_2g012820	Cs_ont_5g006730
Cs_ont_2g015100	Cs_ont_3g008250
Cs_ont_2g015100	Cs_ont_5g001540
Cs_ont_2g015100	Cs_ont_5g006730
Cs_ont_2g025070	Cs_ont_4g006650
Cs_ont_2g025070	Cs_ont_6g016720
Cs_ont_2g032130	Cs_ont_6g012930
Cs_ont_2g032130	Cs_ont_6g024220
Cs_ont_2g034620	Cs_ont_4g000270
Cs_ont_2g034620	Cs_ont_8g012180
Cs_ont_3g008250	Cs_ont_5g001540
Cs_ont_3g008250	Cs_ont_8g029230
Cs_ont_3g012090	Cs_ont_4g006650
Cs_ont_3g012090	Cs_ont_5g028650
Cs_ont_3g012090	Cs_ont_6g016720
Cs_ont_3g012090	Cs_ont_8g016990
Cs_ont_3g012090	Cs_ont_9g028480
Cs_ont_3g024150	Cs_ont_4g000270
Cs_ont_3g028710	Cs_ont_4g006650
Cs_ont_3g028710	Cs_ont_5g028650
Cs_ont_3g028710	Cs_ont_5g050820
Cs_ont_3g028710	Cs_ont_6g016720
Cs_ont_3g028710	Cs_ont_8g016990
Cs_ont_4g000680	Cs_ont_8g005450
Cs_ont_4g005670	Cs_ont_5g006730
Cs_ont_4g006650	Cs_ont_5g006190
Cs_ont_4g006650	Cs_ont_5g028650
Cs_ont_4g006650	Cs_ont_5g036660
Cs_ont_4g006650	Cs_ont_6g016720
Cs_ont_4g006650	Cs_ont_7g013890
Cs_ont_4g006650	Cs_ont_7g024150
Cs_ont_4g006650	Cs_ont_7g028700
Cs_ont_4g006650	Cs_ont_8g016990
Cs_ont_4g006650	Cs_ont_8g017030
Cs_ont_4g006650	Cs_ont_8g026760
Cs_ont_4g006650	Cs_ont_9g001000
Cs_ont_4g006650	Cs_ont_9g028480
Cs_ont_4g006650	Cs_ont_Un000120
Cs_ont_4g013060	Cs_ont_5g028650
Cs_ont_4g025550	Cs_ont_9g008200
Cs_ont_5g000880	Cs_ont_9g028480
Cs_ont_5g005420	Cs_ont_5g019660
Cs_ont_5g005420	Cs_ont_5g028870
Cs_ont_5g006190	Cs_ont_9g028480
Cs_ont_5g012870	Cs_ont_9g011530
Cs_ont_5g014040	Cs_ont_5g019660
Cs_ont_5g014040	Cs_ont_7g001830
Cs_ont_5g019660	Cs_ont_5g028870
Cs_ont_5g019660	Cs_ont_8g012030
Cs_ont_5g019660	Cs_ont_9g016120
Cs_ont_5g019660	Cs_ont_9g028420
Cs_ont_5g028650	Cs_ont_5g050820
Cs_ont_5g028650	Cs_ont_6g016720
Cs_ont_5g028650	Cs_ont_7g024150
Cs_ont_5g028650	Cs_ont_8g016990
Cs_ont_5g028650	Cs_ont_8g026760
Cs_ont_5g028650	Cs_ont_9g028480
Cs_ont_5g028870	Cs_ont_5g040650
Cs_ont_5g028870	Cs_ont_7g001830
Cs_ont_5g028870	Cs_ont_7g023790
Cs_ont_5g028870	Cs_ont_8g007740
Cs_ont_5g028870	Cs_ont_9g016120
Cs_ont_5g028870	Cs_ont_9g028420
Cs_ont_5g030300	Cs_ont_5g039960
Cs_ont_5g030300	Cs_ont_7g022050
Cs_ont_5g030300	Cs_ont_9g011530
Cs_ont_5g041050	Cs_ont_8g005450
Cs_ont_5g046220	Cs_ont_8g005450
Cs_ont_5g046220	Cs_ont_9g011530
Cs_ont_6g016720	Cs_ont_7g010850
Cs_ont_6g016720	Cs_ont_7g013890
Cs_ont_6g016720	Cs_ont_7g024150
Cs_ont_6g016720	Cs_ont_8g017030
Cs_ont_6g016720	Cs_ont_8g026760
Cs_ont_6g016720	Cs_ont_Un000120
Cs_ont_6g022330	Cs_ont_9g011530
Cs_ont_7g013890	Cs_ont_9g028480
Cs_ont_7g015530	Cs_ont_8g029230
Cs_ont_7g024150	Cs_ont_8g016990
Cs_ont_7g025940	Cs_ont_8g005450
Cs_ont_8g001370	Cs_ont_9g011530
Cs_ont_8g005450	Cs_ont_9g011530
Cs_ont_8g005450	Cs_ont_9g020220
Cs_ont_8g005450	Cs_ont_9g020240
Cs_ont_8g016990	Cs_ont_8g026760
Cs_ont_8g016990	Cs_ont_9g028480
Cs_ont_9g011530	Cs_ont_9g020220
Cs_ont_9g011530	Cs_ont_9g020240
